# Supplementary material for: Effectiveness of Inhalation of a New Essential Oil Formulation on Asthma Through Network Pharmacology and In Vivo Analysis
Source: Food Sci Nutr. 2025 Aug 7;13(8):e70763. doi: 10.1002/fsn3.70763 (PMC12329566; doi:10.1002/fsn3.70763)
Supplement: Supplementary file 2 — Table S1: fsn370763‐sup‐0002‐TablesS1‐S10.zip. Table S2: fsn370763‐sup‐0002‐TablesS1‐S10.zip. Table S3: fsn370763‐sup‐0002‐TablesS1‐S10.zip. Table S4: fsn370763‐sup‐0002‐TablesS1‐S10.zip. Table S5: fsn370763‐sup‐0002‐TablesS1‐S10.zip. Table S6: fsn370763‐sup‐0002‐TablesS1‐S10.zip. Table S7: fsn370763‐sup‐0002‐TablesS1‐S10.zip. Table S8: fsn370763‐sup‐0002‐TablesS1‐S10.zip. Table S9: fsn370763‐sup‐0002‐TablesS1‐S10.zip. Table S10: fsn370763‐sup‐0002‐TablesS1‐S10.zip. [file FSN3-13-e70763-s002.zip]

Archive with 2 entries (2 files):
- fsn370763-sup-0002-TableS1-8.xlsx
- fsn370763-sup-0003-TableS9-10.docx
