# Supplementary material for: Effectiveness of Inhalation of a New Essential Oil Formulation on Asthma Through Network Pharmacology and In Vivo Analysis
Source: Food Sci Nutr. 2025 Aug 7;13(8):e70763. doi: 10.1002/fsn3.70763 (PMC12329566; doi:10.1002/fsn3.70763)
Supplement: Supplementary file 2 — Table S1: fsn370763‐sup‐0002‐TablesS1‐S10.zip. Table S2: fsn370763‐sup‐0002‐TablesS1‐S10.zip. Table S3: fsn370763‐sup‐0002‐TablesS1‐S10.zip. Table S4: fsn370763‐sup‐0002‐TablesS1‐S10.zip. Table S5: fsn370763‐sup‐0002‐TablesS1‐S10.zip. Table S6: fsn370763‐sup‐0002‐TablesS1‐S10.zip. Table S7: fsn370763‐sup‐0002‐TablesS1‐S10.zip. Table S8: fsn370763‐sup‐0002‐TablesS1‐S10.zip. Table S9: fsn370763‐sup‐0002‐TablesS1‐S10.zip. Table S10: fsn370763‐sup‐0002‐TablesS1‐S10.zip. [file FSN3-13-e70763-s002.zip › fsn370763-sup-0002-TableS1-8.xlsx]

## Sheet: 1
Supplementary 1.1. Chemical composition of the essential oils from Mentha piperita
Compound Name	PubChem ID	Peak area (%)
Menthol	1254	30.69	122.76
Menthone	26447	14.51	58.04
Menthyl acetate	27867	12.86	51.44
Neomenthol	19243	9.26	37.04
Pulegone	442495	4.36	17.44
Cineol	2758	2.91	11.64
Caryophyllene	5281515	2.52	10.08
Pipertone	92998	2.31	9.24
b-(3-Thienyl)acrylic acid	735793	2.09	8.36
D-Limonene	440917	1.76	7.04
2(4H)-Benzofuranone, 5,6,7,7a-tetrahydro-3,6-dimethyl-	94349	1.69	6.76
Caryophyllene oxide	1742210	1.37	5.48
Germacrene	9548705	1.13	4.52
Ledol	92812	1.05	4.2
Terpineol, cis-,b-	8748	0.71	2.84
b-Farnesene	5281517	0.54	2.16
b-Myrcene	31253	0.52	2.08
b-Pinene	14896	0.46	1.84
Cyclohexanol, 5-methyl-2-(1-methylethyl)-, (1a, 2a, 5a)-	1254	0.45	1.8
Linalool	6549	0.42	1.68
Terpilenol	17100	0.41	1.64
Spathulenol	92231	0.41	1.64
Epiglobulol	11858788	0.35	1.4
Estragole	8815	0.3	1.2
b-Elemene	6918391	0.29	1.16
a-Bourbonene	530816	0.23	0.92
Cymene	7463	0.22	0.88
Sabinene	18818	0.2	0.8
cis-(Z)-alpha-Bisabolene epoxide	91753574	0.2	0.8
Cadinene	3032853	0.18	0.72
Levomenthol	16666	0.17	0.68
a-Cadinol	10398656	0.16	0.64
Isopulegol	170833	0.15	0.6
Hexahydrofarnesyl acetone	10408	0.15	0.6
Phytol	5280435	0.14	0.56
Eugenol	3314	0.11	0.44
3-Hexadecyne	548886	0.11	0.44
Aristolene epoxide	535269	0.1	0.4
Jasmone	1549018	0.09	0.36
Benzyl Benzoate	2345	0.09	0.36
Isopuegyl acetate	94579	0.08	0.32
Culmorin	368926	0.08	0.32
b-trans-Ocimene	5281553	0.07	0.28
2-Cyclohexen-1-ol, 1-methyl-4-(1-methylethyl)-, trans-	122484	0.07	0.28
Carane	79043	0.07	0.28
Bicyclogermacrene	13894537	0.06	0.24
Naphthalene, 1,2,4a,5,6,8a-hexahydro-4,7-dimethyl-1-(1-methylethyl)-	101708	0.06	0.24
Murolan-3,9(11)-diene-10-peroxy	536595	0.06	0.24
Eicosanel	8222	0.06	0.24
Grindelene	597151	0.06	0.24
Total		96.34	385.36
Supplementary 1.2. Chemical composition of the essential oils from Asarum sieboldii
Compound Name	PubChem ID	Peak area (%)
Methyl eugenol	7127	42.18	126.54
Paeonal	11092	19.9	59.7
3,5-Dimethoxytoluene	77844	6.24	18.72
Isosafrole	637796	5.64	16.92
3,4,5-Trimethoxyallylbenzene	10248	4.56	13.68
Myristicin	4276	1.85	5.55
Eucarvone	136330	1.68	5.04
2-Hydroxy-4,5-methylenedioxypropiophenone	596894	1.29
2′,4′-Dimethoxy-3′-methylpropiophenone	601578	0.93
3,4-Methylenedioxypropiophenone	95682	0.49
Total		84.76
Supplementary 1.3. Chemical composition of the essential oils from Abies holophylla
Compound Name	PubChem ID	Peak area (%)
Bicyclo[2.2.1]heptan-2-ol	79028	28.05
δ3-Carene	442461	13.85
α-Pinene	6654	11.68
Camphene	6616	10.41
dl-Limonene	22311	7.61
β-Myrcene	31253	7.11
trans-Caryophyllene	5281515	5.36
α-Bisabolol	1616126	3.67
2-β-Pinene	440967	1.57
Sabinene	18818	1.5
α-Caryophyllene	23204	1.23
α-Terpinolene	11463	1.05
β-Bisabolene	10104370	1
Tricyclene	79035	0.87
Geranyl acetate	1549026	0.84
Germacrene D	5317570	0.5
Alloocimene	5368821	0.45
Caryophyllene oxide	1742210	0.31
γ-Cadinene	6432404	0.28
Borneol L	1201518	0.26
Thymyl methyl ether	14104	0.22
α-Amorphene	1708	0.21
Junipene	1796220	0.21
Cymene	7463	0.19
Abieta-7,13-diene	443470	0.17
β-Bourbonene	324224	0.16
Nerol	643820	0.16
α-Muurolene	12306049	0.14
Exo-methyl-camphenilol	296920	0.13
γ-Terpinene	7461	0.08
Nerolodol isomer	5284507	0.08
Total		99.33

## Sheet: 2
Supplementary 2. Main Compounds of essential oils from Mentha piperita
Compound Name	PubChem ID	Molecular Formula	Structure
menthol	1254	C10H20O
menthone	26447	C10H18O
Supplementary 2. Main Compounds of essential oils from Asarum sieboldii
Compound Name	PubChem ID	Molecular Formula	Structure
Methyl eugenol	7127	C11H14O2
Paeonal	11092	C9H10O3
Supplementary 2. Main Compounds of essential oils from Abies holophyll
Compound Name	PubChem ID	Molecular Formula	Structure
Bicyclo[2.2.1]heptan-2-ol	79028	C7H12O
δ3-Carene	442461	C10H16

## Sheet: 3
Supplementary 3.1. Targets of essential oils from Mentha piperita Compounds
Compound Name	PubChem ID	Chemical-Gene Co-Occurrences in Literature
Menthol	1254	Transient Receptor Potential Cation Channel Subfamily M Member 8	Transient Receptor Potential Cation Channel Subfamily A Member 1	Transient Receptor Potential Cation Channel Subfamily V Member 1	Cation Channel Sperm Associated 3	Transient Receptor Potential Cation Channel Subfamily V Member 3	Ankyrin 1	Tenascin R	Transient Receptor Potential Cation Channel Subfamily V Member 4	Transient Receptor Potential Cation Channel Subfamily V Member 2	Interleukin 6	Phospholipase C Zeta 1	Transient Receptor Potential Cation Channel Subfamily M Member 7	Uncoupling Protein 1	C-X-C Motif Chemokine Ligand 8	Dynactin Subunit 6	Axin 2	Calcium Voltage-Gated Channel Subunit Alpha1 I	Tumor Necrosis Factor	Lipase E, Hormone Sensitive Type	Kininogen 1	Cytochrome P450 Family 2 Subfamily A Member 6	Camp-Dependent Protein Kinase	Glucuronosyltransferase	Transient Receptor Potential Cation Channel Subfamily M Member 4	Transient Receptor Potential Cation Channel Subfamily M Member 2	Calumenin	Cytochrome P450 Family 1 Subfamily B Member 1	Mucin 5ac, Oligomeric Mucus/Gel-Forming	Transient Receptor Potential Cation Channel Subfamily M Member 6	Prohibitin 1	Transient Receptor Potential Cation Channel Subfamily M Member 3	Fos Proto-Oncogene, Ap-1 Transcription Factor Subunit	Atp Binding Cassette Subfamily B Member 1	Tachykinin Precursor 1	Acetylcholinesterase (Cartwright Blood Group)	Transient Receptor Potential Cation Channel Subfamily V Member 5	Insulin	Transient Receptor Potential Cation Channel Subfamily V Member 6	Interleukin 10	Purinergic Receptor P2x 3	Phosphoinositide Interacting Regulator Of Transient Receptor Potential Channels	Protein Kinase C Theta	Peptidyl-Lysine N-Acetyltransferase Patz	Transient Receptor Potential Cation Channel Subfamily M Member 5	Prostaglandin-Endoperoxide Synthase 2	Myoblast City	Ribulose-5-Phosphate-3-Epimerase	1-Aminocyclopropane-1-Carboxylate Oxidase Homolog 5
Menthone	26447	(+)-Pulegone Reductase	(+)-Menthofuran Synthase	Acetylcholinesterase (Cartwright Blood Group)	(-)-Isopiperitenone Reductase	Interleukin-6	Myoblast City	Tumor Necrosis Factor	Hydroxysteroid 17-Beta Dehydrogenase 6	Methylenomycin A Resistance Protein	Butyrylcholinesterase	Interleukin 4	Monoterpene Epsilon-Lactone Hydrolase	Phenylalanine Ammonia-Lyase	Unspecific Monooxygenase	Interleukin 10	Monocyclic Monoterpene Ketone Monooxygenase	Isopiperitenol Dehydrogenase	Membrane Metalloendopeptidase	Interleukin 5	Tyrosinase	Alpha Glucosidase	Xenobiotic-Transporting Atpase	Alpha-Amylase	Phenylacetone Monooxygenase	Tropinone Reductase Ii	Btb/Poz And Taz Domain-Containing Protein 3	Fizzy And Cell Division Cycle 20 Related 1	Btb/Poz And Taz Domain-Containing Protein 1	Choriogonadotropin Subunit Beta	Nurs Complex Subunit Red1	Dna Mismatch Repair Protein Muth	Chromosome 1 Open Reading Frame 116	Alpha,Alpha-Trehalose-Phosphate Synthase (Udp-Forming)	Chorismate Mutase 2	Btb/Poz And Taz Domain-Containing Protein 2	Cd8a Molecule	Interleukin 2	Deleted In Azoospermia Like	(2e,6e)-Farnesyl Diphosphate Synthase	1-Deoxy-D-Xylulose-5-Phosphate Synthase	Dihydroflavanol 4-Reductase	Atpase Plasma Membrane Ca2+ Transporting 1	Chorismate Mutase 1, Chloroplastic	Trna N6-Adenosine Threonylcarbamoyltransferase	Interleukin 1 Receptor Associated Kinase 4	Oxysterol Binding Protein	Eag Protein	Dimethylallyltranstransferase
Supplementary 3.2. Targets of essential oils from Asarum sieboldii Compounds
Compound Name	PubChem ID	Chemical-Gene Co-Occurrences in Literature
Methyl eugenol	7127	Attractin	Eugenol Synthase	Sulfotransferase Family 1a Member 1	Sulfotransferase Family 1a Member 2	Acetylcholinesterase (Cartwright Blood Group)	Cytochrome P450 Family 1 Subfamily B Member 1	Glutamic--Pyruvic Transaminase	Trans-Cinnamate 4-Monooxygenase	Cinnamyl-Alcohol Dehydrogenase	(Iso)Eugenol O-Methyltransferase	Membrane Metalloendopeptidase	Hematopoietic Prostaglandin D Synthase	Superoxide Dismutase	Sorbitol Dehydrogenase	Phenylalanine Ammonia-Lyase	Sulfotransferase Family 1c Member 2	Cinnamoyl-Coa Reductase	Ubiquitin D	O-Methyltransferase Zrp4	Interleukin 6	Pdz Binding Kinase	Growth Arrest And Dna Damage Inducible Beta	Gastrin	Dna-Formamidopyrimidine Glycosylase	1-Aminocyclopropane-1-Carboxylate Oxidase Homolog 5	Caspase 3	Tropomyosin 4	Catalase	Butyrylcholinesterase	Hormone-Sensitive Lipase	Arachidonate 5-Lipoxygenase	Tumor Necrosis Factor	Protein Rbl	Transcriptional Regulator Ovo	Phosphatidylinositol-4,5-Bisphosphate 3-Kinase Catalytic Subunit Alpha	Branchless	Cop1-Interactive Protein 1	P53	Hydrogen Cyanide Synthase Subunit Hcnb	Cytochrome P450 Family 1 Subfamily A Member 2	Isoeugenol Synthase	Alkaline Phosphatase	Leucine Zipper Tumor Suppressor 2	Maltase-Glucoamylase	Cytochrome P450 Family 1 Subfamily A Member 1	Tyrosinase	Prostaglandin-Endoperoxide Synthase 1	Formin-A
Paeonal	11092	Interleukin 6	Tumor Necrosis Factor	Bcl2 Apoptosis Regulator	Akt Serine/Threonine Kinase 1	Caspase 3	Golgi Reassembly Stacking Protein 1	Mitogen-Activated Protein Kinase 14	Prostaglandin-Endoperoxide Synthase 2	Phosphatidylinositol-4,5-Bisphosphate 3-Kinase Catalytic Subunit Alpha	Superoxide Dismutase	Mitogen-Activated Protein Kinase	Mitogen-Activated Protein Kinase 8	Watasenia-Luciferin 2-Monooxygenase	Toll Like Receptor 4	Tyrosinase	Ga Binding Protein Transcription Factor Subunit Alpha	Heme Oxygenase 1	Cholecystokinin	Vascular Endothelial Growth Factor A	Nucleoporin 62	Sirtuin 1	Elastase	Mechanistic Target Of Rapamycin Kinase	Dna Nucleotidylexotransferase	Interstitial Collagenase	Interleukin 17a	Caspase 9	Catalase	Vascular Cell Adhesion Molecule 1	Beclin 1	Steroid Receptor Associated And Regulated Protein	Baculoviral Iap Repeat Containing 5	Nitric Oxide Synthase 2	Annexin A5	High Mobility Group Box 1	Allene Oxide Cyclase, Chloroplastic	Atp Binding Cassette Subfamily B Member 1	C-X-C Motif Chemokine Ligand 8	Microrna 21	Glutamic--Pyruvic Transaminase	Interleukin 10	Cytochrome B-245 Beta Chain	Apolipoprotein E	Phosphatidylinositol 3-Kinase Catalytic Subunit Type 3	C-C Motif Chemokine Ligand 2	Nuclear Factor Kappa B Subunit 1	Zinc Finger E-Box Binding Homeobox 2	Brain Derived Neurotrophic Factor
Supplementary 3.3. Targets of essential oils from Abies holophylla Compounds
Compound Name	PubChem ID	Chemical-Gene Co-Occurrences in Literature
Bicyclo[2.2.1]heptan-2-ol	79028	serine/threonine kinase 32c	peroxiredoxin 6 pseudogene 2	laccase	poly (adp-ribose) polymerase	aminoacyl trna synthetase complex interacting multifunctional protein 2	mitogen-activated protein kinase 8	bcl2 apoptosis regulator
δ3-Carene	442461	Attractin	Cytochrome P450 Family 1 Subfamily B Member 1	(-)-Sabinene Synthase	Isopimara-7,15-Diene Synthase	Longifolene Synthase	Alpha-Bisabolene Synthase	Levopimaradiene Synthase	Myrcene Synthase	Formin-D	Alpha-Farnesene Synthase	1,8-Cineole Synthase	Abieta-7,13-Diene Synthase	Diguanylate Cyclase Adra	Regulatory Protein Sdia	Csgbac Operon Transcriptional Regulatory Protein	Secretion Associated Ras Related Gtpase 1b	Hematopoietic Prostaglandin D Synthase	Rna-Directed Dna Polymerase	30s Ribosomal Protein S2	Protein Mei2-Like 2	Udp-N-Acetylglucosamine Pyrophosphorylase 1	1-Deoxy-D-Xylulose-5-Phosphate Synthase	Tyrosyl-Dna Phosphodiesterase 1	Dimethylallyltranstransferase	Nudix Hydrolase 3	Wd Repeat Domain 20	Carnosine Dipeptidase 2	Chloride Peroxidase	1-Aminocyclopropane-1-Carboxylate Oxidase Homolog 5	Chromosome 11 Open Reading Frame 96	18 Kda Seed Maturation Protein	Catalase	Probable Inactive Heme Oxygenase 2, Chloroplastic	Subtilisin-Like Protease Sbt6.1	Malic Enzyme 2	Chromobox 4	Cytochrome P450 Family 2 Subfamily A Member 6	Dna Ligase 4	Solute Carrier Family 2 Member 2	Nadph--Hemoprotein Reductase	Cytochrome P450 Family 2 Subfamily B Member 6	Myoblast City	Peripheral Myelin Protein 2	Thioredoxin	Plasminogen	Alpha-Amylase	Cd2 Molecule	Acetylcholinesterase
[truncated: 52 more columns]

## Sheet: 4
Supplementary 4. Target genes of FEO main compound network
Target Gene Name	Display name
Transient Receptor Potential Cation Channel Subfamily M Member 8	CD68
Transient Receptor Potential Cation Channel Subfamily A Member 1	PIK3C3
Transient Receptor Potential Cation Channel Subfamily V Member 1	CA3
Cation Channel Sperm Associated 3	IRAK4
Transient Receptor Potential Cation Channel Subfamily V Member 3	SGCA
Ankyrin 1	C1orf116
Tenascin R	ATRN
Transient Receptor Potential Cation Channel Subfamily V Member 4	SCNN1G
Transient Receptor Potential Cation Channel Subfamily V Member 2	PTGS2
Interleukin 6	GANC
Phospholipase C Zeta 1	BCL2
Transient Receptor Potential Cation Channel Subfamily M Member 7	MYD88
Uncoupling Protein 1	PTGS1
C-X-C Motif Chemokine Ligand 8	WWOX
Dynactin Subunit 6	HBD
Axin 2	HTR3A
Calcium Voltage-Gated Channel Subunit Alpha1 I	GRM6
Tumor Necrosis Factor	RB1
Lipase E, Hormone Sensitive Type	ISYNA1
Kininogen 1	PRDX5
Cytochrome P450 Family 2 Subfamily A Member 6	TAC1
Camp-Dependent Protein Kinase	WDR20
Glucuronosyltransferase	TSLP
Transient Receptor Potential Cation Channel Subfamily M Member 4	CD8A
Transient Receptor Potential Cation Channel Subfamily M Member 2	GBA
Calumenin	HMGCR
Cytochrome P450 Family 1 Subfamily B Member 1	CXCL8
Mucin 5ac, Oligomeric Mucus/Gel-Forming	IFNLR1
Transient Receptor Potential Cation Channel Subfamily M Member 6	HPSE
Prohibitin 1	ATP2B1
Transient Receptor Potential Cation Channel Subfamily M Member 3	ICAM1
Fos Proto-Oncogene, Ap-1 Transcription Factor Subunit	VIM
Atp Binding Cassette Subfamily B Member 1	CD2
Tachykinin Precursor 1	PHB
Acetylcholinesterase (Cartwright Blood Group)	ALPL
Transient Receptor Potential Cation Channel Subfamily V Member 5	MME
Insulin	DAZL
Transient Receptor Potential Cation Channel Subfamily V Member 6	LACTBL1
Interleukin 10	P2RX2
Purinergic Receptor P2x 3	P2RX3
Phosphoinositide Interacting Regulator Of Transient Receptor Potential Channels	TAS1R3
Protein Kinase C Theta	HCN1
Peptidyl-Lysine N-Acetyltransferase Patz	LACE1
Transient Receptor Potential Cation Channel Subfamily M Member 5	G6PC
Prostaglandin-Endoperoxide Synthase 2	ATAD2
Myoblast City	NOS2
Ribulose-5-Phosphate-3-Epimerase	CALU
1-Aminocyclopropane-1-Carboxylate Oxidase Homolog 5	CNDP2
Caspase 3	LDHAL6A
Microseminoprotein, Prostate Associated	KNG1
(+)-Menthofuran Synthase	AMBP
Glorund	ZEB2
Histidine Kinase	UAP1
Transient Receptor Potential Cation Channel Subfamily C Member 1	SLC17A8
Sarcoglycan Alpha	TYR
Myeloperoxidase	BDNF
Potassium Voltage-Gated Channel Subfamily A Member 3	ANK1
Phospholipase A(2)	STAT1
Taste 1 Receptor Member 3	XDH
Calcitonin Related Polypeptide Alpha	NFKBIA
Nerve Growth Factor	P2RY4
Potassium Calcium-Activated Channel Subfamily M Alpha 1	HSP90B1
Glucosylceramidase Beta	CXCR3
Protein Narrow Leaf 1	BIRC5
Protein Eceriferum 2	DNTT
Gag-Pro Polyprotein	CYP1B1
5-Hydroxytryptamine Receptor 3a	TLR4
Tropomyosin 3	XRCC1
Catalase	PGP
Potassium Two Pore Domain Channel Subfamily K Member 4	PMP2
Transient Receptor Potential Cation Channel Subfamily M Member 1	HSD17B6
Males-Absent On The First Protein	CGB5
Solute Carrier Family 17 Member 8	TLR3
Cd9 Molecule	IL23A
Sodium Channel Epithelial 1 Subunit Gamma	PTEN
Hemoglobin Subunit Delta	KCNB1
Interleukin 25	G6PD
Carbonic Anhydrase	MTOR
Potassium Two Pore Domain Channel Subfamily K Member 2	NUDT3
Calcium Voltage-Gated Channel Subunit Alpha1 B	OVOL3
Opioid Receptor Delta 1	AQP5
Hyperpolarization Activated Cyclic Nucleotide Gated Potassium Channel 1	VEGFA
Hyperpolarization Activated Cyclic Nucleotide Gated Potassium And Sodium Channel 2	SULT1E1
3-Hydroxy-3-Methylglutaryl-Coa Reductase	LIG4
Glucose-6-Phosphate Dehydrogenase	TXN
Mitogen-Activated Protein Kinase	MMP2
Transient Receptor Potential Cation Channel Subfamily C Member 5	ACHE
Cd2 Molecule	GPT
Agamous-Like Mads-Box Protein Tm6	JAK2
G Protein-Coupled Receptor Class C Group 5 Member A	LIPE
Glutathione-Disulfide Reductase	C1orf64
Phospholipase A2 Group Vi	DUOX1
Cadherin 1	CYP2A6
Methylenomycin A Resistance Protein	CAT
Paired Box 3	CSF2
Cytochrome P450 2c3	PI3
Purinergic Receptor P2x 2	CSF1
Nfe2 Like Bzip Transcription Factor 2	LZTS2
Thymic Stromal Lymphopoietin	MSMP
Formyl Peptide Receptor 2	DCTN6
(+)-Pulegone Reductase	TP53
(+)-Menthofuran Synthase	AR
Acetylcholinesterase (Cartwright Blood Group)	PLA2G6
(-)-Isopiperitenone Reductase	NME1
Interleukin-6	ACP5
Myoblast City	STAT3
Tumor Necrosis Factor	UCP1
Hydroxysteroid 17-Beta Dehydrogenase 6	ALOX5
Methylenomycin A Resistance Protein	CALCA
Butyrylcholinesterase	SAR1B
Interleukin 4	CASP9
Monoterpene Epsilon-Lactone Hydrolase	CASP8
Phenylalanine Ammonia-Lyase	HMGB1
Unspecific Monooxygenase	GADD45B
Interleukin 10	CLEC7A
Monocyclic Monoterpene Ketone Monooxygenase	CACNA1B
Isopiperitenol Dehydrogenase	IL25
Membrane Metalloendopeptidase	NGF
Interleukin 5	CACNA1I
Tyrosinase	OPRD1
Alpha Glucosidase	PBK
Xenobiotic-Transporting Atpase	HDC
Alpha-Amylase	MAPK14
Phenylacetone Monooxygenase	SIRT4
Tropinone Reductase Ii	TH
Btb/Poz And Taz Domain-Containing Protein 3	SMAD2
Fizzy And Cell Division Cycle 20 Related 1	SMAD3
Btb/Poz And Taz Domain-Containing Protein 1	SIRT3
Choriogonadotropin Subunit Beta	SIRT1
Nurs Complex Subunit Red1	CASP3
Dna Mismatch Repair Protein Muth	CASP1
Chromosome 1 Open Reading Frame 116	C11orf96
Alpha,Alpha-Trehalose-Phosphate Synthase (Udp-Forming)	FPR2
Chorismate Mutase 2	CYP51A1
Btb/Poz And Taz Domain-Containing Protein 2	TIPARP
Cd8a Molecule	PKIG
Interleukin 2	OSBP
Deleted In Azoospermia Like	PCNA
(2e,6e)-Farnesyl Diphosphate Synthase	IL13
1-Deoxy-D-Xylulose-5-Phosphate Synthase	BCHE
Dihydroflavanol 4-Reductase	CBX4
Atpase Plasma Membrane Ca2+ Transporting 1	HMOX1
Chorismate Mutase 1, Chloroplastic	INS
Trna N6-Adenosine Threonylcarbamoyltransferase	IL18
Interleukin 1 Receptor Associated Kinase 4	NQO1
Oxysterol Binding Protein	IL10
Eag Protein	GORASP1
Dimethylallyltranstransferase	ME2
Peroxidase	GADD45A
Pyrimidinergic Receptor P2y4	PLG
Mitogen-Activated Protein Kinase	CD40LG
Interferon Lambda Receptor 1	SGCB
Bicaudal	PRKCQ
Type 1 Fimbrin D-Mannose Specific Adhesin	TRPM5
Spexin Hormone	CD36
Glucose-6-Phosphate Isomerase	TRPM4
Transient Receptor Potential Cation Channel Subfamily M Member 8	TRPM7
Farnesyl Diphosphate Synthase	TRPM6
Phosphoglycolate Phosphatase	TRPM8
Cytoglobin-1	MAP3K10
Ent-Kaurene Oxidase, Chloroplastic	GOT1L1
Glycine Receptor Alpha 2	UBD
Serine Protease 27	TRPM1
Sarcoglycan Beta	TRPM3
Colony Stimulating Factor 1	GSR
Nadph--Hemoprotein Reductase	TRPM2
Toll Like Receptor 3	IL6
Mitogen-Activated Protein Kinase 9	CDH1
Beta-N-Acetylhexosaminidase	IL4
Ribulose-Bisphosphate Carboxylase	IL5
Glucose-6-Phosphatase	IL2
Heparanase	ANXA5
Atp Binding Cassette Subfamily G Member 2 (Junior Blood Group)	MPO
Interleukin 18	EPX
Caspase 1	TDP1
Interleukin 13	GLRA2
Interferon Alpha 1	IL17A
Janus Kinase 2	MMP1
Adenosinetriphosphatase	TPM3
Corticostatin-3	TPM4
Nlr Family Pyrin Domain Containing 3	SULT1A1
Urease	SULT1A2
Attractin	HPGDS
Caspase 9	CRYZ
Colony Stimulating Factor 2	MITF
Tubulin Beta 4b Class Ivb	CYBB
Insulin	AXIN2
Tyrosine Hydroxylase	GGPS1
Protein Narrow Leaf 1	RPE
Signal Transducer And Activator Of Transcription 3	NRK
Aminoacyl Trna Synthetase Complex Interacting Multifunctional Protein 2	PLCZ1
Mitogen-Activated Protein Kinase 8	NUP62
Hematopoietic Prostaglandin D Synthase	CCS
Beta-Lactamase	IFNA1
Adenylate Cyclase	DRG2
Phosphatidylinositol-4,5-Bisphosphate 3-Kinase Catalytic Subunit Alpha	BICD1
Axin 2	SORD
Mechanistic Target Of Rapamycin Kinase	CCND1
Trypsin	MGAM
Bcl2 Apoptosis Regulator	NLRP3
Attractin	CYP2B6
Eugenol Synthase	AURKB
Sulfotransferase Family 1a Member 1	TNR
Sulfotransferase Family 1a Member 2	NOTCH1
Acetylcholinesterase (Cartwright Blood Group)	CATSPER3
Cytochrome P450 Family 1 Subfamily B Member 1	FZR1
Glutamic--Pyruvic Transaminase	GCLC
Trans-Cinnamate 4-Monooxygenase	PRPF19
Cinnamyl-Alcohol Dehydrogenase	MKI67
(Iso)Eugenol O-Methyltransferase	CCL26
Membrane Metalloendopeptidase	SPX
Hematopoietic Prostaglandin D Synthase	SULT1C2
Superoxide Dismutase	HEXDC
Sorbitol Dehydrogenase	VCAM1
Phenylalanine Ammonia-Lyase	GAST
Sulfotransferase Family 1c Member 2	ABCB1
Cinnamoyl-Coa Reductase	GPRC5C
Ubiquitin D	SLC2A2
O-Methyltransferase Zrp4	CYP1A1
Interleukin 6	CD9
Pdz Binding Kinase	CYP1A2
Growth Arrest And Dna Damage Inducible Beta	SCN9A
Gastrin	TRPV3
Dna-Formamidopyrimidine Glycosylase	TUBB4B
1-Aminocyclopropane-1-Carboxylate Oxidase Homolog 5	TRPV4
Caspase 3	CKMT1B
Tropomyosin 4	ENSP00000459962
Catalase	NFKB1
Butyrylcholinesterase	CYP3A4
Hormone-Sensitive Lipase	KCNA6
Arachidonate 5-Lipoxygenase	KCNC3
Tumor Necrosis Factor	HCN2
Protein Rbl	AMY2A
Transcriptional Regulator Ovo	CCL2
Phosphatidylinositol-4,5-Bisphosphate 3-Kinase Catalytic Subunit Alpha	PAX3
Branchless	OSGEPL1
Cop1-Interactive Protein 1	GPI
P53	APOE
Hydrogen Cyanide Synthase Subunit Hcnb	TRPV5
Cytochrome P450 Family 1 Subfamily A Member 2	UGT2A3
Isoeugenol Synthase	TRPV6
Alkaline Phosphatase	PRSS27
Leucine Zipper Tumor Suppressor 2	INCENP
Maltase-Glucoamylase	GSTA1
Cytochrome P450 Family 1 Subfamily A Member 1	MAPK8
Tyrosinase	MAPK9
Prostaglandin-Endoperoxide Synthase 1	PLBD2
Formin-A	LACC1
Cytochrome P450 Family 3 Subfamily A Member 4	BECN1
Akt Serine/Threonine Kinase 1	CA1
Xanthine Dehydrogenase	CCK
Marker Of Proliferation Ki-67	MAPK1
Protein Transport Protein Bos1	TNF
Inositol-3-Phosphate Synthase	IL1B
Protease Lasa	AKT1
Proliferating Cell Nuclear Antigen	JUN
H3 Histone Pseudogene 16	ACTB
Heme Oxygenase 1	SRC
Caffeoyl-Coa O-Methyltransferase	MAPK3
Transcription Factor Lg2	RELA
Protein Transparent Testa Glabra 1	EGFR
Solute Carrier Organic Anion Transporter Family Member 74d	GAPDH
Squamosa Promoter-Binding-Like Protein 8	ALB
Inner Centromere Protein	CD4
Immunoglobulin Heavy Constant Epsilon	PIK3R1
Aspartate Transaminase	ITGAM
Ww Domain Containing Oxidoreductase	PIK3CA
Hydrogen/Potassium-Exchanging Atpase	EP300
Sulfotransferase Family 1e Member 1	HSP90AA1
Atpase Family Gene 2 Protein	CTNNB1
Protein Afg1	MYC
Interleukin 10	CREBBP
Mitogen-Activated Protein Kinase 14
Peroxiredoxin 5
Uncharacterized Protein
Prostaglandin-Endoperoxide Synthase 2
Serine Protease Inhibitor A3f
Trabuco
Eag Protein
Protein Apnoia
Pre-Mrna Processing Factor 19
Fragile Histidine Triad Diadenosine Triphosphatase
Glutathione S-Transferase Alpha 1
Spleen Exonuclease
Bcl2 Apoptosis Regulator
Mucin 5b, Oligomeric Mucus/Gel-Forming
Crystallin Zeta
Histidine Decarboxylase
C-C Motif Chemokine Ligand 26
Uvrabc System Protein A
Aquaporin 5
Growth Arrest And Dna Damage Inducible Alpha
Sodium Voltage-Gated Channel Alpha Subunit 9
Aurora Kinase B
Ercc Excision Repair 2, Tfiih Core Complex Helicase Subunit
Cytochrome P450 Family 51 Subfamily A Member 1
Glutamate-Cysteine Ligase Catalytic Subunit
Micrococcal Nuclease
X-Ray Repair Cross Complementing 1
Interleukin 6
Tumor Necrosis Factor
Bcl2 Apoptosis Regulator
Akt Serine/Threonine Kinase 1
Caspase 3
Golgi Reassembly Stacking Protein 1
Mitogen-Activated Protein Kinase 14
Prostaglandin-Endoperoxide Synthase 2
Phosphatidylinositol-4,5-Bisphosphate 3-Kinase Catalytic Subunit Alpha
Superoxide Dismutase
Mitogen-Activated Protein Kinase
Mitogen-Activated Protein Kinase 8
Watasenia-Luciferin 2-Monooxygenase
Toll Like Receptor 4
Tyrosinase
Ga Binding Protein Transcription Factor Subunit Alpha
Heme Oxygenase 1
Cholecystokinin
Vascular Endothelial Growth Factor A
Nucleoporin 62
Sirtuin 1
Elastase
Mechanistic Target Of Rapamycin Kinase
Dna Nucleotidylexotransferase
Interstitial Collagenase
Interleukin 17a
Caspase 9
Catalase
Vascular Cell Adhesion Molecule 1
Beclin 1
Steroid Receptor Associated And Regulated Protein
Baculoviral Iap Repeat Containing 5
Nitric Oxide Synthase 2
Annexin A5
High Mobility Group Box 1
Allene Oxide Cyclase, Chloroplastic
Atp Binding Cassette Subfamily B Member 1
C-X-C Motif Chemokine Ligand 8
Microrna 21
Glutamic--Pyruvic Transaminase
Interleukin 10
Cytochrome B-245 Beta Chain
Apolipoprotein E
Phosphatidylinositol 3-Kinase Catalytic Subunit Type 3
C-C Motif Chemokine Ligand 2
Nuclear Factor Kappa B Subunit 1
Zinc Finger E-Box Binding Homeobox 2
Brain Derived Neurotrophic Factor
Caspase 1
Aspartate Transaminase
Acetylcholinesterase (Cartwright Blood Group)
Nlr Family Pyrin Domain Containing 3
Protein Kinase Amp-Activated Catalytic Subunit Alpha 2
Mitogen-Activated Protein Kinase 1
Phosphatase And Tensin Homolog
Vimentin
L-Lactate Dehydrogenase
Cyclin D1
5-Methyltetrahydropteroyltriglutamate--Homocysteine Methyltransferase 2
Creatine Kinase
Signal Transducer And Activator Of Transcription 3
Myeloperoxidase
Smad Family Member 3
Microrna 223
Histidine Kinase
Cd36 Molecule
Signal Transducer And Activator Of Transcription 1
Irregular Chiasm C-Roughest Protein
Cd68 Molecule
Sirtuin 4
Potassium Voltage-Gated Channel Subfamily A Member 6
Pdz Binding Kinase
Hox Transcript Antisense Rna
Intercellular Adhesion Molecule 1
Caspase 8
Dead-Box Atp-Dependent Rna Helicase 1
Potassium Voltage-Gated Channel Subfamily B Member 1
Mucin 5b, Oligomeric Mucus/Gel-Forming
Insulin
C-Type Lectin Domain Containing 7a
C-X-C Motif Chemokine Receptor 3
Jun Proto-Oncogene, Ap-1 Transcription Factor Subunit
Dual Oxidase 1
Carbonic Anhydrase 1
Nik Related Kinase
Sirtuin 3
Interleukin 4
Advanced Glycosylation End-Product Specific Receptor
Mucin 5ac, Oligomeric Mucus/Gel-Forming
Smad Family Member 2
Sarcoglycan Beta
Rb Transcriptional Corepressor 1
Interleukin 23 Subunit Alpha
Nad(P)H Quinone Dehydrogenase 1
Melanocyte Inducing Transcription Factor
Nfkb Inhibitor Alpha
Matrix Metallopeptidase 2
Notch Receptor 1
Acid Phosphatase 5, Tartrate Resistant
Myd88 Innate Immune Signal Transduction Adaptor
serine/threonine kinase 32c
peroxiredoxin 6 pseudogene 2
laccase
poly (adp-ribose) polymerase
aminoacyl trna synthetase complex interacting multifunctional protein 2
mitogen-activated protein kinase 8
bcl2 apoptosis regulator
Attractin
Cytochrome P450 Family 1 Subfamily B Member 1
(-)-Sabinene Synthase
Isopimara-7,15-Diene Synthase
Longifolene Synthase
Alpha-Bisabolene Synthase
Levopimaradiene Synthase
Myrcene Synthase
Formin-D
Alpha-Farnesene Synthase
1,8-Cineole Synthase
Abieta-7,13-Diene Synthase
Diguanylate Cyclase Adra
Regulatory Protein Sdia
Csgbac Operon Transcriptional Regulatory Protein
Secretion Associated Ras Related Gtpase 1b
Hematopoietic Prostaglandin D Synthase
Rna-Directed Dna Polymerase
30s Ribosomal Protein S2
Protein Mei2-Like 2
Udp-N-Acetylglucosamine Pyrophosphorylase 1
1-Deoxy-D-Xylulose-5-Phosphate Synthase
Tyrosyl-Dna Phosphodiesterase 1
Dimethylallyltranstransferase
Nudix Hydrolase 3
Wd Repeat Domain 20
Carnosine Dipeptidase 2
Chloride Peroxidase
1-Aminocyclopropane-1-Carboxylate Oxidase Homolog 5
Chromosome 11 Open Reading Frame 96
18 Kda Seed Maturation Protein
Catalase
Probable Inactive Heme Oxygenase 2, Chloroplastic
Subtilisin-Like Protease Sbt6.1
Malic Enzyme 2
Chromobox 4
Cytochrome P450 Family 2 Subfamily A Member 6
Dna Ligase 4
Solute Carrier Family 2 Member 2
Nadph--Hemoprotein Reductase
Cytochrome P450 Family 2 Subfamily B Member 6
Myoblast City
Peripheral Myelin Protein 2
Thioredoxin
Plasminogen
Alpha-Amylase
Cd2 Molecule
Acetylcholinesterase
Androgen Receptor
Heat Shock Protein 90 Beta Family Member 1
Aspartate Transaminase
Glutamic--Pyruvic Transaminase
Peroxidase
Superoxide Dismutase
Insulin

## Sheet: 5
Supplementary 5. Target genes of asthma form genecard database
Gene Symbol	Description	Relevance score	Category	Gifts	GC Id	GeneCards Link
IL13	Interleukin 13	68.9972	Protein Coding	42	GC05P132656	https://www.genecards.org/cgi-bin/carddisp.pl?gene=IL13
ADRB2	Adrenoceptor Beta 2	59.9773	Protein Coding	48	GC05P148825	https://www.genecards.org/cgi-bin/carddisp.pl?gene=ADRB2
TNF	Tumor Necrosis Factor	57.078	Protein Coding	50	GC06P076864	https://www.genecards.org/cgi-bin/carddisp.pl?gene=TNF
CCL11	C-C Motif Chemokine Ligand 11	55.8657	Protein Coding	42	GC17P034285	https://www.genecards.org/cgi-bin/carddisp.pl?gene=CCL11
ALOX5	Arachidonate 5-Lipoxygenase	55.5215	Protein Coding	48	GC10P045374	https://www.genecards.org/cgi-bin/carddisp.pl?gene=ALOX5
ASRT4	Asthma-Related Traits, Susceptibility To, 4	48.3089	Genetic Locus	1	GC01U902370	https://www.genecards.org/cgi-bin/carddisp.pl?gene=ASRT4
ASRT3	Asthma-Related Traits, Susceptibility To, 3	47.8051	Genetic Locus	1	GC02U901663	https://www.genecards.org/cgi-bin/carddisp.pl?gene=ASRT3
ASRT6	Asthma-Related Traits, Susceptibility To, 6	47.8051	Genetic Locus	1	GC17U901148	https://www.genecards.org/cgi-bin/carddisp.pl?gene=ASRT6
ASRT8	Asthma-Related Traits, Susceptibility To, 8	47.3885	Genetic Locus	1	GC09U901396	https://www.genecards.org/cgi-bin/carddisp.pl?gene=ASRT8
PLA2G7	Phospholipase A2 Group VII	44.8273	Protein Coding	49	GC06M061586	https://www.genecards.org/cgi-bin/carddisp.pl?gene=PLA2G7
SCGB3A2	Secretoglobin Family 3A Member 2	43.4682	Protein Coding	39	GC05P147870	https://www.genecards.org/cgi-bin/carddisp.pl?gene=SCGB3A2
HNMT	Histamine N-Methyltransferase	43.3938	Protein Coding	45	GC02P137964	https://www.genecards.org/cgi-bin/carddisp.pl?gene=HNMT
MUC7	Mucin 7, Secreted	42.444	Protein Coding	37	GC04P070430	https://www.genecards.org/cgi-bin/carddisp.pl?gene=MUC7
HLA-G	Major Histocompatibility Complex, Class I, G	40.2675	Protein Coding	44	GC06P076812	https://www.genecards.org/cgi-bin/carddisp.pl?gene=HLA-G
NPSR1	Neuropeptide S Receptor 1	38.7733	Protein Coding	40	GC07P034664	https://www.genecards.org/cgi-bin/carddisp.pl?gene=NPSR1
MIR126	MicroRNA 126	37.307	RNA Gene	23	GC09P136670	https://www.genecards.org/cgi-bin/carddisp.pl?gene=MIR126
TBX21	T-Box Transcription Factor 21	37.2365	Protein Coding	45	GC17P047733	https://www.genecards.org/cgi-bin/carddisp.pl?gene=TBX21
BRCA2	BRCA2 DNA Repair Associated	36.5915	Protein Coding	48	GC13P032315	https://www.genecards.org/cgi-bin/carddisp.pl?gene=BRCA2
MIR152	MicroRNA 152	36.3352	RNA Gene	22	GC17M048037	https://www.genecards.org/cgi-bin/carddisp.pl?gene=MIR152
MIR148A	MicroRNA 148a	36.2985	RNA Gene	20	GC07M025993	https://www.genecards.org/cgi-bin/carddisp.pl?gene=MIR148A
MIR148B	MicroRNA 148b	36.2614	RNA Gene	21	GC12P054337	https://www.genecards.org/cgi-bin/carddisp.pl?gene=MIR148B
IL4R	Interleukin 4 Receptor	34.0945	Protein Coding	47	GC16P027659	https://www.genecards.org/cgi-bin/carddisp.pl?gene=IL4R
PTGER2	Prostaglandin E Receptor 2	31.8321	Protein Coding	48	GC14P052314	https://www.genecards.org/cgi-bin/carddisp.pl?gene=PTGER2
PTGDR	Prostaglandin D2 Receptor	30.0563	Protein Coding	46	GC14P052267	https://www.genecards.org/cgi-bin/carddisp.pl?gene=PTGDR
IL4	Interleukin 4	29.3996	Protein Coding	45	GC05P132673	https://www.genecards.org/cgi-bin/carddisp.pl?gene=IL4
IL5	Interleukin 5	29.1189	Protein Coding	44	GC05M132541	https://www.genecards.org/cgi-bin/carddisp.pl?gene=IL5
CHI3L1	Chitinase 3 Like 1	29.0878	Protein Coding	44	GC01M203148	https://www.genecards.org/cgi-bin/carddisp.pl?gene=CHI3L1
RNASE3	Ribonuclease A Family Member 3	28.8351	Protein Coding	40	GC14P020891	https://www.genecards.org/cgi-bin/carddisp.pl?gene=RNASE3
IRAK3	Interleukin 1 Receptor Associated Kinase 3	28.1779	Protein Coding	46	GC12P066242	https://www.genecards.org/cgi-bin/carddisp.pl?gene=IRAK3
MS4A2	Membrane Spanning 4-Domains A2	26.8223	Protein Coding	41	GC11P060088	https://www.genecards.org/cgi-bin/carddisp.pl?gene=MS4A2
IGHE	Immunoglobulin Heavy Constant Epsilon	26.6236	Protein Coding	30	GC14M112095	https://www.genecards.org/cgi-bin/carddisp.pl?gene=IGHE
FLG	Filaggrin	25.5547	Protein Coding	40	GC01M152274	https://www.genecards.org/cgi-bin/carddisp.pl?gene=FLG
ADAM33	ADAM Metallopeptidase Domain 33	22.8143	Protein Coding	38	GC20M003669	https://www.genecards.org/cgi-bin/carddisp.pl?gene=ADAM33
CYSLTR1	Cysteinyl Leukotriene Receptor 1	22.7696	Protein Coding	42	GC0XM078271	https://www.genecards.org/cgi-bin/carddisp.pl?gene=CYSLTR1
CXCL8	C-X-C Motif Chemokine Ligand 8	21.053	Protein Coding	40	GC04P073740	https://www.genecards.org/cgi-bin/carddisp.pl?gene=CXCL8
TSLP	Thymic Stromal Lymphopoietin	20.5719	Protein Coding	38	GC05P111070	https://www.genecards.org/cgi-bin/carddisp.pl?gene=TSLP
IL10	Interleukin 10	20.4694	Protein Coding	46	GC01M206767	https://www.genecards.org/cgi-bin/carddisp.pl?gene=IL10
IFNG	Interferon Gamma	20.3722	Protein Coding	47	GC12M068154	https://www.genecards.org/cgi-bin/carddisp.pl?gene=IFNG
TGFB1	Transforming Growth Factor Beta 1	19.8818	Protein Coding	50	GC19M041301	https://www.genecards.org/cgi-bin/carddisp.pl?gene=TGFB1
SCGB1A1	Secretoglobin Family 1A Member 1	19.7384	Protein Coding	40	GC11P062405	https://www.genecards.org/cgi-bin/carddisp.pl?gene=SCGB1A1
CCL5	C-C Motif Chemokine Ligand 5	19.3747	Protein Coding	42	GC17M035871	https://www.genecards.org/cgi-bin/carddisp.pl?gene=CCL5
ORMDL3	ORMDL Sphingolipid Biosynthesis Regulator 3	19.1733	Protein Coding	40	GC17M039921	https://www.genecards.org/cgi-bin/carddisp.pl?gene=ORMDL3
SPINK5	Serine Peptidase Inhibitor Kazal Type 5	18.9795	Protein Coding	42	GC05P148025	https://www.genecards.org/cgi-bin/carddisp.pl?gene=SPINK5
LTC4S	Leukotriene C4 Synthase	18.5362	Protein Coding	42	GC05P179793	https://www.genecards.org/cgi-bin/carddisp.pl?gene=LTC4S
IL33	Interleukin 33	18.3504	Protein Coding	38	GC09P006350	https://www.genecards.org/cgi-bin/carddisp.pl?gene=IL33
IGES	Immunoglobulin E Concentration, Serum	17.7131	Genetic Locus	4	GC05U990033	https://www.genecards.org/cgi-bin/carddisp.pl?gene=IGES
IL9	Interleukin 9	17.5953	Protein Coding	42	GC05M135891	https://www.genecards.org/cgi-bin/carddisp.pl?gene=IL9
IL17A	Interleukin 17A	17.4922	Protein Coding	41	GC06P052186	https://www.genecards.org/cgi-bin/carddisp.pl?gene=IL17A
TLR4	Toll Like Receptor 4	17.4074	Protein Coding	50	GC09P117704	https://www.genecards.org/cgi-bin/carddisp.pl?gene=TLR4
CD14	CD14 Molecule	17.1555	Protein Coding	45	GC05M140631	https://www.genecards.org/cgi-bin/carddisp.pl?gene=CD14
GSTM1	Glutathione S-Transferase Mu 1	17.1513	Protein Coding	41	GC01P109687	https://www.genecards.org/cgi-bin/carddisp.pl?gene=GSTM1
GSTP1	Glutathione S-Transferase Pi 1	17.1467	Protein Coding	49	GC11P067583	https://www.genecards.org/cgi-bin/carddisp.pl?gene=GSTP1
IL3	Interleukin 3	16.9773	Protein Coding	42	GC05P132060	https://www.genecards.org/cgi-bin/carddisp.pl?gene=IL3
HAVCR1	Hepatitis A Virus Cellular Receptor 1	16.9528	Protein Coding	41	GC05M157028	https://www.genecards.org/cgi-bin/carddisp.pl?gene=HAVCR1
STAT6	Signal Transducer And Activator Of Transcription 6	16.705	Protein Coding	49	GC12M057095	https://www.genecards.org/cgi-bin/carddisp.pl?gene=STAT6
IL6	Interleukin 6	16.6885	Protein Coding	48	GC07P022725	https://www.genecards.org/cgi-bin/carddisp.pl?gene=IL6
IL1RL1	Interleukin 1 Receptor Like 1	16.3784	Protein Coding	41	GC02P102294	https://www.genecards.org/cgi-bin/carddisp.pl?gene=IL1RL1
HLA-DRB1	Major Histocompatibility Complex, Class II, DR Beta 1	16.2087	Protein Coding	46	GC06M032578	https://www.genecards.org/cgi-bin/carddisp.pl?gene=HLA-DRB1
SERPINA1	Serpin Family A Member 1	16.206	Protein Coding	48	GC14M094376	https://www.genecards.org/cgi-bin/carddisp.pl?gene=SERPINA1
CFTR	CF Transmembrane Conductance Regulator	16.1252	Protein Coding	50	GC07P117287	https://www.genecards.org/cgi-bin/carddisp.pl?gene=CFTR
EPX	Eosinophil Peroxidase	15.9247	Protein Coding	44	GC17P058192	https://www.genecards.org/cgi-bin/carddisp.pl?gene=EPX
JAK1	Janus Kinase 1	15.7169	Protein Coding	52	GC01M064833	https://www.genecards.org/cgi-bin/carddisp.pl?gene=JAK1
TLR2	Toll Like Receptor 2	15.6041	Protein Coding	50	GC04P153684	https://www.genecards.org/cgi-bin/carddisp.pl?gene=TLR2
IL18	Interleukin 18	15.4214	Protein Coding	42	GC11M112143	https://www.genecards.org/cgi-bin/carddisp.pl?gene=IL18
PHF11	PHD Finger Protein 11	15.4076	Protein Coding	36	GC13P049495	https://www.genecards.org/cgi-bin/carddisp.pl?gene=PHF11
DPP10	Dipeptidyl Peptidase Like 10	15.362	Protein Coding	41	GC02P114442	https://www.genecards.org/cgi-bin/carddisp.pl?gene=DPP10
CTLA4	Cytotoxic T-Lymphocyte Associated Protein 4	15.2636	Protein Coding	44	GC02P203867	https://www.genecards.org/cgi-bin/carddisp.pl?gene=CTLA4
GATA3	GATA Binding Protein 3	15.2495	Protein Coding	48	GC10P008045	https://www.genecards.org/cgi-bin/carddisp.pl?gene=GATA3
CHIA	Chitinase Acidic	15.0698	Protein Coding	42	GC01P111291	https://www.genecards.org/cgi-bin/carddisp.pl?gene=CHIA
IL1B	Interleukin 1 Beta	15.0437	Protein Coding	46	GC02M112829	https://www.genecards.org/cgi-bin/carddisp.pl?gene=IL1B
IL2	Interleukin 2	15.0255	Protein Coding	44	GC04M122451	https://www.genecards.org/cgi-bin/carddisp.pl?gene=IL2
NR3C1	Nuclear Receptor Subfamily 3 Group C Member 1	15.0104	Protein Coding	49	GC05M143277	https://www.genecards.org/cgi-bin/carddisp.pl?gene=NR3C1
CYSLTR2	Cysteinyl Leukotriene Receptor 2	14.972	Protein Coding	47	GC13P048653	https://www.genecards.org/cgi-bin/carddisp.pl?gene=CYSLTR2
ICAM1	Intercellular Adhesion Molecule 1	14.8654	Protein Coding	49	GC19P010310	https://www.genecards.org/cgi-bin/carddisp.pl?gene=ICAM1
ALOX5AP	Arachidonate 5-Lipoxygenase Activating Protein	14.7459	Protein Coding	44	GC13P030713	https://www.genecards.org/cgi-bin/carddisp.pl?gene=ALOX5AP
GSDMB	Gasdermin B	14.6918	Protein Coding	36	GC17M039904	https://www.genecards.org/cgi-bin/carddisp.pl?gene=GSDMB
MPO	Myeloperoxidase	14.6117	Protein Coding	50	GC17M058269	https://www.genecards.org/cgi-bin/carddisp.pl?gene=MPO
CSF2	Colony Stimulating Factor 2	14.4754	Protein Coding	42	GC05P132073	https://www.genecards.org/cgi-bin/carddisp.pl?gene=CSF2
MMP9	Matrix Metallopeptidase 9	14.4346	Protein Coding	53	GC20P046008	https://www.genecards.org/cgi-bin/carddisp.pl?gene=MMP9
NPSR1-AS1	NPSR1 Antisense RNA 1	14.3373	RNA Gene	20	GC07M034387	https://www.genecards.org/cgi-bin/carddisp.pl?gene=NPSR1-AS1
CCL17	C-C Motif Chemokine Ligand 17	14.2875	Protein Coding	38	GC16P057411	https://www.genecards.org/cgi-bin/carddisp.pl?gene=CCL17
CCL2	C-C Motif Chemokine Ligand 2	14.1974	Protein Coding	47	GC17P034255	https://www.genecards.org/cgi-bin/carddisp.pl?gene=CCL2
NOD2	Nucleotide Binding Oligomerization Domain Containing 2	14.1788	Protein Coding	47	GC16P050693	https://www.genecards.org/cgi-bin/carddisp.pl?gene=NOD2
CCR3	C-C Motif Chemokine Receptor 3	13.9465	Protein Coding	45	GC03P046276	https://www.genecards.org/cgi-bin/carddisp.pl?gene=CCR3
VCAM1	Vascular Cell Adhesion Molecule 1	13.8905	Protein Coding	45	GC01P100719	https://www.genecards.org/cgi-bin/carddisp.pl?gene=VCAM1
IL6R	Interleukin 6 Receptor	13.7513	Protein Coding	48	GC01P154405	https://www.genecards.org/cgi-bin/carddisp.pl?gene=IL6R
MYLK	Myosin Light Chain Kinase	13.7195	Protein Coding	51	GC03M123610	https://www.genecards.org/cgi-bin/carddisp.pl?gene=MYLK
CCL24	C-C Motif Chemokine Ligand 24	13.6836	Protein Coding	36	GC07M076562	https://www.genecards.org/cgi-bin/carddisp.pl?gene=CCL24
IL12B	Interleukin 12B	13.6524	Protein Coding	43	GC05M159314	https://www.genecards.org/cgi-bin/carddisp.pl?gene=IL12B
ADA	Adenosine Deaminase	13.6508	Protein Coding	49	GC20M044620	https://www.genecards.org/cgi-bin/carddisp.pl?gene=ADA
CCL26	C-C Motif Chemokine Ligand 26	13.4666	Protein Coding	37	GC07M075769	https://www.genecards.org/cgi-bin/carddisp.pl?gene=CCL26
POSTN	Periostin	13.4248	Protein Coding	44	GC13M037562	https://www.genecards.org/cgi-bin/carddisp.pl?gene=POSTN
IL16	Interleukin 16	13.4162	Protein Coding	40	GC15P081159	https://www.genecards.org/cgi-bin/carddisp.pl?gene=IL16
ACE	Angiotensin I Converting Enzyme	13.3316	Protein Coding	50	GC17P063477	https://www.genecards.org/cgi-bin/carddisp.pl?gene=ACE
PTGDR2	Prostaglandin D2 Receptor 2	13.2425	Protein Coding	41	GC11M060850	https://www.genecards.org/cgi-bin/carddisp.pl?gene=PTGDR2
HRH1	Histamine Receptor H1	13.0771	Protein Coding	45	GC03P012069	https://www.genecards.org/cgi-bin/carddisp.pl?gene=HRH1
TBXA2R	Thromboxane A2 Receptor	13.0747	Protein Coding	48	GC19M003594	https://www.genecards.org/cgi-bin/carddisp.pl?gene=TBXA2R
PTGS2	Prostaglandin-Endoperoxide Synthase 2	12.8509	Protein Coding	48	GC01M186640	https://www.genecards.org/cgi-bin/carddisp.pl?gene=PTGS2
CCL3	C-C Motif Chemokine Ligand 3	12.774	Protein Coding	38	GC17M036088	https://www.genecards.org/cgi-bin/carddisp.pl?gene=CCL3
TLR9	Toll Like Receptor 9	12.773	Protein Coding	45	GC03M052222	https://www.genecards.org/cgi-bin/carddisp.pl?gene=TLR9
CDHR3	Cadherin Related Family Member 3	12.633	Protein Coding	36	GC07P105876	https://www.genecards.org/cgi-bin/carddisp.pl?gene=CDHR3
IL5RA	Interleukin 5 Receptor Subunit Alpha	12.6267	Protein Coding	45	GC03M003066	https://www.genecards.org/cgi-bin/carddisp.pl?gene=IL5RA
VEGFA	Vascular Endothelial Growth Factor A	12.5399	Protein Coding	47	GC06P043770	https://www.genecards.org/cgi-bin/carddisp.pl?gene=VEGFA
HLA-DQA1	Major Histocompatibility Complex, Class II, DQ Alpha 1	12.4868	Protein Coding	43	GC06P076895	https://www.genecards.org/cgi-bin/carddisp.pl?gene=HLA-DQA1
VDR	Vitamin D Receptor	12.4863	Protein Coding	50	GC12M047841	https://www.genecards.org/cgi-bin/carddisp.pl?gene=VDR
TLR6	Toll Like Receptor 6	12.4629	Protein Coding	43	GC04M038828	https://www.genecards.org/cgi-bin/carddisp.pl?gene=TLR6
IL2RA	Interleukin 2 Receptor Subunit Alpha	12.4524	Protein Coding	49	GC10M006010	https://www.genecards.org/cgi-bin/carddisp.pl?gene=IL2RA
MBL2	Mannose Binding Lectin 2	12.4404	Protein Coding	46	GC10M052760	https://www.genecards.org/cgi-bin/carddisp.pl?gene=MBL2
CCR5	C-C Motif Chemokine Receptor 5	12.4344	Protein Coding	45	GC03P046383	https://www.genecards.org/cgi-bin/carddisp.pl?gene=CCR5
MUC5AC	Mucin 5AC, Oligomeric Mucus/Gel-Forming	12.3906	Protein Coding	39	GC11P001581	https://www.genecards.org/cgi-bin/carddisp.pl?gene=MUC5AC
IL18R1	Interleukin 18 Receptor 1	12.3885	Protein Coding	42	GC02P102311	https://www.genecards.org/cgi-bin/carddisp.pl?gene=IL18R1
CAT	Catalase	12.3803	Protein Coding	49	GC11P034460	https://www.genecards.org/cgi-bin/carddisp.pl?gene=CAT
FCER2	Fc Epsilon Receptor II	12.2524	Protein Coding	43	GC19M007689	https://www.genecards.org/cgi-bin/carddisp.pl?gene=FCER2
NOS2	Nitric Oxide Synthase 2	12.1894	Protein Coding	48	GC17M027756	https://www.genecards.org/cgi-bin/carddisp.pl?gene=NOS2
IL1R1	Interleukin 1 Receptor Type 1	12.1208	Protein Coding	45	GC02P102136	https://www.genecards.org/cgi-bin/carddisp.pl?gene=IL1R1
FOXP3	Forkhead Box P3	12.0624	Protein Coding	46	GC0XM049250	https://www.genecards.org/cgi-bin/carddisp.pl?gene=FOXP3
IRF1	Interferon Regulatory Factor 1	12.0343	Protein Coding	46	GC05M132440	https://www.genecards.org/cgi-bin/carddisp.pl?gene=IRF1
CXCL10	C-X-C Motif Chemokine Ligand 10	12.0322	Protein Coding	43	GC04M076021	https://www.genecards.org/cgi-bin/carddisp.pl?gene=CXCL10
ALB	Albumin	11.9973	Protein Coding	49	GC04P073397	https://www.genecards.org/cgi-bin/carddisp.pl?gene=ALB
LEP	Leptin	11.9882	Protein Coding	46	GC07P128241	https://www.genecards.org/cgi-bin/carddisp.pl?gene=LEP
STAT1	Signal Transducer And Activator Of Transcription 1	11.976	Protein Coding	51	GC02M190908	https://www.genecards.org/cgi-bin/carddisp.pl?gene=STAT1
TAC1	Tachykinin Precursor 1	11.9285	Protein Coding	42	GC07P097731	https://www.genecards.org/cgi-bin/carddisp.pl?gene=TAC1
PDE4A	Phosphodiesterase 4A	11.8549	Protein Coding	45	GC19P010416	https://www.genecards.org/cgi-bin/carddisp.pl?gene=PDE4A
CCR6	C-C Motif Chemokine Receptor 6	11.8488	Protein Coding	44	GC06P167111	https://www.genecards.org/cgi-bin/carddisp.pl?gene=CCR6
CD69	CD69 Molecule	11.8372	Protein Coding	41	GC12M019779	https://www.genecards.org/cgi-bin/carddisp.pl?gene=CD69
NOS1	Nitric Oxide Synthase 1	11.8357	Protein Coding	49	GC12M117208	https://www.genecards.org/cgi-bin/carddisp.pl?gene=NOS1
ALOX15	Arachidonate 15-Lipoxygenase	11.8063	Protein Coding	45	GC17M004630	https://www.genecards.org/cgi-bin/carddisp.pl?gene=ALOX15
IL1A	Interleukin 1 Alpha	11.7851	Protein Coding	43	GC02M112773	https://www.genecards.org/cgi-bin/carddisp.pl?gene=IL1A
IL17F	Interleukin 17F	11.7813	Protein Coding	42	GC06M061661	https://www.genecards.org/cgi-bin/carddisp.pl?gene=IL17F
ITK	IL2 Inducible T Cell Kinase	11.7696	Protein Coding	51	GC05P157158	https://www.genecards.org/cgi-bin/carddisp.pl?gene=ITK
CXCR3	C-X-C Motif Chemokine Receptor 3	11.7663	Protein Coding	44	GC0XM071615	https://www.genecards.org/cgi-bin/carddisp.pl?gene=CXCR3
DENND1B	DENN Domain Containing 1B	11.7064	Protein Coding	35	GC01M197473	https://www.genecards.org/cgi-bin/carddisp.pl?gene=DENND1B
TIMP1	TIMP Metallopeptidase Inhibitor 1	11.6957	Protein Coding	43	GC0XP047583	https://www.genecards.org/cgi-bin/carddisp.pl?gene=TIMP1
CCL22	C-C Motif Chemokine Ligand 22	11.6554	Protein Coding	37	GC16P057359	https://www.genecards.org/cgi-bin/carddisp.pl?gene=CCL22
KNG1	Kininogen 1	11.5921	Protein Coding	46	GC03P186717	https://www.genecards.org/cgi-bin/carddisp.pl?gene=KNG1
NOD1	Nucleotide Binding Oligomerization Domain Containing 1	11.57	Protein Coding	43	GC07M030424	https://www.genecards.org/cgi-bin/carddisp.pl?gene=NOD1
CCR4	C-C Motif Chemokine Receptor 4	11.5171	Protein Coding	44	GC03P032951	https://www.genecards.org/cgi-bin/carddisp.pl?gene=CCR4
EDN1	Endothelin 1	11.4137	Protein Coding	48	GC06P012256	https://www.genecards.org/cgi-bin/carddisp.pl?gene=EDN1
ARG1	Arginase 1	11.3854	Protein Coding	48	GC06P131473	https://www.genecards.org/cgi-bin/carddisp.pl?gene=ARG1
SOCS1	Suppressor Of Cytokine Signaling 1	11.3836	Protein Coding	43	GC16M011783	https://www.genecards.org/cgi-bin/carddisp.pl?gene=SOCS1
TLR10	Toll Like Receptor 10	11.3793	Protein Coding	40	GC04M038773	https://www.genecards.org/cgi-bin/carddisp.pl?gene=TLR10
GLCCI1	Glucocorticoid Induced 1	11.3524	Protein Coding	38	GC07P007974	https://www.genecards.org/cgi-bin/carddisp.pl?gene=GLCCI1
STAT3	Signal Transducer And Activator Of Transcription 3	11.337	Protein Coding	50	GC17M042313	https://www.genecards.org/cgi-bin/carddisp.pl?gene=STAT3
KITLG	KIT Ligand	11.2856	Protein Coding	44	GC12M088492	https://www.genecards.org/cgi-bin/carddisp.pl?gene=KITLG
NLRP3	NLR Family Pyrin Domain Containing 3	11.2856	Protein Coding	46	GC01P247415	https://www.genecards.org/cgi-bin/carddisp.pl?gene=NLRP3
LTA4H	Leukotriene A4 Hydrolase	11.2724	Protein Coding	45	GC12M096000	https://www.genecards.org/cgi-bin/carddisp.pl?gene=LTA4H
IL9R	Interleukin 9 Receptor	11.2647	Protein Coding	36	GC0XP155997	https://www.genecards.org/cgi-bin/carddisp.pl?gene=IL9R
BGLAP	Bone Gamma-Carboxyglutamate Protein	11.2387	Protein Coding	40	GC01P156242	https://www.genecards.org/cgi-bin/carddisp.pl?gene=BGLAP
TPT1	Tumor Protein, Translationally-Controlled 1	11.2164	Protein Coding	45	GC13M045333	https://www.genecards.org/cgi-bin/carddisp.pl?gene=TPT1
CD4	CD4 Molecule	11.1408	Protein Coding	48	GC12P006786	https://www.genecards.org/cgi-bin/carddisp.pl?gene=CD4
NFE2L2	NFE2 Like BZIP Transcription Factor 2	11.1235	Protein Coding	48	GC02M177227	https://www.genecards.org/cgi-bin/carddisp.pl?gene=NFE2L2
MIF	Macrophage Migration Inhibitory Factor	11.1103	Protein Coding	47	GC22P023894	https://www.genecards.org/cgi-bin/carddisp.pl?gene=MIF
ADAM8	ADAM Metallopeptidase Domain 8	11.0796	Protein Coding	42	GC10M133262	https://www.genecards.org/cgi-bin/carddisp.pl?gene=ADAM8
C5AR1	Complement C5a Receptor 1	11.042	Protein Coding	44	GC19P047290	https://www.genecards.org/cgi-bin/carddisp.pl?gene=C5AR1
FCER1A	Fc Epsilon Receptor Ia	11.0319	Protein Coding	41	GC01P159259	https://www.genecards.org/cgi-bin/carddisp.pl?gene=FCER1A
SFTPD	Surfactant Protein D	11.0242	Protein Coding	43	GC10M079937	https://www.genecards.org/cgi-bin/carddisp.pl?gene=SFTPD
SELP	Selectin P	11.0219	Protein Coding	45	GC01M169558	https://www.genecards.org/cgi-bin/carddisp.pl?gene=SELP
HAVCR2	Hepatitis A Virus Cellular Receptor 2	11.0164	Protein Coding	44	GC05M157063	https://www.genecards.org/cgi-bin/carddisp.pl?gene=HAVCR2
ADIPOQ	Adiponectin, C1Q And Collagen Domain Containing	10.9102	Protein Coding	45	GC03P186842	https://www.genecards.org/cgi-bin/carddisp.pl?gene=ADIPOQ
CD86	CD86 Molecule	10.8813	Protein Coding	42	GC03P122055	https://www.genecards.org/cgi-bin/carddisp.pl?gene=CD86
CCL7	C-C Motif Chemokine Ligand 7	10.8472	Protein Coding	41	GC17P034270	https://www.genecards.org/cgi-bin/carddisp.pl?gene=CCL7
COL26A1	Collagen Type XXVI Alpha 1 Chain	10.8212	Protein Coding	34	GC07P101362	https://www.genecards.org/cgi-bin/carddisp.pl?gene=COL26A1
CMA1	Chymase 1	10.8048	Protein Coding	43	GC14M024506	https://www.genecards.org/cgi-bin/carddisp.pl?gene=CMA1
CSF1	Colony Stimulating Factor 1	10.7962	Protein Coding	43	GC01P109911	https://www.genecards.org/cgi-bin/carddisp.pl?gene=CSF1
ITGAM	Integrin Subunit Alpha M	10.7855	Protein Coding	46	GC16P039480	https://www.genecards.org/cgi-bin/carddisp.pl?gene=ITGAM
JUN	Jun Proto-Oncogene, AP-1 Transcription Factor Subunit	10.7623	Protein Coding	47	GC01M058780	https://www.genecards.org/cgi-bin/carddisp.pl?gene=JUN
IL13RA1	Interleukin 13 Receptor Subunit Alpha 1	10.731	Protein Coding	41	GC0XP118727	https://www.genecards.org/cgi-bin/carddisp.pl?gene=IL13RA1
CX3CR1	C-X3-C Motif Chemokine Receptor 1	10.7255	Protein Coding	43	GC03M039279	https://www.genecards.org/cgi-bin/carddisp.pl?gene=CX3CR1
ARG2	Arginase 2	10.7106	Protein Coding	44	GC14P067619	https://www.genecards.org/cgi-bin/carddisp.pl?gene=ARG2
CHRM3	Cholinergic Receptor Muscarinic 3	10.6995	Protein Coding	48	GC01P239386	https://www.genecards.org/cgi-bin/carddisp.pl?gene=CHRM3
NQO1	NAD(P)H Quinone Dehydrogenase 1	10.6456	Protein Coding	47	GC16M069706	https://www.genecards.org/cgi-bin/carddisp.pl?gene=NQO1
CRP	C-Reactive Protein	10.6309	Protein Coding	45	GC01M159725	https://www.genecards.org/cgi-bin/carddisp.pl?gene=CRP
F2RL1	F2R Like Trypsin Receptor 1	10.6277	Protein Coding	45	GC05P076818	https://www.genecards.org/cgi-bin/carddisp.pl?gene=F2RL1
HLA-B	Major Histocompatibility Complex, Class I, B	10.6104	Protein Coding	46	GC06M061261	https://www.genecards.org/cgi-bin/carddisp.pl?gene=HLA-B
VIP	Vasoactive Intestinal Peptide	10.6049	Protein Coding	44	GC06P152750	https://www.genecards.org/cgi-bin/carddisp.pl?gene=VIP
ELANE	Elastase, Neutrophil Expressed	10.5816	Protein Coding	48	GC19P002165	https://www.genecards.org/cgi-bin/carddisp.pl?gene=ELANE
RORA	RAR Related Orphan Receptor A	10.5737	Protein Coding	48	GC15M060488	https://www.genecards.org/cgi-bin/carddisp.pl?gene=RORA
SELE	Selectin E	10.5677	Protein Coding	42	GC01M169722	https://www.genecards.org/cgi-bin/carddisp.pl?gene=SELE
SELL	Selectin L	10.53	Protein Coding	42	GC01M169690	https://www.genecards.org/cgi-bin/carddisp.pl?gene=SELL
TLR1	Toll Like Receptor 1	10.5257	Protein Coding	46	GC04M038793	https://www.genecards.org/cgi-bin/carddisp.pl?gene=TLR1
PTGS1	Prostaglandin-Endoperoxide Synthase 1	10.5216	Protein Coding	46	GC09P122370	https://www.genecards.org/cgi-bin/carddisp.pl?gene=PTGS1
MMP12	Matrix Metallopeptidase 12	10.5047	Protein Coding	45	GC11M102862	https://www.genecards.org/cgi-bin/carddisp.pl?gene=MMP12
CRHR1	Corticotropin Releasing Hormone Receptor 1	10.4946	Protein Coding	44	GC17P045784	https://www.genecards.org/cgi-bin/carddisp.pl?gene=CRHR1
ASOBS	Asthma And Obesity Susceptibility, Chromosome 16p11 Inversion Related	10.4774	Genetic Locus	1	GC16U901990	https://www.genecards.org/cgi-bin/carddisp.pl?gene=ASOBS
HDAC2	Histone Deacetylase 2	10.4261	Protein Coding	50	GC06M113933	https://www.genecards.org/cgi-bin/carddisp.pl?gene=HDAC2
CHIT1	Chitinase 1	10.4085	Protein Coding	43	GC01M203181	https://www.genecards.org/cgi-bin/carddisp.pl?gene=CHIT1
ATOD3	Dermatitis, Atopic, 3	10.3739	Genetic Locus	2	GC20U990080	https://www.genecards.org/cgi-bin/carddisp.pl?gene=ATOD3
TACR2	Tachykinin Receptor 2	10.3702	Protein Coding	42	GC10M069403	https://www.genecards.org/cgi-bin/carddisp.pl?gene=TACR2
FKBP5	FKBP Prolyl Isomerase 5	10.3583	Protein Coding	45	GC06M061437	https://www.genecards.org/cgi-bin/carddisp.pl?gene=FKBP5
TRPV1	Transient Receptor Potential Cation Channel Subfamily V Member 1	10.3575	Protein Coding	46	GC17M003565	https://www.genecards.org/cgi-bin/carddisp.pl?gene=TRPV1
CLCA1	Chloride Channel Accessory 1	10.3284	Protein Coding	41	GC01P086468	https://www.genecards.org/cgi-bin/carddisp.pl?gene=CLCA1
TPSAB1	Tryptase Alpha/Beta 1	10.2877	Protein Coding	43	GC16P001240	https://www.genecards.org/cgi-bin/carddisp.pl?gene=TPSAB1
TLR3	Toll Like Receptor 3	10.2843	Protein Coding	50	GC04P186059	https://www.genecards.org/cgi-bin/carddisp.pl?gene=TLR3
PPARG	Peroxisome Proliferator Activated Receptor Gamma	10.2735	Protein Coding	51	GC03P012287	https://www.genecards.org/cgi-bin/carddisp.pl?gene=PPARG
CCL13	C-C Motif Chemokine Ligand 13	10.2488	Protein Coding	36	GC17P034356	https://www.genecards.org/cgi-bin/carddisp.pl?gene=CCL13
RASGRP4	RAS Guanyl Releasing Protein 4	10.2424	Protein Coding	37	GC19M038409	https://www.genecards.org/cgi-bin/carddisp.pl?gene=RASGRP4
CD28	CD28 Molecule	10.2353	Protein Coding	45	GC02P203706	https://www.genecards.org/cgi-bin/carddisp.pl?gene=CD28
IL12RB1	Interleukin 12 Receptor Subunit Beta 1	10.1446	Protein Coding	44	GC19M018058	https://www.genecards.org/cgi-bin/carddisp.pl?gene=IL12RB1
EPHX1	Epoxide Hydrolase 1	10.1312	Protein Coding	45	GC01P225810	https://www.genecards.org/cgi-bin/carddisp.pl?gene=EPHX1
ICOSLG	Inducible T Cell Costimulator Ligand	10.0876	Protein Coding	39	GC21M044222	https://www.genecards.org/cgi-bin/carddisp.pl?gene=ICOSLG
IL31	Interleukin 31	10.0703	Protein Coding	35	GC12M122173	https://www.genecards.org/cgi-bin/carddisp.pl?gene=IL31
PRG2	Proteoglycan 2, Pro Eosinophil Major Basic Protein	9.98198	Protein Coding	40	GC11M057386	https://www.genecards.org/cgi-bin/carddisp.pl?gene=PRG2
IL12RB2	Interleukin 12 Receptor Subunit Beta 2	9.95895	Protein Coding	44	GC01P067307	https://www.genecards.org/cgi-bin/carddisp.pl?gene=IL12RB2
CPA3	Carboxypeptidase A3	9.95698	Protein Coding	41	GC03P148865	https://www.genecards.org/cgi-bin/carddisp.pl?gene=CPA3
IL13RA2	Interleukin 13 Receptor Subunit Alpha 2	9.94401	Protein Coding	39	GC0XM115003	https://www.genecards.org/cgi-bin/carddisp.pl?gene=IL13RA2
PLA2G4A	Phospholipase A2 Group IVA	9.91445	Protein Coding	48	GC01P186798	https://www.genecards.org/cgi-bin/carddisp.pl?gene=PLA2G4A
DEFB1	Defensin Beta 1	9.91028	Protein Coding	39	GC08M006870	https://www.genecards.org/cgi-bin/carddisp.pl?gene=DEFB1
LCN2	Lipocalin 2	9.88669	Protein Coding	43	GC09P128149	https://www.genecards.org/cgi-bin/carddisp.pl?gene=LCN2
ADORA2A	Adenosine A2a Receptor	9.88527	Protein Coding	45	GC22P024417	https://www.genecards.org/cgi-bin/carddisp.pl?gene=ADORA2A
ITGB2	Integrin Subunit Beta 2	9.87741	Protein Coding	49	GC21M044885	https://www.genecards.org/cgi-bin/carddisp.pl?gene=ITGB2
CXCR1	C-X-C Motif Chemokine Receptor 1	9.87683	Protein Coding	42	GC02M218162	https://www.genecards.org/cgi-bin/carddisp.pl?gene=CXCR1
HLA-DQB1	Major Histocompatibility Complex, Class II, DQ Beta 1	9.85896	Protein Coding	43	GC06M061358	https://www.genecards.org/cgi-bin/carddisp.pl?gene=HLA-DQB1
C3AR1	Complement C3a Receptor 1	9.84857	Protein Coding	42	GC12M008058	https://www.genecards.org/cgi-bin/carddisp.pl?gene=C3AR1
ADORA2B	Adenosine A2b Receptor	9.8391	Protein Coding	46	GC17P015927	https://www.genecards.org/cgi-bin/carddisp.pl?gene=ADORA2B
ADCY9	Adenylate Cyclase 9	9.82977	Protein Coding	45	GC16M003953	https://www.genecards.org/cgi-bin/carddisp.pl?gene=ADCY9
AREG	Amphiregulin	9.82769	Protein Coding	42	GC04P074445	https://www.genecards.org/cgi-bin/carddisp.pl?gene=AREG
POMC	Proopiomelanocortin	9.79935	Protein Coding	48	GC02M025160	https://www.genecards.org/cgi-bin/carddisp.pl?gene=POMC
PDE4D	Phosphodiesterase 4D	9.77168	Protein Coding	48	GC05M058969	https://www.genecards.org/cgi-bin/carddisp.pl?gene=PDE4D
PTGER4	Prostaglandin E Receptor 4	9.76806	Protein Coding	45	GC05P040679	https://www.genecards.org/cgi-bin/carddisp.pl?gene=PTGER4
STAT4	Signal Transducer And Activator Of Transcription 4	9.76184	Protein Coding	45	GC02M191029	https://www.genecards.org/cgi-bin/carddisp.pl?gene=STAT4
CAMP	Cathelicidin Antimicrobial Peptide	9.74003	Protein Coding	40	GC03P048674	https://www.genecards.org/cgi-bin/carddisp.pl?gene=CAMP
LTA	Lymphotoxin Alpha	9.73404	Protein Coding	41	GC06P076862	https://www.genecards.org/cgi-bin/carddisp.pl?gene=LTA
LTB4R	Leukotriene B4 Receptor	9.73339	Protein Coding	44	GC14P024311	https://www.genecards.org/cgi-bin/carddisp.pl?gene=LTB4R
PPBP	Pro-Platelet Basic Protein	9.72953	Protein Coding	42	GC04M073986	https://www.genecards.org/cgi-bin/carddisp.pl?gene=PPBP
ITGA4	Integrin Subunit Alpha 4	9.7242	Protein Coding	47	GC02P181456	https://www.genecards.org/cgi-bin/carddisp.pl?gene=ITGA4
PF4	Platelet Factor 4	9.71018	Protein Coding	40	GC04M073980	https://www.genecards.org/cgi-bin/carddisp.pl?gene=PF4
ITGAL	Integrin Subunit Alpha L	9.70465	Protein Coding	45	GC16P030472	https://www.genecards.org/cgi-bin/carddisp.pl?gene=ITGAL
SERPINA3	Serpin Family A Member 3	9.70361	Protein Coding	44	GC14P094612	https://www.genecards.org/cgi-bin/carddisp.pl?gene=SERPINA3
PRKCA	Protein Kinase C Alpha	9.7033	Protein Coding	49	GC17P066302	https://www.genecards.org/cgi-bin/carddisp.pl?gene=PRKCA
CYP3A4	Cytochrome P450 Family 3 Subfamily A Member 4	9.69223	Protein Coding	49	GC07M099759	https://www.genecards.org/cgi-bin/carddisp.pl?gene=CYP3A4
FGFBP2	Fibroblast Growth Factor Binding Protein 2	9.69024	Protein Coding	34	GC04M015961	https://www.genecards.org/cgi-bin/carddisp.pl?gene=FGFBP2
SOCS3	Suppressor Of Cytokine Signaling 3	9.68472	Protein Coding	42	GC17M078356	https://www.genecards.org/cgi-bin/carddisp.pl?gene=SOCS3
CXCL1	C-X-C Motif Chemokine Ligand 1	9.66583	Protein Coding	41	GC04P073869	https://www.genecards.org/cgi-bin/carddisp.pl?gene=CXCL1
CXCR2	C-X-C Motif Chemokine Receptor 2	9.66497	Protein Coding	48	GC02P218125	https://www.genecards.org/cgi-bin/carddisp.pl?gene=CXCR2
TGFB2	Transforming Growth Factor Beta 2	9.58055	Protein Coding	50	GC01P218345	https://www.genecards.org/cgi-bin/carddisp.pl?gene=TGFB2
TACR1	Tachykinin Receptor 1	9.57831	Protein Coding	45	GC02M075047	https://www.genecards.org/cgi-bin/carddisp.pl?gene=TACR1
CXCL9	C-X-C Motif Chemokine Ligand 9	9.5704	Protein Coding	38	GC04M076001	https://www.genecards.org/cgi-bin/carddisp.pl?gene=CXCL9
ABCB1	ATP Binding Cassette Subfamily B Member 1	9.56471	Protein Coding	50	GC07M087504	https://www.genecards.org/cgi-bin/carddisp.pl?gene=ABCB1
CCL4	C-C Motif Chemokine Ligand 4	9.56434	Protein Coding	38	GC17P036103	https://www.genecards.org/cgi-bin/carddisp.pl?gene=CCL4
C5orf46	Chromosome 5 Open Reading Frame 46	9.51859	Protein Coding	30	GC05M147850	https://www.genecards.org/cgi-bin/carddisp.pl?gene=C5orf46
CCR8	C-C Motif Chemokine Receptor 8	9.51529	Protein Coding	42	GC03P039757	https://www.genecards.org/cgi-bin/carddisp.pl?gene=CCR8
RNASE2	Ribonuclease A Family Member 2	9.46741	Protein Coding	40	GC14P030645	https://www.genecards.org/cgi-bin/carddisp.pl?gene=RNASE2
PIK3CG	Phosphatidylinositol-4,5-Bisphosphate 3-Kinase Catalytic Subunit Gamma	9.43463	Protein Coding	47	GC07P106865	https://www.genecards.org/cgi-bin/carddisp.pl?gene=PIK3CG
CXCL12	C-X-C Motif Chemokine Ligand 12	9.39622	Protein Coding	44	GC10M044294	https://www.genecards.org/cgi-bin/carddisp.pl?gene=CXCL12
GZMB	Granzyme B	9.39485	Protein Coding	46	GC14M024630	https://www.genecards.org/cgi-bin/carddisp.pl?gene=GZMB
MAPK14	Mitogen-Activated Protein Kinase 14	9.38312	Protein Coding	50	GC06P077003	https://www.genecards.org/cgi-bin/carddisp.pl?gene=MAPK14
CD80	CD80 Molecule	9.36005	Protein Coding	41	GC03M119524	https://www.genecards.org/cgi-bin/carddisp.pl?gene=CD80
SFTPB	Surfactant Protein B	9.32734	Protein Coding	44	GC02M085657	https://www.genecards.org/cgi-bin/carddisp.pl?gene=SFTPB
MME	Membrane Metalloendopeptidase	9.32553	Protein Coding	49	GC03P155024	https://www.genecards.org/cgi-bin/carddisp.pl?gene=MME
S100A8	S100 Calcium Binding Protein A8	9.32236	Protein Coding	42	GC01M153391	https://www.genecards.org/cgi-bin/carddisp.pl?gene=S100A8
IDO1	Indoleamine 2,3-Dioxygenase 1	9.31271	Protein Coding	44	GC08P039891	https://www.genecards.org/cgi-bin/carddisp.pl?gene=IDO1
IL7	Interleukin 7	9.30713	Protein Coding	41	GC08M078689	https://www.genecards.org/cgi-bin/carddisp.pl?gene=IL7
NFKBIA	NFKB Inhibitor Alpha	9.2808	Protein Coding	49	GC14M035401	https://www.genecards.org/cgi-bin/carddisp.pl?gene=NFKBIA
CCR7	C-C Motif Chemokine Receptor 7	9.27069	Protein Coding	44	GC17M041052	https://www.genecards.org/cgi-bin/carddisp.pl?gene=CCR7
SYK	Spleen Associated Tyrosine Kinase	9.24104	Protein Coding	49	GC09P091849	https://www.genecards.org/cgi-bin/carddisp.pl?gene=SYK
CYP1A2	Cytochrome P450 Family 1 Subfamily A Member 2	9.23511	Protein Coding	46	GC15P074748	https://www.genecards.org/cgi-bin/carddisp.pl?gene=CYP1A2
RORC	RAR Related Orphan Receptor C	9.22823	Protein Coding	44	GC01M151806	https://www.genecards.org/cgi-bin/carddisp.pl?gene=RORC
SERPINB4	Serpin Family B Member 4	9.19802	Protein Coding	36	GC18M063637	https://www.genecards.org/cgi-bin/carddisp.pl?gene=SERPINB4
AOC1	Amine Oxidase Copper Containing 1	9.1931	Protein Coding	39	GC07P150824	https://www.genecards.org/cgi-bin/carddisp.pl?gene=AOC1
SPATS2L	Spermatogenesis Associated Serine Rich 2 Like	9.16907	Protein Coding	34	GC02P200305	https://www.genecards.org/cgi-bin/carddisp.pl?gene=SPATS2L
DPP4	Dipeptidyl Peptidase 4	9.15941	Protein Coding	49	GC02M161992	https://www.genecards.org/cgi-bin/carddisp.pl?gene=DPP4
CCL1	C-C Motif Chemokine Ligand 1	9.14903	Protein Coding	37	GC17M034441	https://www.genecards.org/cgi-bin/carddisp.pl?gene=CCL1
LTB4R2	Leukotriene B4 Receptor 2	9.14402	Protein Coding	42	GC14P030885	https://www.genecards.org/cgi-bin/carddisp.pl?gene=LTB4R2
MIR21	MicroRNA 21	9.11976	RNA Gene	25	GC17P059841	https://www.genecards.org/cgi-bin/carddisp.pl?gene=MIR21
IL11	Interleukin 11	9.07409	Protein Coding	40	GC19M055364	https://www.genecards.org/cgi-bin/carddisp.pl?gene=IL11
CLC	Charcot-Leyden Crystal Galectin	9.04437	Protein Coding	40	GC19M061844	https://www.genecards.org/cgi-bin/carddisp.pl?gene=CLC
PLA2G2A	Phospholipase A2 Group IIA	9.02183	Protein Coding	46	GC01M019975	https://www.genecards.org/cgi-bin/carddisp.pl?gene=PLA2G2A
ADORA1	Adenosine A1 Receptor	9.00052	Protein Coding	46	GC01P203090	https://www.genecards.org/cgi-bin/carddisp.pl?gene=ADORA1
IFNB1	Interferon Beta 1	8.97376	Protein Coding	42	GC09M021077	https://www.genecards.org/cgi-bin/carddisp.pl?gene=IFNB1
MMP3	Matrix Metallopeptidase 3	8.92915	Protein Coding	49	GC11M102835	https://www.genecards.org/cgi-bin/carddisp.pl?gene=MMP3
CXCL5	C-X-C Motif Chemokine Ligand 5	8.92496	Protein Coding	40	GC04M073995	https://www.genecards.org/cgi-bin/carddisp.pl?gene=CXCL5
ARRB2	Arrestin Beta 2	8.91913	Protein Coding	45	GC17P004711	https://www.genecards.org/cgi-bin/carddisp.pl?gene=ARRB2
TNFRSF4	TNF Receptor Superfamily Member 4	8.90095	Protein Coding	41	GC01M001211	https://www.genecards.org/cgi-bin/carddisp.pl?gene=TNFRSF4
SMAD2	SMAD Family Member 2	8.89752	Protein Coding	49	GC18M047809	https://www.genecards.org/cgi-bin/carddisp.pl?gene=SMAD2
LYN	LYN Proto-Oncogene, Src Family Tyrosine Kinase	8.89418	Protein Coding	48	GC08P055879	https://www.genecards.org/cgi-bin/carddisp.pl?gene=LYN
TNFSF13B	TNF Superfamily Member 13b	8.86791	Protein Coding	44	GC13P108251	https://www.genecards.org/cgi-bin/carddisp.pl?gene=TNFSF13B
CCN2	Cellular Communication Network Factor 2	8.8527	Protein Coding	38	GC06M131948	https://www.genecards.org/cgi-bin/carddisp.pl?gene=CCN2
CRH	Corticotropin Releasing Hormone	8.84884	Protein Coding	44	GC08M066176	https://www.genecards.org/cgi-bin/carddisp.pl?gene=CRH
DEFB4A	Defensin Beta 4A	8.83959	Protein Coding	34	GC08P007895	https://www.genecards.org/cgi-bin/carddisp.pl?gene=DEFB4A
CCR1	C-C Motif Chemokine Receptor 1	8.83844	Protein Coding	45	GC03M046218	https://www.genecards.org/cgi-bin/carddisp.pl?gene=CCR1
STAT5A	Signal Transducer And Activator Of Transcription 5A	8.83338	Protein Coding	46	GC17P042287	https://www.genecards.org/cgi-bin/carddisp.pl?gene=STAT5A
SELPLG	Selectin P Ligand	8.83155	Protein Coding	42	GC12M108621	https://www.genecards.org/cgi-bin/carddisp.pl?gene=SELPLG
CD8A	CD8a Molecule	8.82776	Protein Coding	45	GC02M086784	https://www.genecards.org/cgi-bin/carddisp.pl?gene=CD8A
AR	Androgen Receptor	8.80285	Protein Coding	51	GC0XP067544	https://www.genecards.org/cgi-bin/carddisp.pl?gene=AR
SERPINA6	Serpin Family A Member 6	8.80285	Protein Coding	44	GC14M099728	https://www.genecards.org/cgi-bin/carddisp.pl?gene=SERPINA6
IL19	Interleukin 19	8.79629	Protein Coding	40	GC01P206770	https://www.genecards.org/cgi-bin/carddisp.pl?gene=IL19
CXCR4	C-X-C Motif Chemokine Receptor 4	8.78168	Protein Coding	50	GC02M136114	https://www.genecards.org/cgi-bin/carddisp.pl?gene=CXCR4
CYP3A5	Cytochrome P450 Family 3 Subfamily A Member 5	8.76685	Protein Coding	46	GC07M099648	https://www.genecards.org/cgi-bin/carddisp.pl?gene=CYP3A5
PDE3B	Phosphodiesterase 3B	8.75018	Protein Coding	44	GC11P014643	https://www.genecards.org/cgi-bin/carddisp.pl?gene=PDE3B
SLC7A2	Solute Carrier Family 7 Member 2	8.73842	Protein Coding	42	GC08P017497	https://www.genecards.org/cgi-bin/carddisp.pl?gene=SLC7A2
GHRL	Ghrelin And Obestatin Prepropeptide	8.69463	Protein Coding	43	GC03M010285	https://www.genecards.org/cgi-bin/carddisp.pl?gene=GHRL
IL23A	Interleukin 23 Subunit Alpha	8.68989	Protein Coding	37	GC12P057101	https://www.genecards.org/cgi-bin/carddisp.pl?gene=IL23A
PVT1	Pvt1 Oncogene	8.68049	RNA Gene	26	GC08P127849	https://www.genecards.org/cgi-bin/carddisp.pl?gene=PVT1
ITGA2	Integrin Subunit Alpha 2	8.67622	Protein Coding	46	GC05P052989	https://www.genecards.org/cgi-bin/carddisp.pl?gene=ITGA2
PDE4B	Phosphodiesterase 4B	8.63323	Protein Coding	44	GC01P065792	https://www.genecards.org/cgi-bin/carddisp.pl?gene=PDE4B
ADRB1	Adrenoceptor Beta 1	8.62336	Protein Coding	48	GC10P114044	https://www.genecards.org/cgi-bin/carddisp.pl?gene=ADRB1
ADORA3	Adenosine A3 Receptor	8.58549	Protein Coding	45	GC01M111499	https://www.genecards.org/cgi-bin/carddisp.pl?gene=ADORA3
FOS	Fos Proto-Oncogene, AP-1 Transcription Factor Subunit	8.58232	Protein Coding	50	GC14P075278	https://www.genecards.org/cgi-bin/carddisp.pl?gene=FOS
IRAK1	Interleukin 1 Receptor Associated Kinase 1	8.58065	Protein Coding	48	GC0XM154010	https://www.genecards.org/cgi-bin/carddisp.pl?gene=IRAK1
FN1	Fibronectin 1	8.57372	Protein Coding	49	GC02M215360	https://www.genecards.org/cgi-bin/carddisp.pl?gene=FN1
EPRS1	Glutamyl-Prolyl-TRNA Synthetase 1	8.53321	Protein Coding	36	GC01M219969	https://www.genecards.org/cgi-bin/carddisp.pl?gene=EPRS1
LCK	LCK Proto-Oncogene, Src Family Tyrosine Kinase	8.5059	Protein Coding	51	GC01P032251	https://www.genecards.org/cgi-bin/carddisp.pl?gene=LCK
CCL19	C-C Motif Chemokine Ligand 19	8.49049	Protein Coding	40	GC09M034692	https://www.genecards.org/cgi-bin/carddisp.pl?gene=CCL19
MIR155	MicroRNA 155	8.44506	RNA Gene	20	GC21P025573	https://www.genecards.org/cgi-bin/carddisp.pl?gene=MIR155
FCGR2B	Fc Gamma Receptor IIb	8.3294	Protein Coding	46	GC01P161663	https://www.genecards.org/cgi-bin/carddisp.pl?gene=FCGR2B
BCL2A1	BCL2 Related Protein A1	8.27437	Protein Coding	40	GC15M080585	https://www.genecards.org/cgi-bin/carddisp.pl?gene=BCL2A1
HLA-DPB1	Major Histocompatibility Complex, Class II, DP Beta 1	7.88405	Protein Coding	45	GC06P076901	https://www.genecards.org/cgi-bin/carddisp.pl?gene=HLA-DPB1
DDX41	DEAD-Box Helicase 41	7.64591	Protein Coding	44	GC05M177511	https://www.genecards.org/cgi-bin/carddisp.pl?gene=DDX41
IL21R	Interleukin 21 Receptor	7.4	Protein Coding	41	GC16P027663	https://www.genecards.org/cgi-bin/carddisp.pl?gene=IL21R
GSTT1	Glutathione S-Transferase Theta 1	7.20369	Protein Coding	33	GC22Mi00270	https://www.genecards.org/cgi-bin/carddisp.pl?gene=GSTT1
MMP1	Matrix Metallopeptidase 1	7.11167	Protein Coding	51	GC11M102810	https://www.genecards.org/cgi-bin/carddisp.pl?gene=MMP1
BCL11B	BAF Chromatin Remodeling Complex Subunit BCL11B	7.0012	Protein Coding	42	GC14M099169	https://www.genecards.org/cgi-bin/carddisp.pl?gene=BCL11B
ATOD5	Dermatitis, Atopic, 5	6.87544	Genetic Locus	2	GC13U900216	https://www.genecards.org/cgi-bin/carddisp.pl?gene=ATOD5
ATOD6	Dermatitis, Atopic, 6	6.87544	Genetic Locus	2	GC05U990174	https://www.genecards.org/cgi-bin/carddisp.pl?gene=ATOD6
ATOD1	Dermatitis, Atopic	6.83609	Genetic Locus	2	GC03U902187	https://www.genecards.org/cgi-bin/carddisp.pl?gene=ATOD1
GRHL2	Grainyhead Like Transcription Factor 2	6.51487	Protein Coding	40	GC08P101492	https://www.genecards.org/cgi-bin/carddisp.pl?gene=GRHL2
IL1RN	Interleukin 1 Receptor Antagonist	6.48229	Protein Coding	48	GC02P120921	https://www.genecards.org/cgi-bin/carddisp.pl?gene=IL1RN
ATOD7	Dermatitis, Atopic, Susceptibility To, 7	6.33358	Genetic Locus	1	GC11U901436	https://www.genecards.org/cgi-bin/carddisp.pl?gene=ATOD7
ATOD8	Dermatitis, Atopic, 8	6.33358	Genetic Locus	1	GC04U902095	https://www.genecards.org/cgi-bin/carddisp.pl?gene=ATOD8
ATOD9	Dermatitis, Atopic, 9	6.33358	Genetic Locus	1	GC03U902459	https://www.genecards.org/cgi-bin/carddisp.pl?gene=ATOD9
CLEC7A	C-Type Lectin Domain Containing 7A	5.93769	Protein Coding	44	GC12M019786	https://www.genecards.org/cgi-bin/carddisp.pl?gene=CLEC7A
FCGR2A	Fc Gamma Receptor IIa	5.88393	Protein Coding	45	GC01P161505	https://www.genecards.org/cgi-bin/carddisp.pl?gene=FCGR2A
KIT	KIT Proto-Oncogene, Receptor Tyrosine Kinase	5.87721	Protein Coding	52	GC04P054657	https://www.genecards.org/cgi-bin/carddisp.pl?gene=KIT
CREBBP	CREB Binding Protein	5.86083	Protein Coding	51	GC16M006452	https://www.genecards.org/cgi-bin/carddisp.pl?gene=CREBBP
STAT5B	Signal Transducer And Activator Of Transcription 5B	5.85561	Protein Coding	48	GC17M042199	https://www.genecards.org/cgi-bin/carddisp.pl?gene=STAT5B
GSDMA	Gasdermin A	5.83189	Protein Coding	36	GC17P050345	https://www.genecards.org/cgi-bin/carddisp.pl?gene=GSDMA
CLEC1A	C-Type Lectin Domain Family 1 Member A	5.60109	Protein Coding	40	GC12M019785	https://www.genecards.org/cgi-bin/carddisp.pl?gene=CLEC1A
CTNNA3	Catenin Alpha 3	5.57794	Protein Coding	40	GC10M065912	https://www.genecards.org/cgi-bin/carddisp.pl?gene=CTNNA3
HMOX1	Heme Oxygenase 1	5.55209	Protein Coding	50	GC22P035380	https://www.genecards.org/cgi-bin/carddisp.pl?gene=HMOX1
EGF	Epidermal Growth Factor	5.38654	Protein Coding	50	GC04P109912	https://www.genecards.org/cgi-bin/carddisp.pl?gene=EGF
BDNF	Brain Derived Neurotrophic Factor	5.28332	Protein Coding	46	GC11M027654	https://www.genecards.org/cgi-bin/carddisp.pl?gene=BDNF
EP300	E1A Binding Protein P300	5.2686	Protein Coding	49	GC22P041091	https://www.genecards.org/cgi-bin/carddisp.pl?gene=EP300
SERPINE1	Serpin Family E Member 1	5.26589	Protein Coding	49	GC07P101127	https://www.genecards.org/cgi-bin/carddisp.pl?gene=SERPINE1
NGF	Nerve Growth Factor	5.22753	Protein Coding	49	GC01M115285	https://www.genecards.org/cgi-bin/carddisp.pl?gene=NGF
TGFBR1	Transforming Growth Factor Beta Receptor 1	5.22733	Protein Coding	52	GC09P099104	https://www.genecards.org/cgi-bin/carddisp.pl?gene=TGFBR1
CDSN	Corneodesmosin	5.16124	Protein Coding	42	GC06M031115	https://www.genecards.org/cgi-bin/carddisp.pl?gene=CDSN
NOS3	Nitric Oxide Synthase 3	5.14364	Protein Coding	50	GC07P150990	https://www.genecards.org/cgi-bin/carddisp.pl?gene=NOS3
NAT2	N-Acetyltransferase 2	5.09759	Protein Coding	42	GC08P018391	https://www.genecards.org/cgi-bin/carddisp.pl?gene=NAT2
RIC1	RIC1 Homolog, RAB6A GEF Complex Partner 1	5.06222	Protein Coding	32	GC09P006335	https://www.genecards.org/cgi-bin/carddisp.pl?gene=RIC1
NKX2-1	NK2 Homeobox 1	5.03228	Protein Coding	45	GC14M036516	https://www.genecards.org/cgi-bin/carddisp.pl?gene=NKX2-1
FLG-AS1	FLG Antisense RNA 1	4.92259	RNA Gene	17	GC01P152168	https://www.genecards.org/cgi-bin/carddisp.pl?gene=FLG-AS1
TGFBR2	Transforming Growth Factor Beta Receptor 2	4.69826	Protein Coding	50	GC03P030623	https://www.genecards.org/cgi-bin/carddisp.pl?gene=TGFBR2
CASP8	Caspase 8	4.68537	Protein Coding	50	GC02P201233	https://www.genecards.org/cgi-bin/carddisp.pl?gene=CASP8
CARD11	Caspase Recruitment Domain Family Member 11	4.64529	Protein Coding	46	GC07M002906	https://www.genecards.org/cgi-bin/carddisp.pl?gene=CARD11
COMT	Catechol-O-Methyltransferase	4.57674	Protein Coding	50	GC22P019941	https://www.genecards.org/cgi-bin/carddisp.pl?gene=COMT
FGFR1	Fibroblast Growth Factor Receptor 1	4.56114	Protein Coding	53	GC08M038400	https://www.genecards.org/cgi-bin/carddisp.pl?gene=FGFR1
IL15	Interleukin 15	4.5567	Protein Coding	40	GC04P141636	https://www.genecards.org/cgi-bin/carddisp.pl?gene=IL15
CSF3	Colony Stimulating Factor 3	4.54961	Protein Coding	40	GC17P040015	https://www.genecards.org/cgi-bin/carddisp.pl?gene=CSF3
MAPK1	Mitogen-Activated Protein Kinase 1	4.53252	Protein Coding	50	GC22M021759	https://www.genecards.org/cgi-bin/carddisp.pl?gene=MAPK1
NEK9	NIMA Related Kinase 9	4.51653	Protein Coding	45	GC14M075079	https://www.genecards.org/cgi-bin/carddisp.pl?gene=NEK9
IL2RB	Interleukin 2 Receptor Subunit Beta	4.46915	Protein Coding	48	GC22M037125	https://www.genecards.org/cgi-bin/carddisp.pl?gene=IL2RB
TGM2	Transglutaminase 2	4.44386	Protein Coding	46	GC20M038127	https://www.genecards.org/cgi-bin/carddisp.pl?gene=TGM2
ODC1	Ornithine Decarboxylase 1	4.43197	Protein Coding	47	GC02M010432	https://www.genecards.org/cgi-bin/carddisp.pl?gene=ODC1
COPD	Pulmonary Disease, Chronic Obstructive, Severe Early-Onset	4.42561	Genetic Locus	2	GC02U900018	https://www.genecards.org/cgi-bin/carddisp.pl?gene=COPD
LIFR	LIF Receptor Subunit Alpha	4.40025	Protein Coding	46	GC05M038475	https://www.genecards.org/cgi-bin/carddisp.pl?gene=LIFR
WDR46	WD Repeat Domain 46	4.39293	Protein Coding	35	GC06M061397	https://www.genecards.org/cgi-bin/carddisp.pl?gene=WDR46
PLCG2	Phospholipase C Gamma 2	4.27188	Protein Coding	51	GC16P081773	https://www.genecards.org/cgi-bin/carddisp.pl?gene=PLCG2
SOD1	Superoxide Dismutase 1	4.18347	Protein Coding	50	GC21P031659	https://www.genecards.org/cgi-bin/carddisp.pl?gene=SOD1
AFF4	AF4/FMR2 Family Member 4	4.16004	Protein Coding	41	GC05M132875	https://www.genecards.org/cgi-bin/carddisp.pl?gene=AFF4
GC	GC Vitamin D Binding Protein	4.14854	Protein Coding	45	GC04M071741	https://www.genecards.org/cgi-bin/carddisp.pl?gene=GC
ERCC2	ERCC Excision Repair 2, TFIIH Core Complex Helicase Subunit	4.13753	Protein Coding	47	GC19M045349	https://www.genecards.org/cgi-bin/carddisp.pl?gene=ERCC2
ELOVL4	ELOVL Fatty Acid Elongase 4	4.13753	Protein Coding	45	GC06M079914	https://www.genecards.org/cgi-bin/carddisp.pl?gene=ELOVL4
GP1BB	Glycoprotein Ib Platelet Subunit Beta	4.13753	Protein Coding	42	GC22P033260	https://www.genecards.org/cgi-bin/carddisp.pl?gene=GP1BB
PEX5	Peroxisomal Biogenesis Factor 5	4.13753	Protein Coding	42	GC12P018583	https://www.genecards.org/cgi-bin/carddisp.pl?gene=PEX5
TRAIP	TRAF Interacting Protein	4.13753	Protein Coding	40	GC03M050923	https://www.genecards.org/cgi-bin/carddisp.pl?gene=TRAIP
VPS51	VPS51 Subunit Of GARP Complex	4.13753	Protein Coding	36	GC11P065089	https://www.genecards.org/cgi-bin/carddisp.pl?gene=VPS51
ZPBP2	Zona Pellucida Binding Protein 2	4.06951	Protein Coding	34	GC17P050340	https://www.genecards.org/cgi-bin/carddisp.pl?gene=ZPBP2
TGIF1	TGFB Induced Factor Homeobox 1	4.04524	Protein Coding	45	GC18P003411	https://www.genecards.org/cgi-bin/carddisp.pl?gene=TGIF1
KRT19	Keratin 19	4.01506	Protein Coding	44	GC17M041523	https://www.genecards.org/cgi-bin/carddisp.pl?gene=KRT19
LIG4	DNA Ligase 4	3.98804	Protein Coding	46	GC13M108207	https://www.genecards.org/cgi-bin/carddisp.pl?gene=LIG4
CPN1	Carboxypeptidase N Subunit 1	3.9825	Protein Coding	45	GC10M100042	https://www.genecards.org/cgi-bin/carddisp.pl?gene=CPN1
TPR	Translocated Promoter Region, Nuclear Basket Protein	3.9812	Protein Coding	42	GC01M186319	https://www.genecards.org/cgi-bin/carddisp.pl?gene=TPR
PRG4	Proteoglycan 4	3.9812	Protein Coding	42	GC01P186296	https://www.genecards.org/cgi-bin/carddisp.pl?gene=PRG4
SHH	Sonic Hedgehog Signaling Molecule	3.96776	Protein Coding	49	GC07M155799	https://www.genecards.org/cgi-bin/carddisp.pl?gene=SHH
DOCK8	Dedicator Of Cytokinesis 8	3.94858	Protein Coding	43	GC09P000214	https://www.genecards.org/cgi-bin/carddisp.pl?gene=DOCK8
PGM3	Phosphoglucomutase 3	3.94103	Protein Coding	43	GC06M083161	https://www.genecards.org/cgi-bin/carddisp.pl?gene=PGM3
SLC27A4	Solute Carrier Family 27 Member 4	3.9389	Protein Coding	44	GC09P128340	https://www.genecards.org/cgi-bin/carddisp.pl?gene=SLC27A4
BBS1	Bardet-Biedl Syndrome 1	3.91839	Protein Coding	38	GC11P069104	https://www.genecards.org/cgi-bin/carddisp.pl?gene=BBS1
CD40	CD40 Molecule	3.88309	Protein Coding	47	GC20P046118	https://www.genecards.org/cgi-bin/carddisp.pl?gene=CD40
MTOR	Mechanistic Target Of Rapamycin Kinase	3.88105	Protein Coding	52	GC01M011106	https://www.genecards.org/cgi-bin/carddisp.pl?gene=MTOR
NFKB2	Nuclear Factor Kappa B Subunit 2	3.88105	Protein Coding	50	GC10P102394	https://www.genecards.org/cgi-bin/carddisp.pl?gene=NFKB2
ALMS1	ALMS1 Centrosome And Basal Body Associated Protein	3.87904	Protein Coding	41	GC02P073385	https://www.genecards.org/cgi-bin/carddisp.pl?gene=ALMS1
PDGFRA	Platelet Derived Growth Factor Receptor Alpha	3.84253	Protein Coding	53	GC04P054229	https://www.genecards.org/cgi-bin/carddisp.pl?gene=PDGFRA
TBX1	T-Box Transcription Factor 1	3.83998	Protein Coding	42	GC22P033262	https://www.genecards.org/cgi-bin/carddisp.pl?gene=TBX1
EDNRA	Endothelin Receptor Type A	3.82589	Protein Coding	49	GC04P147480	https://www.genecards.org/cgi-bin/carddisp.pl?gene=EDNRA
CARMIL2	Capping Protein Regulator And Myosin 1 Linker 2	3.81254	Protein Coding	29	GC16P067644	https://www.genecards.org/cgi-bin/carddisp.pl?gene=CARMIL2
FGF8	Fibroblast Growth Factor 8	3.78404	Protein Coding	46	GC10M101770	https://www.genecards.org/cgi-bin/carddisp.pl?gene=FGF8
GTF2H5	General Transcription Factor IIH Subunit 5	3.78404	Protein Coding	38	GC06P158168	https://www.genecards.org/cgi-bin/carddisp.pl?gene=GTF2H5
SMAD3	SMAD Family Member 3	3.76736	Protein Coding	49	GC15P067063	https://www.genecards.org/cgi-bin/carddisp.pl?gene=SMAD3
C3	Complement C3	3.75829	Protein Coding	48	GC19M006677	https://www.genecards.org/cgi-bin/carddisp.pl?gene=C3
CRLF2	Cytokine Receptor Like Factor 2	3.67788	Protein Coding	38	GC0XM001190	https://www.genecards.org/cgi-bin/carddisp.pl?gene=CRLF2
TAP1	Transporter 1, ATP Binding Cassette Subfamily B Member	3.66875	Protein Coding	46	GC06M061365	https://www.genecards.org/cgi-bin/carddisp.pl?gene=TAP1
AICDA	Activation Induced Cytidine Deaminase	3.63761	Protein Coding	44	GC12M008602	https://www.genecards.org/cgi-bin/carddisp.pl?gene=AICDA
ATP12A	ATPase H+/K+ Transporting Non-Gastric Alpha2 Subunit	3.59343	Protein Coding	42	GC13P024680	https://www.genecards.org/cgi-bin/carddisp.pl?gene=ATP12A
BMP6	Bone Morphogenetic Protein 6	3.54697	Protein Coding	43	GC06P007726	https://www.genecards.org/cgi-bin/carddisp.pl?gene=BMP6
PEPD	Peptidase D	3.53938	Protein Coding	44	GC19M033386	https://www.genecards.org/cgi-bin/carddisp.pl?gene=PEPD
FBN1	Fibrillin 1	3.53689	Protein Coding	46	GC15M048408	https://www.genecards.org/cgi-bin/carddisp.pl?gene=FBN1
RUNX3	RUNX Family Transcription Factor 3	3.50317	Protein Coding	43	GC01M024899	https://www.genecards.org/cgi-bin/carddisp.pl?gene=RUNX3
TBCK	TBC1 Domain Containing Kinase	3.50003	Protein Coding	40	GC04M106041	https://www.genecards.org/cgi-bin/carddisp.pl?gene=TBCK
PSORS1C1	Psoriasis Susceptibility 1 Candidate 1	3.49525	Protein Coding	30	GC06P031114	https://www.genecards.org/cgi-bin/carddisp.pl?gene=PSORS1C1
SFTPA1	Surfactant Protein A1	3.49082	Protein Coding	43	GC10P091431	https://www.genecards.org/cgi-bin/carddisp.pl?gene=SFTPA1
IL12A	Interleukin 12A	3.48994	Protein Coding	43	GC03P159988	https://www.genecards.org/cgi-bin/carddisp.pl?gene=IL12A
TLR7	Toll Like Receptor 7	3.48108	Protein Coding	46	GC0XP012867	https://www.genecards.org/cgi-bin/carddisp.pl?gene=TLR7
CCL18	C-C Motif Chemokine Ligand 18	3.47169	Protein Coding	35	GC17P036064	https://www.genecards.org/cgi-bin/carddisp.pl?gene=CCL18
MIR146A	MicroRNA 146a	3.45307	RNA Gene	23	GC05P160485	https://www.genecards.org/cgi-bin/carddisp.pl?gene=MIR146A
TNFRSF8	TNF Receptor Superfamily Member 8	3.43346	Protein Coding	42	GC01P012063	https://www.genecards.org/cgi-bin/carddisp.pl?gene=TNFRSF8
ERMP1	Endoplasmic Reticulum Metallopeptidase 1	3.42559	Protein Coding	36	GC09M005749	https://www.genecards.org/cgi-bin/carddisp.pl?gene=ERMP1
P2RY12	Purinergic Receptor P2Y12	3.4203	Protein Coding	47	GC03M151336	https://www.genecards.org/cgi-bin/carddisp.pl?gene=P2RY12
GSTM3	Glutathione S-Transferase Mu 3	3.41087	Protein Coding	46	GC01M109733	https://www.genecards.org/cgi-bin/carddisp.pl?gene=GSTM3
SOD2	Superoxide Dismutase 2	3.41002	Protein Coding	49	GC06M159669	https://www.genecards.org/cgi-bin/carddisp.pl?gene=SOD2
PTCH1	Patched 1	3.40503	Protein Coding	49	GC09M095442	https://www.genecards.org/cgi-bin/carddisp.pl?gene=PTCH1
IGF2	Insulin Like Growth Factor 2	3.40503	Protein Coding	48	GC11M002733	https://www.genecards.org/cgi-bin/carddisp.pl?gene=IGF2
STXBP1	Syntaxin Binding Protein 1	3.40503	Protein Coding	48	GC09P127582	https://www.genecards.org/cgi-bin/carddisp.pl?gene=STXBP1
IDS	Iduronate 2-Sulfatase	3.40503	Protein Coding	48	GC0XM149476	https://www.genecards.org/cgi-bin/carddisp.pl?gene=IDS
USP7	Ubiquitin Specific Peptidase 7	3.40503	Protein Coding	48	GC16M008892	https://www.genecards.org/cgi-bin/carddisp.pl?gene=USP7
GLI2	GLI Family Zinc Finger 2	3.40503	Protein Coding	47	GC02P120735	https://www.genecards.org/cgi-bin/carddisp.pl?gene=GLI2
GP1BA	Glycoprotein Ib Platelet Subunit Alpha	3.40503	Protein Coding	46	GC17P004932	https://www.genecards.org/cgi-bin/carddisp.pl?gene=GP1BA
TALDO1	Transaldolase 1	3.40503	Protein Coding	46	GC11P001551	https://www.genecards.org/cgi-bin/carddisp.pl?gene=TALDO1
CDKN1C	Cyclin Dependent Kinase Inhibitor 1C	3.40503	Protein Coding	46	GC11M002905	https://www.genecards.org/cgi-bin/carddisp.pl?gene=CDKN1C
GP9	Glycoprotein IX Platelet	3.40503	Protein Coding	45	GC03P133378	https://www.genecards.org/cgi-bin/carddisp.pl?gene=GP9
SCN4A	Sodium Voltage-Gated Channel Alpha Subunit 4	3.40503	Protein Coding	45	GC17M063938	https://www.genecards.org/cgi-bin/carddisp.pl?gene=SCN4A
CDON	Cell Adhesion Associated, Oncogene Regulated	3.40503	Protein Coding	45	GC11M125955	https://www.genecards.org/cgi-bin/carddisp.pl?gene=CDON
DLL1	Delta Like Canonical Notch Ligand 1	3.40503	Protein Coding	45	GC06M170282	https://www.genecards.org/cgi-bin/carddisp.pl?gene=DLL1
HMGA2	High Mobility Group AT-Hook 2	3.40503	Protein Coding	44	GC12P065824	https://www.genecards.org/cgi-bin/carddisp.pl?gene=HMGA2
SEC24C	SEC24 Homolog C, COPII Coat Complex Component	3.40503	Protein Coding	44	GC10P073744	https://www.genecards.org/cgi-bin/carddisp.pl?gene=SEC24C
LMX1B	LIM Homeobox Transcription Factor 1 Beta	3.40503	Protein Coding	44	GC09P126614	https://www.genecards.org/cgi-bin/carddisp.pl?gene=LMX1B
NSUN2	NOP2/Sun RNA Methyltransferase 2	3.40503	Protein Coding	43	GC05M006599	https://www.genecards.org/cgi-bin/carddisp.pl?gene=NSUN2
SIX3	SIX Homeobox 3	3.40503	Protein Coding	43	GC02P044941	https://www.genecards.org/cgi-bin/carddisp.pl?gene=SIX3
SDHD	Succinate Dehydrogenase Complex Subunit D	3.40503	Protein Coding	43	GC11P112087	https://www.genecards.org/cgi-bin/carddisp.pl?gene=SDHD
ZIC2	Zic Family Member 2	3.40503	Protein Coding	43	GC13P099981	https://www.genecards.org/cgi-bin/carddisp.pl?gene=ZIC2
NODAL	Nodal Growth Differentiation Factor	3.40503	Protein Coding	42	GC10M070431	https://www.genecards.org/cgi-bin/carddisp.pl?gene=NODAL
HIRA	Histone Cell Cycle Regulator	3.40503	Protein Coding	42	GC22M019318	https://www.genecards.org/cgi-bin/carddisp.pl?gene=HIRA
GAS1	Growth Arrest Specific 1	3.40503	Protein Coding	42	GC09M086944	https://www.genecards.org/cgi-bin/carddisp.pl?gene=GAS1
RREB1	Ras Responsive Element Binding Protein 1	3.40503	Protein Coding	42	GC06P007107	https://www.genecards.org/cgi-bin/carddisp.pl?gene=RREB1
SUFU	SUFU Negative Regulator Of Hedgehog Signaling	3.40503	Protein Coding	42	GC10P102503	https://www.genecards.org/cgi-bin/carddisp.pl?gene=SUFU
SIK3	SIK Family Kinase 3	3.40503	Protein Coding	42	GC11M116843	https://www.genecards.org/cgi-bin/carddisp.pl?gene=SIK3
FOXH1	Forkhead Box H1	3.40503	Protein Coding	41	GC08M144473	https://www.genecards.org/cgi-bin/carddisp.pl?gene=FOXH1
TDGF1	Teratocarcinoma-Derived Growth Factor 1	3.40503	Protein Coding	41	GC03P046681	https://www.genecards.org/cgi-bin/carddisp.pl?gene=TDGF1
COX4I2	Cytochrome C Oxidase Subunit 4I2	3.40503	Protein Coding	41	GC20P031637	https://www.genecards.org/cgi-bin/carddisp.pl?gene=COX4I2
LRBA	LPS Responsive Beige-Like Anchor Protein	3.40503	Protein Coding	41	GC04M150264	https://www.genecards.org/cgi-bin/carddisp.pl?gene=LRBA
ARL6	ADP Ribosylation Factor Like GTPase 6	3.40503	Protein Coding	41	GC03P097764	https://www.genecards.org/cgi-bin/carddisp.pl?gene=ARL6
PLAG1	PLAG1 Zinc Finger	3.40503	Protein Coding	41	GC08M056244	https://www.genecards.org/cgi-bin/carddisp.pl?gene=PLAG1
JMJD1C	Jumonji Domain Containing 1C	3.40503	Protein Coding	40	GC10M063167	https://www.genecards.org/cgi-bin/carddisp.pl?gene=JMJD1C
WAC	WW Domain Containing Adaptor With Coiled-Coil	3.40503	Protein Coding	39	GC10P028557	https://www.genecards.org/cgi-bin/carddisp.pl?gene=WAC
ARVCF	ARVCF Delta Catenin Family Member	3.40503	Protein Coding	38	GC22M019966	https://www.genecards.org/cgi-bin/carddisp.pl?gene=ARVCF
DISP1	Dispatched RND Transporter Family Member 1	3.40503	Protein Coding	38	GC01P222814	https://www.genecards.org/cgi-bin/carddisp.pl?gene=DISP1
MIA3	MIA SH3 Domain ER Export Factor 3	3.40503	Protein Coding	38	GC01P222618	https://www.genecards.org/cgi-bin/carddisp.pl?gene=MIA3
UNC45A	Unc-45 Myosin Chaperone A	3.40503	Protein Coding	37	GC15P112436	https://www.genecards.org/cgi-bin/carddisp.pl?gene=UNC45A
ZNF699	Zinc Finger Protein 699	3.40503	Protein Coding	37	GC19M009294	https://www.genecards.org/cgi-bin/carddisp.pl?gene=ZNF699
CCDC28B	Coiled-Coil Domain Containing 28B	3.40503	Protein Coding	36	GC01P032200	https://www.genecards.org/cgi-bin/carddisp.pl?gene=CCDC28B
ARSL	Arylsulfatase L	3.40503	Protein Coding	34	GC0XM002934	https://www.genecards.org/cgi-bin/carddisp.pl?gene=ARSL
UFD1	Ubiquitin Recognition Factor In ER Associated Degradation 1	3.40503	Protein Coding	34	GC22M019450	https://www.genecards.org/cgi-bin/carddisp.pl?gene=UFD1
ODAD3	Outer Dynein Arm Docking Complex Subunit 3	3.40503	Protein Coding	29	GC19M011421	https://www.genecards.org/cgi-bin/carddisp.pl?gene=ODAD3
CYFIP2	Cytoplasmic FMR1 Interacting Protein 2	3.39309	Protein Coding	42	GC05P157267	https://www.genecards.org/cgi-bin/carddisp.pl?gene=CYFIP2
CALCA	Calcitonin Related Polypeptide Alpha	3.37127	Protein Coding	44	GC11M014945	https://www.genecards.org/cgi-bin/carddisp.pl?gene=CALCA
RAD50	RAD50 Double Strand Break Repair Protein	3.36579	Protein Coding	49	GC05P132556	https://www.genecards.org/cgi-bin/carddisp.pl?gene=RAD50
ITGB3	Integrin Subunit Beta 3	3.36422	Protein Coding	49	GC17P051053	https://www.genecards.org/cgi-bin/carddisp.pl?gene=ITGB3
IL26	Interleukin 26	3.36316	Protein Coding	34	GC12M068201	https://www.genecards.org/cgi-bin/carddisp.pl?gene=IL26
SLC11A1	Solute Carrier Family 11 Member 1	3.34708	Protein Coding	46	GC02P218382	https://www.genecards.org/cgi-bin/carddisp.pl?gene=SLC11A1
PDCD1	Programmed Cell Death 1	3.32859	Protein Coding	46	GC02M241849	https://www.genecards.org/cgi-bin/carddisp.pl?gene=PDCD1
ATP4A	ATPase H+/K+ Transporting Subunit Alpha	3.31598	Protein Coding	41	GC19M062663	https://www.genecards.org/cgi-bin/carddisp.pl?gene=ATP4A
HLA-DRA	Major Histocompatibility Complex, Class II, DR Alpha	3.28254	Protein Coding	46	GC06P032439	https://www.genecards.org/cgi-bin/carddisp.pl?gene=HLA-DRA
NSD1	Nuclear Receptor Binding SET Domain Protein 1	3.25614	Protein Coding	43	GC05P177134	https://www.genecards.org/cgi-bin/carddisp.pl?gene=NSD1
HMGB1	High Mobility Group Box 1	3.24742	Protein Coding	44	GC13M030456	https://www.genecards.org/cgi-bin/carddisp.pl?gene=HMGB1
THBD	Thrombomodulin	3.2423	Protein Coding	45	GC20M023026	https://www.genecards.org/cgi-bin/carddisp.pl?gene=THBD
NPY	Neuropeptide Y	3.22749	Protein Coding	45	GC07P024290	https://www.genecards.org/cgi-bin/carddisp.pl?gene=NPY
IL6ST	Interleukin 6 Cytokine Family Signal Transducer	3.21154	Protein Coding	48	GC05M055935	https://www.genecards.org/cgi-bin/carddisp.pl?gene=IL6ST
GPT	Glutamic--Pyruvic Transaminase	3.16622	Protein Coding	41	GC08P144502	https://www.genecards.org/cgi-bin/carddisp.pl?gene=GPT
IFNA1	Interferon Alpha 1	3.15817	Protein Coding	40	GC09P021577	https://www.genecards.org/cgi-bin/carddisp.pl?gene=IFNA1
PDCL	Phosducin Like	3.15358	Protein Coding	40	GC09M122798	https://www.genecards.org/cgi-bin/carddisp.pl?gene=PDCL
ENPP3	Ectonucleotide Pyrophosphatase/Phosphodiesterase 3	3.1175	Protein Coding	43	GC06P131617	https://www.genecards.org/cgi-bin/carddisp.pl?gene=ENPP3
ITGAX	Integrin Subunit Alpha X	3.10194	Protein Coding	44	GC16P039491	https://www.genecards.org/cgi-bin/carddisp.pl?gene=ITGAX
HLA-C	Major Histocompatibility Complex, Class I, C	3.09205	Protein Coding	45	GC06M061260	https://www.genecards.org/cgi-bin/carddisp.pl?gene=HLA-C
ELN	Elastin	3.09118	Protein Coding	44	GC07P074027	https://www.genecards.org/cgi-bin/carddisp.pl?gene=ELN
LOC109286563	TBX21 Promoter Region	3.07554	Biological Region	1	GC17P047731	https://www.genecards.org/cgi-bin/carddisp.pl?gene=LOC109286563
TXN	Thioredoxin	3.06894	Protein Coding	45	GC09M110243	https://www.genecards.org/cgi-bin/carddisp.pl?gene=TXN
EGFR	Epidermal Growth Factor Receptor	3.06876	Protein Coding	52	GC07P055019	https://www.genecards.org/cgi-bin/carddisp.pl?gene=EGFR
WDR36	WD Repeat Domain 36	3.04926	Protein Coding	38	GC05P111091	https://www.genecards.org/cgi-bin/carddisp.pl?gene=WDR36
HSPA4	Heat Shock Protein Family A (Hsp70) Member 4	3.02406	Protein Coding	41	GC05P133051	https://www.genecards.org/cgi-bin/carddisp.pl?gene=HSPA4
MTHFR	Methylenetetrahydrofolate Reductase	3.02138	Protein Coding	48	GC01M011785	https://www.genecards.org/cgi-bin/carddisp.pl?gene=MTHFR
CYP1A1	Cytochrome P450 Family 1 Subfamily A Member 1	3.01505	Protein Coding	48	GC15M074719	https://www.genecards.org/cgi-bin/carddisp.pl?gene=CYP1A1
MUC5B	Mucin 5B, Oligomeric Mucus/Gel-Forming	3.01411	Protein Coding	42	GC11P001583	https://www.genecards.org/cgi-bin/carddisp.pl?gene=MUC5B
MMP8	Matrix Metallopeptidase 8	2.99086	Protein Coding	48	GC11M102617	https://www.genecards.org/cgi-bin/carddisp.pl?gene=MMP8
SLPI	Secretory Leukocyte Peptidase Inhibitor	2.98747	Protein Coding	40	GC20M045252	https://www.genecards.org/cgi-bin/carddisp.pl?gene=SLPI
KCNN4	Potassium Calcium-Activated Channel Subfamily N Member 4	2.96886	Protein Coding	48	GC19M061975	https://www.genecards.org/cgi-bin/carddisp.pl?gene=KCNN4
CSN1S1	Casein Alpha S1	2.96245	Protein Coding	35	GC04P069932	https://www.genecards.org/cgi-bin/carddisp.pl?gene=CSN1S1
IL25	Interleukin 25	2.94916	Protein Coding	37	GC14P030866	https://www.genecards.org/cgi-bin/carddisp.pl?gene=IL25
NPPA	Natriuretic Peptide A	2.933	Protein Coding	45	GC01M011846	https://www.genecards.org/cgi-bin/carddisp.pl?gene=NPPA
PLAUR	Plasminogen Activator, Urokinase Receptor	2.93078	Protein Coding	44	GC19M043646	https://www.genecards.org/cgi-bin/carddisp.pl?gene=PLAUR
FCGR3A	Fc Gamma Receptor IIIa	2.93038	Protein Coding	44	GC01M161541	https://www.genecards.org/cgi-bin/carddisp.pl?gene=FCGR3A
CEACAM3	CEA Cell Adhesion Molecule 3	2.88662	Protein Coding	42	GC19P041796	https://www.genecards.org/cgi-bin/carddisp.pl?gene=CEACAM3
PAFAH1B1	Platelet Activating Factor Acetylhydrolase 1b Regulatory Subunit 1	2.86055	Protein Coding	45	GC17P002593	https://www.genecards.org/cgi-bin/carddisp.pl?gene=PAFAH1B1
HLA-DQA2	Major Histocompatibility Complex, Class II, DQ Alpha 2	2.85121	Protein Coding	37	GC06P032741	https://www.genecards.org/cgi-bin/carddisp.pl?gene=HLA-DQA2
CCR2	C-C Motif Chemokine Receptor 2	2.84678	Protein Coding	44	GC03P046356	https://www.genecards.org/cgi-bin/carddisp.pl?gene=CCR2
NEU1	Neuraminidase 1	2.83164	Protein Coding	44	GC06M031857	https://www.genecards.org/cgi-bin/carddisp.pl?gene=NEU1
SERPINB1	Serpin Family B Member 1	2.7952	Protein Coding	40	GC06M002833	https://www.genecards.org/cgi-bin/carddisp.pl?gene=SERPINB1
MMP2	Matrix Metallopeptidase 2	2.78327	Protein Coding	52	GC16P055390	https://www.genecards.org/cgi-bin/carddisp.pl?gene=MMP2
TNFSF4	TNF Superfamily Member 4	2.76993	Protein Coding	40	GC01M173183	https://www.genecards.org/cgi-bin/carddisp.pl?gene=TNFSF4
RANBP6	RAN Binding Protein 6	2.76961	Protein Coding	36	GC09M006002	https://www.genecards.org/cgi-bin/carddisp.pl?gene=RANBP6
HLA-DPA1	Major Histocompatibility Complex, Class II, DP Alpha 1	2.76063	Protein Coding	41	GC06M033064	https://www.genecards.org/cgi-bin/carddisp.pl?gene=HLA-DPA1
CYBA	Cytochrome B-245 Alpha Chain	2.7032	Protein Coding	47	GC16M088643	https://www.genecards.org/cgi-bin/carddisp.pl?gene=CYBA
GHITM	Growth Hormone Inducible Transmembrane Protein	2.69826	Protein Coding	38	GC10P084139	https://www.genecards.org/cgi-bin/carddisp.pl?gene=GHITM
CEACAM6	CEA Cell Adhesion Molecule 6	2.69615	Protein Coding	42	GC19P041750	https://www.genecards.org/cgi-bin/carddisp.pl?gene=CEACAM6
CDH1	Cadherin 1	2.69405	Protein Coding	49	GC16P068737	https://www.genecards.org/cgi-bin/carddisp.pl?gene=CDH1
COPS7A	COP9 Signalosome Subunit 7A	2.67837	Protein Coding	37	GC12P018550	https://www.genecards.org/cgi-bin/carddisp.pl?gene=COPS7A
TMEM45A	Transmembrane Protein 45A	2.67837	Protein Coding	30	GC03P100492	https://www.genecards.org/cgi-bin/carddisp.pl?gene=TMEM45A
GSR	Glutathione-Disulfide Reductase	2.67488	Protein Coding	48	GC08M030678	https://www.genecards.org/cgi-bin/carddisp.pl?gene=GSR
IFNGR2	Interferon Gamma Receptor 2	2.67072	Protein Coding	44	GC21P033402	https://www.genecards.org/cgi-bin/carddisp.pl?gene=IFNGR2
CCL20	C-C Motif Chemokine Ligand 20	2.6696	Protein Coding	42	GC02P227835	https://www.genecards.org/cgi-bin/carddisp.pl?gene=CCL20
KIF3A	Kinesin Family Member 3A	2.66766	Protein Coding	40	GC05M132689	https://www.genecards.org/cgi-bin/carddisp.pl?gene=KIF3A
IFNGR1	Interferon Gamma Receptor 1	2.66675	Protein Coding	49	GC06M137197	https://www.genecards.org/cgi-bin/carddisp.pl?gene=IFNGR1
SFTA3	Surfactant Associated 3	2.66544	RNA Gene	32	GC14M036474	https://www.genecards.org/cgi-bin/carddisp.pl?gene=SFTA3
CD40LG	CD40 Ligand	2.66311	Protein Coding	47	GC0XP136649	https://www.genecards.org/cgi-bin/carddisp.pl?gene=CD40LG
CFH	Complement Factor H	2.64775	Protein Coding	46	GC01P196621	https://www.genecards.org/cgi-bin/carddisp.pl?gene=CFH
CREB1	CAMP Responsive Element Binding Protein 1	2.63574	Protein Coding	48	GC02P207529	https://www.genecards.org/cgi-bin/carddisp.pl?gene=CREB1
NTF3	Neurotrophin 3	2.63211	Protein Coding	42	GC12P005432	https://www.genecards.org/cgi-bin/carddisp.pl?gene=NTF3
IL21	Interleukin 21	2.63159	Protein Coding	42	GC04M122612	https://www.genecards.org/cgi-bin/carddisp.pl?gene=IL21
GCLC	Glutamate-Cysteine Ligase Catalytic Subunit	2.62358	Protein Coding	44	GC06M053497	https://www.genecards.org/cgi-bin/carddisp.pl?gene=GCLC
CFTR-AS1	CFTR Antisense RNA 1	2.62358	RNA Gene	11	GC07M117561	https://www.genecards.org/cgi-bin/carddisp.pl?gene=CFTR-AS1
OXA1L	OXA1L Mitochondrial Inner Membrane Protein	2.61946	Protein Coding	38	GC14P022766	https://www.genecards.org/cgi-bin/carddisp.pl?gene=OXA1L
AGER	Advanced Glycosylation End-Product Specific Receptor	2.60754	Protein Coding	44	GC06M032180	https://www.genecards.org/cgi-bin/carddisp.pl?gene=AGER
S100A9	S100 Calcium Binding Protein A9	2.59827	Protein Coding	42	GC01P153357	https://www.genecards.org/cgi-bin/carddisp.pl?gene=S100A9
GSTA1	Glutathione S-Transferase Alpha 1	2.59325	Protein Coding	42	GC06M052791	https://www.genecards.org/cgi-bin/carddisp.pl?gene=GSTA1
PLOD1	Procollagen-Lysine,2-Oxoglutarate 5-Dioxygenase 1	2.59181	Protein Coding	43	GC01P011934	https://www.genecards.org/cgi-bin/carddisp.pl?gene=PLOD1
USB1	U6 SnRNA Biogenesis Phosphodiesterase 1	2.59181	Protein Coding	36	GC16P057999	https://www.genecards.org/cgi-bin/carddisp.pl?gene=USB1
CHRM2	Cholinergic Receptor Muscarinic 2	2.59007	Protein Coding	48	GC07P136868	https://www.genecards.org/cgi-bin/carddisp.pl?gene=CHRM2
PI3	Peptidase Inhibitor 3	2.58601	Protein Coding	38	GC20P045174	https://www.genecards.org/cgi-bin/carddisp.pl?gene=PI3
LOC111674475	CFTR Intron 11 Enhancer	2.57569	Biological Region	2	GC07P117587	https://www.genecards.org/cgi-bin/carddisp.pl?gene=LOC111674475
SPP1	Secreted Phosphoprotein 1	2.5706	Protein Coding	46	GC04P087975	https://www.genecards.org/cgi-bin/carddisp.pl?gene=SPP1
MUC1	Mucin 1, Cell Surface Associated	2.5667	Protein Coding	48	GC01M155185	https://www.genecards.org/cgi-bin/carddisp.pl?gene=MUC1
ACE2	Angiotensin Converting Enzyme 2	2.56622	Protein Coding	48	GC0XM015494	https://www.genecards.org/cgi-bin/carddisp.pl?gene=ACE2
HSP90AA1	Heat Shock Protein 90 Alpha Family Class A Member 1	2.55798	Protein Coding	47	GC14M102080	https://www.genecards.org/cgi-bin/carddisp.pl?gene=HSP90AA1
PRTN3	Proteinase 3	2.54948	Protein Coding	45	GC19P000840	https://www.genecards.org/cgi-bin/carddisp.pl?gene=PRTN3
CTCF	CCCTC-Binding Factor	2.54897	Protein Coding	46	GC16P067563	https://www.genecards.org/cgi-bin/carddisp.pl?gene=CTCF
SLC25A46	Solute Carrier Family 25 Member 46	2.52659	Protein Coding	38	GC05P110738	https://www.genecards.org/cgi-bin/carddisp.pl?gene=SLC25A46
FNIP1	Folliculin Interacting Protein 1	2.52341	Protein Coding	36	GC05M131641	https://www.genecards.org/cgi-bin/carddisp.pl?gene=FNIP1
MPLKIP	M-Phase Specific PLK1 Interacting Protein	2.50089	Protein Coding	36	GC07M040126	https://www.genecards.org/cgi-bin/carddisp.pl?gene=MPLKIP
DEL18Q	Chromosome 18q Deletion Syndrome	2.50089	Genetic Locus	1	GC18U900453	https://www.genecards.org/cgi-bin/carddisp.pl?gene=DEL18Q
ICOS	Inducible T Cell Costimulator	2.49438	Protein Coding	42	GC02P203937	https://www.genecards.org/cgi-bin/carddisp.pl?gene=ICOS
IL17D	Interleukin 17D	2.4799	Protein Coding	37	GC13P020702	https://www.genecards.org/cgi-bin/carddisp.pl?gene=IL17D
IKZF3	IKAROS Family Zinc Finger 3	2.47735	Protein Coding	42	GC17M040974	https://www.genecards.org/cgi-bin/carddisp.pl?gene=IKZF3
C4A	Complement C4A (Rodgers Blood Group)	2.47332	Protein Coding	44	GC06P076888	https://www.genecards.org/cgi-bin/carddisp.pl?gene=C4A
HRH4	Histamine Receptor H4	2.46198	Protein Coding	45	GC18P024460	https://www.genecards.org/cgi-bin/carddisp.pl?gene=HRH4
TLR5	Toll Like Receptor 5	2.4365	Protein Coding	46	GC01M223643	https://www.genecards.org/cgi-bin/carddisp.pl?gene=TLR5
PRKG1	Protein Kinase CGMP-Dependent 1	2.43649	Protein Coding	49	GC10P050991	https://www.genecards.org/cgi-bin/carddisp.pl?gene=PRKG1
SLC22A5	Solute Carrier Family 22 Member 5	2.43031	Protein Coding	46	GC05P132369	https://www.genecards.org/cgi-bin/carddisp.pl?gene=SLC22A5
ANXA5	Annexin A5	2.42968	Protein Coding	45	GC04M121667	https://www.genecards.org/cgi-bin/carddisp.pl?gene=ANXA5
ESR1	Estrogen Receptor 1	2.42535	Protein Coding	52	GC06P151656	https://www.genecards.org/cgi-bin/carddisp.pl?gene=ESR1
LEPR	Leptin Receptor	2.42405	Protein Coding	49	GC01P065421	https://www.genecards.org/cgi-bin/carddisp.pl?gene=LEPR
LRRC32	Leucine Rich Repeat Containing 32	2.40824	Protein Coding	40	GC11M076657	https://www.genecards.org/cgi-bin/carddisp.pl?gene=LRRC32
SLC26A4	Solute Carrier Family 26 Member 4	2.40514	Protein Coding	42	GC07P107660	https://www.genecards.org/cgi-bin/carddisp.pl?gene=SLC26A4
EMSY	EMSY Transcriptional Repressor, BRCA2 Interacting	2.39748	Protein Coding	32	GC11P077480	https://www.genecards.org/cgi-bin/carddisp.pl?gene=EMSY
C5	Complement C5	2.39007	Protein Coding	46	GC09M120952	https://www.genecards.org/cgi-bin/carddisp.pl?gene=C5
LTF	Lactotransferrin	2.38709	Protein Coding	44	GC03M046435	https://www.genecards.org/cgi-bin/carddisp.pl?gene=LTF
CCL27	C-C Motif Chemokine Ligand 27	2.37453	Protein Coding	35	GC09M034662	https://www.genecards.org/cgi-bin/carddisp.pl?gene=CCL27
HLA-A	Major Histocompatibility Complex, Class I, A	2.37303	Protein Coding	46	GC06P076821	https://www.genecards.org/cgi-bin/carddisp.pl?gene=HLA-A
MIR221	MicroRNA 221	2.35633	RNA Gene	21	GC0XM045746	https://www.genecards.org/cgi-bin/carddisp.pl?gene=MIR221
PTGER3	Prostaglandin E Receptor 3	2.3458	Protein Coding	46	GC01M070852	https://www.genecards.org/cgi-bin/carddisp.pl?gene=PTGER3
MYB	MYB Proto-Oncogene, Transcription Factor	2.33971	Protein Coding	49	GC06P135180	https://www.genecards.org/cgi-bin/carddisp.pl?gene=MYB
NOTCH4	Notch Receptor 4	2.33165	Protein Coding	45	GC06M061333	https://www.genecards.org/cgi-bin/carddisp.pl?gene=NOTCH4
SRC	SRC Proto-Oncogene, Non-Receptor Tyrosine Kinase	2.32736	Protein Coding	50	GC20P037344	https://www.genecards.org/cgi-bin/carddisp.pl?gene=SRC
SIGLEC8	Sialic Acid Binding Ig Like Lectin 8	2.31974	Protein Coding	40	GC19M051450	https://www.genecards.org/cgi-bin/carddisp.pl?gene=SIGLEC8
CP	Ceruloplasmin	2.31319	Protein Coding	49	GC03M149162	https://www.genecards.org/cgi-bin/carddisp.pl?gene=CP
PLAU	Plasminogen Activator, Urokinase	2.3075	Protein Coding	50	GC10P073909	https://www.genecards.org/cgi-bin/carddisp.pl?gene=PLAU
ATG5	Autophagy Related 5	2.30378	Protein Coding	43	GC06M106045	https://www.genecards.org/cgi-bin/carddisp.pl?gene=ATG5
NFKBIL1	NFKB Inhibitor Like 1	2.30363	Protein Coding	38	GC06P076858	https://www.genecards.org/cgi-bin/carddisp.pl?gene=NFKBIL1
BBS12	Bardet-Biedl Syndrome 12	2.30227	Protein Coding	34	GC04P122702	https://www.genecards.org/cgi-bin/carddisp.pl?gene=BBS12
CEP19	Centrosomal Protein 19	2.30227	Protein Coding	33	GC03M196706	https://www.genecards.org/cgi-bin/carddisp.pl?gene=CEP19
GSTO2	Glutathione S-Transferase Omega 2	2.29383	Protein Coding	42	GC10P104268	https://www.genecards.org/cgi-bin/carddisp.pl?gene=GSTO2
DUSP1	Dual Specificity Phosphatase 1	2.29034	Protein Coding	46	GC05M172768	https://www.genecards.org/cgi-bin/carddisp.pl?gene=DUSP1
ANGPT1	Angiopoietin 1	2.28956	Protein Coding	45	GC08M107246	https://www.genecards.org/cgi-bin/carddisp.pl?gene=ANGPT1
ATP7A	ATPase Copper Transporting Alpha	2.28696	Protein Coding	46	GC0XP077979	https://www.genecards.org/cgi-bin/carddisp.pl?gene=ATP7A
DERL1	Derlin 1	2.28696	Protein Coding	37	GC08M123013	https://www.genecards.org/cgi-bin/carddisp.pl?gene=DERL1
SFTPA2	Surfactant Protein A2	2.27997	Protein Coding	41	GC10M081337	https://www.genecards.org/cgi-bin/carddisp.pl?gene=SFTPA2
IL27	Interleukin 27	2.27584	Protein Coding	37	GC16M028645	https://www.genecards.org/cgi-bin/carddisp.pl?gene=IL27
ABCC1	ATP Binding Cassette Subfamily C Member 1	2.2685	Protein Coding	48	GC16P015949	https://www.genecards.org/cgi-bin/carddisp.pl?gene=ABCC1
IVL	Involucrin	2.2661	Protein Coding	38	GC01P152881	https://www.genecards.org/cgi-bin/carddisp.pl?gene=IVL
FMR1	FMRP Translational Regulator 1	2.26247	Protein Coding	43	GC0XP147933	https://www.genecards.org/cgi-bin/carddisp.pl?gene=FMR1
CD79A	CD79a Molecule	2.25758	Protein Coding	46	GC19P041877	https://www.genecards.org/cgi-bin/carddisp.pl?gene=CD79A
BBS4	Bardet-Biedl Syndrome 4	2.24241	Protein Coding	41	GC15P072686	https://www.genecards.org/cgi-bin/carddisp.pl?gene=BBS4
BBS2	Bardet-Biedl Syndrome 2	2.24241	Protein Coding	41	GC16M056467	https://www.genecards.org/cgi-bin/carddisp.pl?gene=BBS2
BCL2	BCL2 Apoptosis Regulator	2.24188	Protein Coding	49	GC18M063123	https://www.genecards.org/cgi-bin/carddisp.pl?gene=BCL2
FAS	Fas Cell Surface Death Receptor	2.23954	Protein Coding	49	GC10P090723	https://www.genecards.org/cgi-bin/carddisp.pl?gene=FAS
PRKCZ	Protein Kinase C Zeta	2.23935	Protein Coding	48	GC01P002050	https://www.genecards.org/cgi-bin/carddisp.pl?gene=PRKCZ
PBX2	PBX Homeobox 2	2.23622	Protein Coding	37	GC06M032184	https://www.genecards.org/cgi-bin/carddisp.pl?gene=PBX2
ADH5	Alcohol Dehydrogenase 5 (Class III), Chi Polypeptide	2.23547	Protein Coding	46	GC04M099070	https://www.genecards.org/cgi-bin/carddisp.pl?gene=ADH5
IRF7	Interferon Regulatory Factor 7	2.2311	Protein Coding	47	GC11M000612	https://www.genecards.org/cgi-bin/carddisp.pl?gene=IRF7
ALDH2	Aldehyde Dehydrogenase 2 Family Member	2.22189	Protein Coding	49	GC12P111766	https://www.genecards.org/cgi-bin/carddisp.pl?gene=ALDH2
CD209	CD209 Molecule	2.21753	Protein Coding	42	GC19M007739	https://www.genecards.org/cgi-bin/carddisp.pl?gene=CD209
SFTPC	Surfactant Protein C	2.21606	Protein Coding	42	GC08P022156	https://www.genecards.org/cgi-bin/carddisp.pl?gene=SFTPC
CHAT	Choline O-Acetyltransferase	2.2128	Protein Coding	47	GC10P049609	https://www.genecards.org/cgi-bin/carddisp.pl?gene=CHAT
CFHR1	Complement Factor H Related 1	2.2128	Protein Coding	42	GC01P196822	https://www.genecards.org/cgi-bin/carddisp.pl?gene=CFHR1
GMPPA	GDP-Mannose Pyrophosphorylase A	2.2128	Protein Coding	41	GC02P219498	https://www.genecards.org/cgi-bin/carddisp.pl?gene=GMPPA
C19orf12	Chromosome 19 Open Reading Frame 12	2.2128	Protein Coding	36	GC19M031828	https://www.genecards.org/cgi-bin/carddisp.pl?gene=C19orf12
HARS1	Histidyl-TRNA Synthetase 1	2.2128	Protein Coding	35	GC05M140673	https://www.genecards.org/cgi-bin/carddisp.pl?gene=HARS1
TAMM41	TAM41 Mitochondrial Translocator Assembly And Maintenance Homolog	2.2128	Protein Coding	33	GC03M011721	https://www.genecards.org/cgi-bin/carddisp.pl?gene=TAMM41
ASIC4-AS1	ASIC4 Antisense RNA 1	2.2128	RNA Gene	10	GC02M219483	https://www.genecards.org/cgi-bin/carddisp.pl?gene=ASIC4-AS1
GER	Gastroesophageal Reflux	2.2128	Genetic Locus	2	GC13U990061	https://www.genecards.org/cgi-bin/carddisp.pl?gene=GER
EOE1	Esophagitis, Eosinophilic	2.2128	Genetic Locus	1	GC07U904973	https://www.genecards.org/cgi-bin/carddisp.pl?gene=EOE1
EOE2	Esophagitis, Eosinophilic, 2	2.2128	Genetic Locus	1	GC05U901393	https://www.genecards.org/cgi-bin/carddisp.pl?gene=EOE2
MICB	MHC Class I Polypeptide-Related Sequence B	2.21081	Protein Coding	41	GC06P076856	https://www.genecards.org/cgi-bin/carddisp.pl?gene=MICB
MEIOSIN	Meiosis Initiator	2.20627	Protein Coding	18	GC19P052048	https://www.genecards.org/cgi-bin/carddisp.pl?gene=MEIOSIN
VTN	Vitronectin	2.20533	Protein Coding	43	GC17M033771	https://www.genecards.org/cgi-bin/carddisp.pl?gene=VTN
PTX3	Pentraxin 3	2.20473	Protein Coding	42	GC03P157436	https://www.genecards.org/cgi-bin/carddisp.pl?gene=PTX3
IL17RB	Interleukin 17 Receptor B	2.19734	Protein Coding	41	GC03P053855	https://www.genecards.org/cgi-bin/carddisp.pl?gene=IL17RB
CARD10	Caspase Recruitment Domain Family Member 10	2.18877	Protein Coding	39	GC22M055077	https://www.genecards.org/cgi-bin/carddisp.pl?gene=CARD10
CHRM1	Cholinergic Receptor Muscarinic 1	2.18719	Protein Coding	45	GC11M084574	https://www.genecards.org/cgi-bin/carddisp.pl?gene=CHRM1
SLC26A9	Solute Carrier Family 26 Member 9	2.18308	Protein Coding	41	GC01M205883	https://www.genecards.org/cgi-bin/carddisp.pl?gene=SLC26A9
BTNL2	Butyrophilin Like 2	2.17442	Protein Coding	39	GC06M032393	https://www.genecards.org/cgi-bin/carddisp.pl?gene=BTNL2
ALG9	ALG9 Alpha-1,2-Mannosyltransferase	2.1705	Protein Coding	41	GC11M112339	https://www.genecards.org/cgi-bin/carddisp.pl?gene=ALG9
IL7R	Interleukin 7 Receptor	2.15935	Protein Coding	45	GC05P035852	https://www.genecards.org/cgi-bin/carddisp.pl?gene=IL7R
CD36	CD36 Molecule	2.15662	Protein Coding	47	GC07P080369	https://www.genecards.org/cgi-bin/carddisp.pl?gene=CD36
TNXB	Tenascin XB	2.15329	Protein Coding	44	GC06M061322	https://www.genecards.org/cgi-bin/carddisp.pl?gene=TNXB
CYP2R1	Cytochrome P450 Family 2 Subfamily R Member 1	2.15227	Protein Coding	45	GC11M014877	https://www.genecards.org/cgi-bin/carddisp.pl?gene=CYP2R1
IFT172	Intraflagellar Transport 172	2.14741	Protein Coding	40	GC02M028005	https://www.genecards.org/cgi-bin/carddisp.pl?gene=IFT172
BBS10	Bardet-Biedl Syndrome 10	2.14741	Protein Coding	40	GC12M076344	https://www.genecards.org/cgi-bin/carddisp.pl?gene=BBS10
BBS5	Bardet-Biedl Syndrome 5	2.14741	Protein Coding	38	GC02P169480	https://www.genecards.org/cgi-bin/carddisp.pl?gene=BBS5
BBS7	Bardet-Biedl Syndrome 7	2.14741	Protein Coding	38	GC04M121824	https://www.genecards.org/cgi-bin/carddisp.pl?gene=BBS7
BBS9	Bardet-Biedl Syndrome 9	2.14741	Protein Coding	38	GC07P033188	https://www.genecards.org/cgi-bin/carddisp.pl?gene=BBS9
PTGER1	Prostaglandin E Receptor 1	2.14441	Protein Coding	41	GC19M014444	https://www.genecards.org/cgi-bin/carddisp.pl?gene=PTGER1
FLT1	Fms Related Receptor Tyrosine Kinase 1	2.13951	Protein Coding	50	GC13M028300	https://www.genecards.org/cgi-bin/carddisp.pl?gene=FLT1
NDFIP1	Nedd4 Family Interacting Protein 1	2.13871	Protein Coding	37	GC05P142108	https://www.genecards.org/cgi-bin/carddisp.pl?gene=NDFIP1
SLC6A4	Solute Carrier Family 6 Member 4	2.13857	Protein Coding	48	GC17M030194	https://www.genecards.org/cgi-bin/carddisp.pl?gene=SLC6A4
CYP2D6	Cytochrome P450 Family 2 Subfamily D Member 6	2.1381	Protein Coding	48	GC22M042126	https://www.genecards.org/cgi-bin/carddisp.pl?gene=CYP2D6
MUC2	Mucin 2, Oligomeric Mucus/Gel-Forming	2.13802	Protein Coding	40	GC11P001074	https://www.genecards.org/cgi-bin/carddisp.pl?gene=MUC2
IL18RAP	Interleukin 18 Receptor Accessory Protein	2.13297	Protein Coding	38	GC02P102418	https://www.genecards.org/cgi-bin/carddisp.pl?gene=IL18RAP
CTSG	Cathepsin G	2.13289	Protein Coding	45	GC14M024573	https://www.genecards.org/cgi-bin/carddisp.pl?gene=CTSG
MGST2	Microsomal Glutathione S-Transferase 2	2.12038	Protein Coding	43	GC04P139665	https://www.genecards.org/cgi-bin/carddisp.pl?gene=MGST2
INPP4A	Inositol Polyphosphate-4-Phosphatase Type I A	2.11768	Protein Coding	42	GC02P098465	https://www.genecards.org/cgi-bin/carddisp.pl?gene=INPP4A
C16orf89	Chromosome 16 Open Reading Frame 89	2.1133	Protein Coding	32	GC16M005042	https://www.genecards.org/cgi-bin/carddisp.pl?gene=C16orf89
GARIN4	Golgi Associated RAB2 Interactor Family Member 4	2.1133	Protein Coding	24	GC01P212627	https://www.genecards.org/cgi-bin/carddisp.pl?gene=GARIN4
RETN	Resistin	2.11055	Protein Coding	42	GC19P007669	https://www.genecards.org/cgi-bin/carddisp.pl?gene=RETN
SOCS2	Suppressor Of Cytokine Signaling 2	2.09699	Protein Coding	44	GC12P093569	https://www.genecards.org/cgi-bin/carddisp.pl?gene=SOCS2
TLE4	TLE Family Member 4, Transcriptional Corepressor	2.09541	Protein Coding	42	GC09P079571	https://www.genecards.org/cgi-bin/carddisp.pl?gene=TLE4
MIR145	MicroRNA 145	2.09442	RNA Gene	23	GC05P149430	https://www.genecards.org/cgi-bin/carddisp.pl?gene=MIR145
DDX39B	DExD-Box Helicase 39B	2.09112	Protein Coding	38	GC06M031530	https://www.genecards.org/cgi-bin/carddisp.pl?gene=DDX39B
TIMD4	T Cell Immunoglobulin And Mucin Domain Containing 4	2.086	Protein Coding	37	GC05M156919	https://www.genecards.org/cgi-bin/carddisp.pl?gene=TIMD4
LTB	Lymphotoxin Beta	2.08249	Protein Coding	40	GC06M061305	https://www.genecards.org/cgi-bin/carddisp.pl?gene=LTB
CSTA	Cystatin A	2.07458	Protein Coding	44	GC03P122325	https://www.genecards.org/cgi-bin/carddisp.pl?gene=CSTA
IL22	Interleukin 22	2.07451	Protein Coding	41	GC12M068248	https://www.genecards.org/cgi-bin/carddisp.pl?gene=IL22
PARP1	Poly(ADP-Ribose) Polymerase 1	2.06865	Protein Coding	48	GC01M226360	https://www.genecards.org/cgi-bin/carddisp.pl?gene=PARP1
F2R	Coagulation Factor II Thrombin Receptor	2.06601	Protein Coding	46	GC05P076716	https://www.genecards.org/cgi-bin/carddisp.pl?gene=F2R
ITGB1	Integrin Subunit Beta 1	2.06337	Protein Coding	49	GC10M032932	https://www.genecards.org/cgi-bin/carddisp.pl?gene=ITGB1
HDAC1	Histone Deacetylase 1	2.0594	Protein Coding	48	GC01P032292	https://www.genecards.org/cgi-bin/carddisp.pl?gene=HDAC1
ADRA1B	Adrenoceptor Alpha 1B	2.0529	Protein Coding	46	GC05P159867	https://www.genecards.org/cgi-bin/carddisp.pl?gene=ADRA1B
CTNNB1	Catenin Beta 1	2.04982	Protein Coding	52	GC03P041236	https://www.genecards.org/cgi-bin/carddisp.pl?gene=CTNNB1
CCND1	Cyclin D1	2.04757	Protein Coding	50	GC11P069641	https://www.genecards.org/cgi-bin/carddisp.pl?gene=CCND1
CX3CL1	C-X3-C Motif Chemokine Ligand 1	2.04042	Protein Coding	42	GC16P057372	https://www.genecards.org/cgi-bin/carddisp.pl?gene=CX3CL1
FUT2	Fucosyltransferase 2	2.03884	Protein Coding	44	GC19P048695	https://www.genecards.org/cgi-bin/carddisp.pl?gene=FUT2
HP	Haptoglobin	2.03457	Protein Coding	45	GC16P072089	https://www.genecards.org/cgi-bin/carddisp.pl?gene=HP
MAPK3	Mitogen-Activated Protein Kinase 3	2.03455	Protein Coding	48	GC16M035783	https://www.genecards.org/cgi-bin/carddisp.pl?gene=MAPK3
PTPRD	Protein Tyrosine Phosphatase Receptor Type D	2.03051	Protein Coding	45	GC09M008307	https://www.genecards.org/cgi-bin/carddisp.pl?gene=PTPRD
DDIT3	DNA Damage Inducible Transcript 3	2.02812	Protein Coding	45	GC12M057516	https://www.genecards.org/cgi-bin/carddisp.pl?gene=DDIT3
TLR8	Toll Like Receptor 8	2.02613	Protein Coding	47	GC0XP012924	https://www.genecards.org/cgi-bin/carddisp.pl?gene=TLR8
IFRD1	Interferon Related Developmental Regulator 1	2.02459	Protein Coding	40	GC07P112422	https://www.genecards.org/cgi-bin/carddisp.pl?gene=IFRD1
CASP3	Caspase 3	2.01907	Protein Coding	48	GC04M184627	https://www.genecards.org/cgi-bin/carddisp.pl?gene=CASP3
HLX	H2.0 Like Homeobox	2.01509	Protein Coding	40	GC01P220879	https://www.genecards.org/cgi-bin/carddisp.pl?gene=HLX
PON1	Paraoxonase 1	2.01372	Protein Coding	47	GC07M095297	https://www.genecards.org/cgi-bin/carddisp.pl?gene=PON1
NFKB1	Nuclear Factor Kappa B Subunit 1	2.00699	Protein Coding	50	GC04P102501	https://www.genecards.org/cgi-bin/carddisp.pl?gene=NFKB1
TIMELESS	Timeless Circadian Regulator	2.00692	Protein Coding	38	GC12M056416	https://www.genecards.org/cgi-bin/carddisp.pl?gene=TIMELESS
ITLN1	Intelectin 1	2.0058	Protein Coding	38	GC01M160876	https://www.genecards.org/cgi-bin/carddisp.pl?gene=ITLN1
MAVS	Mitochondrial Antiviral Signaling Protein	2.00387	Protein Coding	38	GC20P003907	https://www.genecards.org/cgi-bin/carddisp.pl?gene=MAVS
JAK2	Janus Kinase 2	2.00247	Protein Coding	51	GC09P004985	https://www.genecards.org/cgi-bin/carddisp.pl?gene=JAK2
KLK7	Kallikrein Related Peptidase 7	2.00073	Protein Coding	40	GC19M062303	https://www.genecards.org/cgi-bin/carddisp.pl?gene=KLK7
CD44	CD44 Molecule (Indian Blood Group)	1.99983	Protein Coding	46	GC11P035139	https://www.genecards.org/cgi-bin/carddisp.pl?gene=CD44
CAV1	Caveolin 1	1.99727	Protein Coding	47	GC07P116524	https://www.genecards.org/cgi-bin/carddisp.pl?gene=CAV1
IL10RA	Interleukin 10 Receptor Subunit Alpha	1.99448	Protein Coding	45	GC11P117987	https://www.genecards.org/cgi-bin/carddisp.pl?gene=IL10RA
CD274	CD274 Molecule	1.99142	Protein Coding	43	GC09P005450	https://www.genecards.org/cgi-bin/carddisp.pl?gene=CD274
FURIN	Furin, Paired Basic Amino Acid Cleaving Enzyme	1.97893	Protein Coding	45	GC15P090868	https://www.genecards.org/cgi-bin/carddisp.pl?gene=FURIN
LEPQTL1	Leptin, Serum Levels Of	1.96203	Genetic Locus	3	GC02U903086	https://www.genecards.org/cgi-bin/carddisp.pl?gene=LEPQTL1
DDX58	DExD/H-Box Helicase 58	1.96029	Protein Coding	46	GC09M032455	https://www.genecards.org/cgi-bin/carddisp.pl?gene=DDX58
CRB1	Crumbs Cell Polarity Complex Component 1	1.95725	Protein Coding	44	GC01P197170	https://www.genecards.org/cgi-bin/carddisp.pl?gene=CRB1
COX5A	Cytochrome C Oxidase Subunit 5A	1.95539	Protein Coding	43	GC15M074919	https://www.genecards.org/cgi-bin/carddisp.pl?gene=COX5A
FCGR1A	Fc Gamma Receptor Ia	1.95267	Protein Coding	41	GC01P149788	https://www.genecards.org/cgi-bin/carddisp.pl?gene=FCGR1A
MICA	MHC Class I Polypeptide-Related Sequence A	1.949	Protein Coding	39	GC06P031399	https://www.genecards.org/cgi-bin/carddisp.pl?gene=MICA
ATP2A2	ATPase Sarcoplasmic/Endoplasmic Reticulum Ca2+ Transporting 2	1.94882	Protein Coding	50	GC12P110280	https://www.genecards.org/cgi-bin/carddisp.pl?gene=ATP2A2
TRPA1	Transient Receptor Potential Cation Channel Subfamily A Member 1	1.93843	Protein Coding	46	GC08M072019	https://www.genecards.org/cgi-bin/carddisp.pl?gene=TRPA1
SDCCAG8	SHH Signaling And Ciliogenesis Regulator SDCCAG8	1.93294	Protein Coding	41	GC01P243255	https://www.genecards.org/cgi-bin/carddisp.pl?gene=SDCCAG8
IFNL1	Interferon Lambda 1	1.92769	Protein Coding	34	GC19P039296	https://www.genecards.org/cgi-bin/carddisp.pl?gene=IFNL1
STK33	Serine/Threonine Kinase 33	1.92727	Protein Coding	41	GC11M008335	https://www.genecards.org/cgi-bin/carddisp.pl?gene=STK33
ADCY10	Adenylate Cyclase 10	1.92648	Protein Coding	44	GC01M167809	https://www.genecards.org/cgi-bin/carddisp.pl?gene=ADCY10
SUOX	Sulfite Oxidase	1.92505	Protein Coding	45	GC12P055997	https://www.genecards.org/cgi-bin/carddisp.pl?gene=SUOX
SERPINB2	Serpin Family B Member 2	1.92124	Protein Coding	43	GC18P063871	https://www.genecards.org/cgi-bin/carddisp.pl?gene=SERPINB2
HERC5	HECT And RLD Domain Containing E3 Ubiquitin Protein Ligase 5	1.91523	Protein Coding	39	GC04P088457	https://www.genecards.org/cgi-bin/carddisp.pl?gene=HERC5
RUNX1	RUNX Family Transcription Factor 1	1.91375	Protein Coding	48	GC21M034787	https://www.genecards.org/cgi-bin/carddisp.pl?gene=RUNX1
ALK	ALK Receptor Tyrosine Kinase	1.90796	Protein Coding	50	GC02M029190	https://www.genecards.org/cgi-bin/carddisp.pl?gene=ALK
GPR17	G Protein-Coupled Receptor 17	1.90796	Protein Coding	40	GC02P127645	https://www.genecards.org/cgi-bin/carddisp.pl?gene=GPR17
IL20RA	Interleukin 20 Receptor Subunit Alpha	1.90796	Protein Coding	37	GC06M136999	https://www.genecards.org/cgi-bin/carddisp.pl?gene=IL20RA
PEDS1	Plasmanylethanolamine Desaturase 1	1.90796	Protein Coding	25	GC20M050119	https://www.genecards.org/cgi-bin/carddisp.pl?gene=PEDS1
MIR1827	MicroRNA 1827	1.90796	RNA Gene	13	GC12P100189	https://www.genecards.org/cgi-bin/carddisp.pl?gene=MIR1827
MIR5094	MicroRNA 5094	1.90796	RNA Gene	13	GC15M089850	https://www.genecards.org/cgi-bin/carddisp.pl?gene=MIR5094
HDC	Histidine Decarboxylase	1.905	Protein Coding	44	GC15M050241	https://www.genecards.org/cgi-bin/carddisp.pl?gene=HDC
FGF10	Fibroblast Growth Factor 10	1.90275	Protein Coding	46	GC05M044340	https://www.genecards.org/cgi-bin/carddisp.pl?gene=FGF10
CLIC2	Chloride Intracellular Channel 2	1.90275	Protein Coding	38	GC0XM155276	https://www.genecards.org/cgi-bin/carddisp.pl?gene=CLIC2
RAB39B	RAB39B, Member RAS Oncogene Family	1.90275	Protein Coding	38	GC0XM155259	https://www.genecards.org/cgi-bin/carddisp.pl?gene=RAB39B
PSMD3	Proteasome 26S Subunit, Non-ATPase 3	1.89816	Protein Coding	42	GC17P039980	https://www.genecards.org/cgi-bin/carddisp.pl?gene=PSMD3
CD247	CD247 Molecule	1.8967	Protein Coding	48	GC01M167399	https://www.genecards.org/cgi-bin/carddisp.pl?gene=CD247
CYP24A1	Cytochrome P450 Family 24 Subfamily A Member 1	1.89284	Protein Coding	46	GC20M054153	https://www.genecards.org/cgi-bin/carddisp.pl?gene=CYP24A1
MIR199A1	MicroRNA 199a-1	1.89229	RNA Gene	20	GC19M010817	https://www.genecards.org/cgi-bin/carddisp.pl?gene=MIR199A1
CYP27B1	Cytochrome P450 Family 27 Subfamily B Member 1	1.88718	Protein Coding	47	GC12M057757	https://www.genecards.org/cgi-bin/carddisp.pl?gene=CYP27B1
TRPV4	Transient Receptor Potential Cation Channel Subfamily V Member 4	1.88398	Protein Coding	48	GC12M109783	https://www.genecards.org/cgi-bin/carddisp.pl?gene=TRPV4
PIK3CD	Phosphatidylinositol-4,5-Bisphosphate 3-Kinase Catalytic Subunit Delta	1.87441	Protein Coding	52	GC01P009629	https://www.genecards.org/cgi-bin/carddisp.pl?gene=PIK3CD
GSTO1	Glutathione S-Transferase Omega 1	1.87258	Protein Coding	44	GC10P104235	https://www.genecards.org/cgi-bin/carddisp.pl?gene=GSTO1
NPS	Neuropeptide S	1.8717	Protein Coding	32	GC10P127549	https://www.genecards.org/cgi-bin/carddisp.pl?gene=NPS
TPSB2	Tryptase Beta 2	1.86454	Protein Coding	39	GC16M001227	https://www.genecards.org/cgi-bin/carddisp.pl?gene=TPSB2
BCR	BCR Activator Of RhoGEF And GTPase	1.8634	Protein Coding	50	GC22P023179	https://www.genecards.org/cgi-bin/carddisp.pl?gene=BCR
MKKS	MKKS Centrosomal Shuttling Protein	1.8634	Protein Coding	39	GC20M010424	https://www.genecards.org/cgi-bin/carddisp.pl?gene=MKKS
ZDHHC24	Zinc Finger DHHC-Type Containing 24	1.8634	Protein Coding	34	GC11M084747	https://www.genecards.org/cgi-bin/carddisp.pl?gene=ZDHHC24
PCDH1	Protocadherin 1	1.8601	Protein Coding	38	GC05M141900	https://www.genecards.org/cgi-bin/carddisp.pl?gene=PCDH1
PRNP	Prion Protein	1.8555	Protein Coding	46	GC20P004686	https://www.genecards.org/cgi-bin/carddisp.pl?gene=PRNP
TNFRSF1A	TNF Receptor Superfamily Member 1A	1.85283	Protein Coding	48	GC12M006328	https://www.genecards.org/cgi-bin/carddisp.pl?gene=TNFRSF1A
IL37	Interleukin 37	1.85201	Protein Coding	37	GC02P120918	https://www.genecards.org/cgi-bin/carddisp.pl?gene=IL37
LGALS3	Galectin 3	1.85065	Protein Coding	44	GC14P055124	https://www.genecards.org/cgi-bin/carddisp.pl?gene=LGALS3
IL17RA	Interleukin 17 Receptor A	1.84472	Protein Coding	44	GC22P018163	https://www.genecards.org/cgi-bin/carddisp.pl?gene=IL17RA
CYP2C19	Cytochrome P450 Family 2 Subfamily C Member 19	1.83638	Protein Coding	48	GC10P094762	https://www.genecards.org/cgi-bin/carddisp.pl?gene=CYP2C19
LTBP1	Latent Transforming Growth Factor Beta Binding Protein 1	1.83586	Protein Coding	45	GC02P033060	https://www.genecards.org/cgi-bin/carddisp.pl?gene=LTBP1
PLA2G10	Phospholipase A2 Group X	1.83201	Protein Coding	43	GC16M014672	https://www.genecards.org/cgi-bin/carddisp.pl?gene=PLA2G10
POU2F1	POU Class 2 Homeobox 1	1.83082	Protein Coding	43	GC01P167190	https://www.genecards.org/cgi-bin/carddisp.pl?gene=POU2F1
MEFV	MEFV Innate Immuity Regulator, Pyrin	1.8229	Protein Coding	43	GC16M006424	https://www.genecards.org/cgi-bin/carddisp.pl?gene=MEFV
MIR142	MicroRNA 142	1.82267	RNA Gene	21	GC17M058331	https://www.genecards.org/cgi-bin/carddisp.pl?gene=MIR142
PDGFB	Platelet Derived Growth Factor Subunit B	1.81683	Protein Coding	49	GC22M055561	https://www.genecards.org/cgi-bin/carddisp.pl?gene=PDGFB
CYP27A1	Cytochrome P450 Family 27 Subfamily A Member 1	1.81444	Protein Coding	47	GC02P218781	https://www.genecards.org/cgi-bin/carddisp.pl?gene=CYP27A1
MIR31	MicroRNA 31	1.81196	RNA Gene	21	GC09M021705	https://www.genecards.org/cgi-bin/carddisp.pl?gene=MIR31
PTGIR	Prostaglandin I2 Receptor	1.80584	Protein Coding	46	GC19M062082	https://www.genecards.org/cgi-bin/carddisp.pl?gene=PTGIR
MIR19A	MicroRNA 19a	1.8029	RNA Gene	20	GC13P091532	https://www.genecards.org/cgi-bin/carddisp.pl?gene=MIR19A
CLEC16A	C-Type Lectin Domain Containing 16A	1.79852	Protein Coding	37	GC16P010944	https://www.genecards.org/cgi-bin/carddisp.pl?gene=CLEC16A
STAT2	Signal Transducer And Activator Of Transcription 2	1.79832	Protein Coding	46	GC12M056341	https://www.genecards.org/cgi-bin/carddisp.pl?gene=STAT2
HSPB1	Heat Shock Protein Family B (Small) Member 1	1.7927	Protein Coding	50	GC07P076302	https://www.genecards.org/cgi-bin/carddisp.pl?gene=HSPB1
IRF4	Interferon Regulatory Factor 4	1.79043	Protein Coding	42	GC06P000391	https://www.genecards.org/cgi-bin/carddisp.pl?gene=IRF4
LY86	Lymphocyte Antigen 86	1.78819	Protein Coding	38	GC06P006588	https://www.genecards.org/cgi-bin/carddisp.pl?gene=LY86
RBM17	RNA Binding Motif Protein 17	1.78451	Protein Coding	38	GC10P006089	https://www.genecards.org/cgi-bin/carddisp.pl?gene=RBM17
CHUK	Component Of Inhibitor Of Nuclear Factor Kappa B Kinase Complex	1.7833	Protein Coding	50	GC10M100188	https://www.genecards.org/cgi-bin/carddisp.pl?gene=CHUK
HCG23	HLA Complex Group 23	1.77987	RNA Gene	16	GC06P076893	https://www.genecards.org/cgi-bin/carddisp.pl?gene=HCG23
PSIP1	PC4 And SFRS1 Interacting Protein 1	1.7792	Protein Coding	39	GC09M015464	https://www.genecards.org/cgi-bin/carddisp.pl?gene=PSIP1
SLC22A4	Solute Carrier Family 22 Member 4	1.77776	Protein Coding	44	GC05P132294	https://www.genecards.org/cgi-bin/carddisp.pl?gene=SLC22A4
P2RX7	Purinergic Receptor P2X 7	1.77653	Protein Coding	46	GC12P125508	https://www.genecards.org/cgi-bin/carddisp.pl?gene=P2RX7
CRHR2	Corticotropin Releasing Hormone Receptor 2	1.76991	Protein Coding	42	GC07M030651	https://www.genecards.org/cgi-bin/carddisp.pl?gene=CRHR2
IRF1-AS1	IRF1 Antisense RNA 1	1.76984	RNA Gene	20	GC05P132420	https://www.genecards.org/cgi-bin/carddisp.pl?gene=IRF1-AS1
ALAD	Aminolevulinate Dehydratase	1.7684	Protein Coding	46	GC09M113386	https://www.genecards.org/cgi-bin/carddisp.pl?gene=ALAD
STX1A	Syntaxin 1A	1.7684	Protein Coding	46	GC07M073700	https://www.genecards.org/cgi-bin/carddisp.pl?gene=STX1A
SLC9A3	Solute Carrier Family 9 Member A3	1.7684	Protein Coding	46	GC05M000472	https://www.genecards.org/cgi-bin/carddisp.pl?gene=SLC9A3
CRKL	CRK Like Proto-Oncogene, Adaptor Protein	1.7684	Protein Coding	45	GC22P020917	https://www.genecards.org/cgi-bin/carddisp.pl?gene=CRKL
HFE	Homeostatic Iron Regulator	1.7684	Protein Coding	44	GC06P026087	https://www.genecards.org/cgi-bin/carddisp.pl?gene=HFE
NPHP1	Nephrocystin 1	1.7684	Protein Coding	43	GC02M110122	https://www.genecards.org/cgi-bin/carddisp.pl?gene=NPHP1
TRIM32	Tripartite Motif Containing 32	1.7684	Protein Coding	42	GC09P116687	https://www.genecards.org/cgi-bin/carddisp.pl?gene=TRIM32
SUZ12	SUZ12 Polycomb Repressive Complex 2 Subunit	1.7684	Protein Coding	41	GC17P031937	https://www.genecards.org/cgi-bin/carddisp.pl?gene=SUZ12
SLC6A14	Solute Carrier Family 6 Member 14	1.7684	Protein Coding	41	GC0XP116436	https://www.genecards.org/cgi-bin/carddisp.pl?gene=SLC6A14
TREX1	Three Prime Repair Exonuclease 1	1.7684	Protein Coding	41	GC03P048695	https://www.genecards.org/cgi-bin/carddisp.pl?gene=TREX1
ATRIP	ATR Interacting Protein	1.7684	Protein Coding	41	GC03P048688	https://www.genecards.org/cgi-bin/carddisp.pl?gene=ATRIP
TGM5	Transglutaminase 5	1.7684	Protein Coding	41	GC15M043609	https://www.genecards.org/cgi-bin/carddisp.pl?gene=TGM5
TTC8	Tetratricopeptide Repeat Domain 8	1.7684	Protein Coding	40	GC14P089945	https://www.genecards.org/cgi-bin/carddisp.pl?gene=TTC8
KIF7	Kinesin Family Member 7	1.7684	Protein Coding	39	GC15M089608	https://www.genecards.org/cgi-bin/carddisp.pl?gene=KIF7
NCKAP1L	NCK Associated Protein 1 Like	1.7684	Protein Coding	38	GC12P054497	https://www.genecards.org/cgi-bin/carddisp.pl?gene=NCKAP1L
IPO8	Importin 8	1.7684	Protein Coding	38	GC12M030628	https://www.genecards.org/cgi-bin/carddisp.pl?gene=IPO8
DCTN4	Dynactin Subunit 4	1.7684	Protein Coding	38	GC05M150708	https://www.genecards.org/cgi-bin/carddisp.pl?gene=DCTN4
CLCA4	Chloride Channel Accessory 4	1.7684	Protein Coding	38	GC01P086547	https://www.genecards.org/cgi-bin/carddisp.pl?gene=CLCA4
LZTFL1	Leucine Zipper Transcription Factor Like 1	1.7684	Protein Coding	38	GC03M045823	https://www.genecards.org/cgi-bin/carddisp.pl?gene=LZTFL1
ASTN2	Astrotactin 2	1.7684	Protein Coding	37	GC09M116425	https://www.genecards.org/cgi-bin/carddisp.pl?gene=ASTN2
WDPCP	WD Repeat Containing Planar Cell Polarity Effector	1.7684	Protein Coding	37	GC02M063121	https://www.genecards.org/cgi-bin/carddisp.pl?gene=WDPCP
WDR19	WD Repeat Domain 19	1.7684	Protein Coding	37	GC04P039184	https://www.genecards.org/cgi-bin/carddisp.pl?gene=WDR19
IFT27	Intraflagellar Transport 27	1.7684	Protein Coding	36	GC22M036759	https://www.genecards.org/cgi-bin/carddisp.pl?gene=IFT27
IGKC	Immunoglobulin Kappa Constant	1.7684	Protein Coding	34	GC02M090708	https://www.genecards.org/cgi-bin/carddisp.pl?gene=IGKC
BBIP1	BBSome Interacting Protein 1	1.7684	Protein Coding	32	GC10M110898	https://www.genecards.org/cgi-bin/carddisp.pl?gene=BBIP1
IGHG2	Immunoglobulin Heavy Constant Gamma 2 (G2m Marker)	1.7684	Protein Coding	30	GC14M112097	https://www.genecards.org/cgi-bin/carddisp.pl?gene=IGHG2
ODAD2	Outer Dynein Arm Docking Complex Subunit 2	1.7684	Protein Coding	27	GC10M027778	https://www.genecards.org/cgi-bin/carddisp.pl?gene=ODAD2
DOP1A	DOP1 Leucine Zipper Like Protein A	1.7684	Protein Coding	25	GC06P083068	https://www.genecards.org/cgi-bin/carddisp.pl?gene=DOP1A
DOCK8-AS1	DOCK8 Antisense RNA 1	1.7684	RNA Gene	21	GC09M000226	https://www.genecards.org/cgi-bin/carddisp.pl?gene=DOCK8-AS1
MTOR-AS1	MTOR Antisense RNA 1	1.7684	RNA Gene	14	GC01P011143	https://www.genecards.org/cgi-bin/carddisp.pl?gene=MTOR-AS1
SEPT5-GP1BB	SEPT5-GP1BB Readthrough	1.7684	RNA Gene	12	GC22P019717	https://www.genecards.org/cgi-bin/carddisp.pl?gene=SEPT5-GP1BB
RCCD1-AS1	RCCD1 And UNC45A Antisense RNA 1	1.7684	RNA Gene	10	GC15M090950	https://www.genecards.org/cgi-bin/carddisp.pl?gene=RCCD1-AS1
CACNG2-DT	CACNG2 Divergent Transcript	1.7684	RNA Gene	8	GC22P036705	https://www.genecards.org/cgi-bin/carddisp.pl?gene=CACNG2-DT
ATRIP-TREX1	ATRIP-TREX1 Readthrough	1.7684	RNA Gene	6	GC03P048689	https://www.genecards.org/cgi-bin/carddisp.pl?gene=ATRIP-TREX1
LOC106050102	IDS Recombination Region	1.7684	Biological Region	2	GC0XP149488	https://www.genecards.org/cgi-bin/carddisp.pl?gene=LOC106050102
LOC111674472	DNase I Hypersensitive Sites In Introns 16 And 17a Of CFTR	1.7684	Biological Region	2	GC07P117607	https://www.genecards.org/cgi-bin/carddisp.pl?gene=LOC111674472
LOC113633877	CFTR Intron 19 DNase I Hypersensitive Site	1.7684	Biological Region	2	GC07P117639	https://www.genecards.org/cgi-bin/carddisp.pl?gene=LOC113633877
DEL22Q11.2	Chromosome 22q11.2 Deletion Syndrome, Distal	1.7684	Genetic Locus	2	GC22U900987	https://www.genecards.org/cgi-bin/carddisp.pl?gene=DEL22Q11.2
GH-LCR	Growth Hormone Locus Control Region	1.7684	Biological Region	2	GC17P063917	https://www.genecards.org/cgi-bin/carddisp.pl?gene=GH-LCR
LOC111674463	CFTR Promoter Region	1.7684	Biological Region	2	GC07P117476	https://www.genecards.org/cgi-bin/carddisp.pl?gene=LOC111674463
LOC111674477	CFTR Intron 23 Enhancer	1.7684	Biological Region	2	GC07P117665	https://www.genecards.org/cgi-bin/carddisp.pl?gene=LOC111674477
LOC113664106	CFTR Intron 2 DNase I Hypersensitive Site	1.7684	Biological Region	2	GC07P117508	https://www.genecards.org/cgi-bin/carddisp.pl?gene=LOC113664106
LOC107303343	Adenosine Deaminase Intronic Regulatory Elements	1.7684	Biological Region	2	GC20P044629	https://www.genecards.org/cgi-bin/carddisp.pl?gene=LOC107303343
DUPXQ28	Chromosome Xq28 Duplication Syndrome	1.7684	Genetic Locus	1	GC0XU901473	https://www.genecards.org/cgi-bin/carddisp.pl?gene=DUPXQ28
DEL16P13.3	Chromosome 16p13.3 Deletion Syndrome	1.7684	Genetic Locus	1	GC16U901753	https://www.genecards.org/cgi-bin/carddisp.pl?gene=DEL16P13.3
GZMA	Granzyme A	1.76608	Protein Coding	42	GC05P055102	https://www.genecards.org/cgi-bin/carddisp.pl?gene=GZMA
XDH	Xanthine Dehydrogenase	1.76107	Protein Coding	46	GC02M031334	https://www.genecards.org/cgi-bin/carddisp.pl?gene=XDH
HPGDS	Hematopoietic Prostaglandin D Synthase	1.7605	Protein Coding	40	GC04M094298	https://www.genecards.org/cgi-bin/carddisp.pl?gene=HPGDS
DNASE1L3	Deoxyribonuclease 1 Like 3	1.76006	Protein Coding	43	GC03M058192	https://www.genecards.org/cgi-bin/carddisp.pl?gene=DNASE1L3
TBXT	T-Box Transcription Factor T	1.74734	Protein Coding	34	GC06M166158	https://www.genecards.org/cgi-bin/carddisp.pl?gene=TBXT
CDK2	Cyclin Dependent Kinase 2	1.74327	Protein Coding	50	GC12P055966	https://www.genecards.org/cgi-bin/carddisp.pl?gene=CDK2
TPSD1	Tryptase Delta 1	1.74273	Protein Coding	37	GC16P001256	https://www.genecards.org/cgi-bin/carddisp.pl?gene=TPSD1
FCER1G	Fc Epsilon Receptor Ig	1.74169	Protein Coding	42	GC01P161215	https://www.genecards.org/cgi-bin/carddisp.pl?gene=FCER1G
PTPN22	Protein Tyrosine Phosphatase Non-Receptor Type 22	1.7411	Protein Coding	47	GC01M113813	https://www.genecards.org/cgi-bin/carddisp.pl?gene=PTPN22
IL18BP	Interleukin 18 Binding Protein	1.7411	Protein Coding	40	GC11P071998	https://www.genecards.org/cgi-bin/carddisp.pl?gene=IL18BP
MED24	Mediator Complex Subunit 24	1.74029	Protein Coding	36	GC17M040019	https://www.genecards.org/cgi-bin/carddisp.pl?gene=MED24
MMP7	Matrix Metallopeptidase 7	1.73638	Protein Coding	47	GC11M102425	https://www.genecards.org/cgi-bin/carddisp.pl?gene=MMP7
APOA1	Apolipoprotein A1	1.73555	Protein Coding	48	GC11M116835	https://www.genecards.org/cgi-bin/carddisp.pl?gene=APOA1
LRP1	LDL Receptor Related Protein 1	1.73288	Protein Coding	48	GC12P057128	https://www.genecards.org/cgi-bin/carddisp.pl?gene=LRP1
MAPK8	Mitogen-Activated Protein Kinase 8	1.73241	Protein Coding	48	GC10P048306	https://www.genecards.org/cgi-bin/carddisp.pl?gene=MAPK8
ITGB4	Integrin Subunit Beta 4	1.7192	Protein Coding	48	GC17P075721	https://www.genecards.org/cgi-bin/carddisp.pl?gene=ITGB4
AQP5	Aquaporin 5	1.70487	Protein Coding	46	GC12P049961	https://www.genecards.org/cgi-bin/carddisp.pl?gene=AQP5
KDR	Kinase Insert Domain Receptor	1.69962	Protein Coding	52	GC04M055078	https://www.genecards.org/cgi-bin/carddisp.pl?gene=KDR
FOXO3	Forkhead Box O3	1.69959	Protein Coding	44	GC06P108559	https://www.genecards.org/cgi-bin/carddisp.pl?gene=FOXO3
MYH11	Myosin Heavy Chain 11	1.69586	Protein Coding	45	GC16M015704	https://www.genecards.org/cgi-bin/carddisp.pl?gene=MYH11
LBP	Lipopolysaccharide Binding Protein	1.6948	Protein Coding	44	GC20P038346	https://www.genecards.org/cgi-bin/carddisp.pl?gene=LBP
SETDB2	SET Domain Bifurcated Histone Lysine Methyltransferase 2	1.6887	Protein Coding	36	GC13P049444	https://www.genecards.org/cgi-bin/carddisp.pl?gene=SETDB2
ACP1	Acid Phosphatase 1	1.68837	Protein Coding	43	GC02P000293	https://www.genecards.org/cgi-bin/carddisp.pl?gene=ACP1
G6PD	Glucose-6-Phosphate Dehydrogenase	1.6878	Protein Coding	49	GC0XM154531	https://www.genecards.org/cgi-bin/carddisp.pl?gene=G6PD
TP53	Tumor Protein P53	1.6837	Protein Coding	51	GC17M007661	https://www.genecards.org/cgi-bin/carddisp.pl?gene=TP53
HDAC9	Histone Deacetylase 9	1.6804	Protein Coding	46	GC07P018086	https://www.genecards.org/cgi-bin/carddisp.pl?gene=HDAC9
FASLG	Fas Ligand	1.67929	Protein Coding	46	GC01P172628	https://www.genecards.org/cgi-bin/carddisp.pl?gene=FASLG
ICAM3	Intercellular Adhesion Molecule 3	1.67678	Protein Coding	42	GC19M010388	https://www.genecards.org/cgi-bin/carddisp.pl?gene=ICAM3
TAP2	Transporter 2, ATP Binding Cassette Subfamily B Member	1.67433	Protein Coding	44	GC06M032821	https://www.genecards.org/cgi-bin/carddisp.pl?gene=TAP2
MEG3	Maternally Expressed 3	1.6702	RNA Gene	30	GC14P109055	https://www.genecards.org/cgi-bin/carddisp.pl?gene=MEG3
PTPRE	Protein Tyrosine Phosphatase Receptor Type E	1.66665	Protein Coding	41	GC10P127907	https://www.genecards.org/cgi-bin/carddisp.pl?gene=PTPRE
SMARCE1	SWI/SNF Related, Matrix Associated, Actin Dependent Regulator Of Chromatin, Subfamily E, Member 1	1.66646	Protein Coding	44	GC17M040624	https://www.genecards.org/cgi-bin/carddisp.pl?gene=SMARCE1
KRT14	Keratin 14	1.66197	Protein Coding	46	GC17M041582	https://www.genecards.org/cgi-bin/carddisp.pl?gene=KRT14
GPX3	Glutathione Peroxidase 3	1.66143	Protein Coding	42	GC05P150997	https://www.genecards.org/cgi-bin/carddisp.pl?gene=GPX3
FSTL1	Follistatin Like 1	1.6608	Protein Coding	42	GC03M120392	https://www.genecards.org/cgi-bin/carddisp.pl?gene=FSTL1
IL20	Interleukin 20	1.6608	Protein Coding	38	GC01P206866	https://www.genecards.org/cgi-bin/carddisp.pl?gene=IL20
NTRK3	Neurotrophic Receptor Tyrosine Kinase 3	1.65781	Protein Coding	50	GC15M087859	https://www.genecards.org/cgi-bin/carddisp.pl?gene=NTRK3
GPX1	Glutathione Peroxidase 1	1.65187	Protein Coding	46	GC03M050895	https://www.genecards.org/cgi-bin/carddisp.pl?gene=GPX1
INSIG2	Insulin Induced Gene 2	1.65068	Protein Coding	39	GC02P118088	https://www.genecards.org/cgi-bin/carddisp.pl?gene=INSIG2
BDKRB2	Bradykinin Receptor B2	1.65061	Protein Coding	44	GC14P096205	https://www.genecards.org/cgi-bin/carddisp.pl?gene=BDKRB2
TNFRSF10B	TNF Receptor Superfamily Member 10b	1.65007	Protein Coding	49	GC08M023020	https://www.genecards.org/cgi-bin/carddisp.pl?gene=TNFRSF10B
PTGDS	Prostaglandin D2 Synthase	1.65007	Protein Coding	45	GC09P137026	https://www.genecards.org/cgi-bin/carddisp.pl?gene=PTGDS
CACNG6	Calcium Voltage-Gated Channel Auxiliary Subunit Gamma 6	1.64773	Protein Coding	38	GC19P053991	https://www.genecards.org/cgi-bin/carddisp.pl?gene=CACNG6
MIR223	MicroRNA 223	1.64558	RNA Gene	22	GC0XP066018	https://www.genecards.org/cgi-bin/carddisp.pl?gene=MIR223
MIR200B	MicroRNA 200b	1.64558	RNA Gene	21	GC01P001167	https://www.genecards.org/cgi-bin/carddisp.pl?gene=MIR200B
NRG1	Neuregulin 1	1.64345	Protein Coding	46	GC08P031639	https://www.genecards.org/cgi-bin/carddisp.pl?gene=NRG1
ANGPT2	Angiopoietin 2	1.64247	Protein Coding	46	GC08M006499	https://www.genecards.org/cgi-bin/carddisp.pl?gene=ANGPT2
INS	Insulin	1.64169	Protein Coding	46	GC11M002159	https://www.genecards.org/cgi-bin/carddisp.pl?gene=INS
ELP1	Elongator Acetyltransferase Complex Subunit 1	1.64006	Protein Coding	34	GC09M108868	https://www.genecards.org/cgi-bin/carddisp.pl?gene=ELP1
STIP1	Stress Induced Phosphoprotein 1	1.63837	Protein Coding	43	GC11P064284	https://www.genecards.org/cgi-bin/carddisp.pl?gene=STIP1
ACVRL1	Activin A Receptor Like Type 1	1.63157	Protein Coding	48	GC12P051906	https://www.genecards.org/cgi-bin/carddisp.pl?gene=ACVRL1
EZR	Ezrin	1.63052	Protein Coding	44	GC06M158765	https://www.genecards.org/cgi-bin/carddisp.pl?gene=EZR
MUC22	Mucin 22	1.63046	Protein Coding	22	GC06P031005	https://www.genecards.org/cgi-bin/carddisp.pl?gene=MUC22
IRF2	Interferon Regulatory Factor 2	1.623	Protein Coding	43	GC04M184387	https://www.genecards.org/cgi-bin/carddisp.pl?gene=IRF2
HSPD1	Heat Shock Protein Family D (Hsp60) Member 1	1.62098	Protein Coding	46	GC02M197486	https://www.genecards.org/cgi-bin/carddisp.pl?gene=HSPD1
BST2	Bone Marrow Stromal Cell Antigen 2	1.61728	Protein Coding	38	GC19M017403	https://www.genecards.org/cgi-bin/carddisp.pl?gene=BST2
MIR149	MicroRNA 149	1.61691	RNA Gene	22	GC02P240456	https://www.genecards.org/cgi-bin/carddisp.pl?gene=MIR149
BMP2	Bone Morphogenetic Protein 2	1.61597	Protein Coding	46	GC20P006767	https://www.genecards.org/cgi-bin/carddisp.pl?gene=BMP2
BRD2	Bromodomain Containing 2	1.61019	Protein Coding	44	GC06P076900	https://www.genecards.org/cgi-bin/carddisp.pl?gene=BRD2
HLA-DOA	Major Histocompatibility Complex, Class II, DO Alpha	1.61019	Protein Coding	40	GC06M033004	https://www.genecards.org/cgi-bin/carddisp.pl?gene=HLA-DOA
ATF6B	Activating Transcription Factor 6 Beta	1.61019	Protein Coding	38	GC06M032115	https://www.genecards.org/cgi-bin/carddisp.pl?gene=ATF6B
ZBTB10	Zinc Finger And BTB Domain Containing 10	1.60706	Protein Coding	34	GC08P080485	https://www.genecards.org/cgi-bin/carddisp.pl?gene=ZBTB10
OPN3	Opsin 3	1.60691	Protein Coding	40	GC01M241590	https://www.genecards.org/cgi-bin/carddisp.pl?gene=OPN3
IRF3	Interferon Regulatory Factor 3	1.60401	Protein Coding	45	GC19M049659	https://www.genecards.org/cgi-bin/carddisp.pl?gene=IRF3
FPR2	Formyl Peptide Receptor 2	1.60281	Protein Coding	45	GC19P051752	https://www.genecards.org/cgi-bin/carddisp.pl?gene=FPR2
COL2A1	Collagen Type II Alpha 1 Chain	1.60149	Protein Coding	48	GC12M047972	https://www.genecards.org/cgi-bin/carddisp.pl?gene=COL2A1
CTTN	Cortactin	1.59768	Protein Coding	42	GC11P070398	https://www.genecards.org/cgi-bin/carddisp.pl?gene=CTTN
FGF2	Fibroblast Growth Factor 2	1.59554	Protein Coding	45	GC04P122826	https://www.genecards.org/cgi-bin/carddisp.pl?gene=FGF2
IFIH1	Interferon Induced With Helicase C Domain 1	1.59381	Protein Coding	45	GC02M162267	https://www.genecards.org/cgi-bin/carddisp.pl?gene=IFIH1
BPI	Bactericidal Permeability Increasing Protein	1.59381	Protein Coding	41	GC20P038304	https://www.genecards.org/cgi-bin/carddisp.pl?gene=BPI
PRKCQ	Protein Kinase C Theta	1.59338	Protein Coding	48	GC10M006393	https://www.genecards.org/cgi-bin/carddisp.pl?gene=PRKCQ
TPSG1	Tryptase Gamma 1	1.59208	Protein Coding	37	GC16M001221	https://www.genecards.org/cgi-bin/carddisp.pl?gene=TPSG1
RAPGEF3	Rap Guanine Nucleotide Exchange Factor 3	1.58949	Protein Coding	44	GC12M047736	https://www.genecards.org/cgi-bin/carddisp.pl?gene=RAPGEF3
KIAA1109	KIAA1109	1.57967	Protein Coding	35	GC04P122152	https://www.genecards.org/cgi-bin/carddisp.pl?gene=KIAA1109
TXK	TXK Tyrosine Kinase	1.57842	Protein Coding	45	GC04M048126	https://www.genecards.org/cgi-bin/carddisp.pl?gene=TXK
MMP19	Matrix Metallopeptidase 19	1.57548	Protein Coding	48	GC12M055835	https://www.genecards.org/cgi-bin/carddisp.pl?gene=MMP19
FADS2	Fatty Acid Desaturase 2	1.57548	Protein Coding	44	GC11P061792	https://www.genecards.org/cgi-bin/carddisp.pl?gene=FADS2
NAT1	N-Acetyltransferase 1	1.56888	Protein Coding	44	GC08P018179	https://www.genecards.org/cgi-bin/carddisp.pl?gene=NAT1
RHOA	Ras Homolog Family Member A	1.56888	Protein Coding	46	GC03M049359	https://www.genecards.org/cgi-bin/carddisp.pl?gene=RHOA
OSM	Oncostatin M	1.56884	Protein Coding	42	GC22M030262	https://www.genecards.org/cgi-bin/carddisp.pl?gene=OSM
TGM3	Transglutaminase 3	1.56768	Protein Coding	42	GC20P002296	https://www.genecards.org/cgi-bin/carddisp.pl?gene=TGM3
TMEM79	Transmembrane Protein 79	1.56768	Protein Coding	35	GC01P156252	https://www.genecards.org/cgi-bin/carddisp.pl?gene=TMEM79
LORICRIN	Loricrin Cornified Envelope Precursor Protein	1.56768	Protein Coding	28	GC01P153262	https://www.genecards.org/cgi-bin/carddisp.pl?gene=LORICRIN
TNNI1	Troponin I1, Slow Skeletal Type	1.56362	Protein Coding	39	GC01M201404	https://www.genecards.org/cgi-bin/carddisp.pl?gene=TNNI1
CCHCR1	Coiled-Coil Alpha-Helical Rod Protein 1	1.56231	Protein Coding	38	GC06M061251	https://www.genecards.org/cgi-bin/carddisp.pl?gene=CCHCR1
TNFRSF18	TNF Receptor Superfamily Member 18	1.55886	Protein Coding	41	GC01M001203	https://www.genecards.org/cgi-bin/carddisp.pl?gene=TNFRSF18
LOC110806262	Solute Carrier Family 6 Member 4 Gene Promoter	1.55886	Biological Region	2	GC17P030235	https://www.genecards.org/cgi-bin/carddisp.pl?gene=LOC110806262
LGALS9	Galectin 9	1.55879	Protein Coding	39	GC17P027629	https://www.genecards.org/cgi-bin/carddisp.pl?gene=LGALS9
KRT18	Keratin 18	1.55669	Protein Coding	48	GC12P052948	https://www.genecards.org/cgi-bin/carddisp.pl?gene=KRT18
PSMB8	Proteasome 20S Subunit Beta 8	1.55439	Protein Coding	49	GC06M032840	https://www.genecards.org/cgi-bin/carddisp.pl?gene=PSMB8
MB	Myoglobin	1.55277	Protein Coding	43	GC22M035606	https://www.genecards.org/cgi-bin/carddisp.pl?gene=MB
CDH26	Cadherin 26	1.5492	Protein Coding	36	GC20P059958	https://www.genecards.org/cgi-bin/carddisp.pl?gene=CDH26
ADCYAP1R1	ADCYAP Receptor Type I	1.54862	Protein Coding	45	GC07P031058	https://www.genecards.org/cgi-bin/carddisp.pl?gene=ADCYAP1R1
CYP2J2	Cytochrome P450 Family 2 Subfamily J Member 2	1.54862	Protein Coding	44	GC01M059893	https://www.genecards.org/cgi-bin/carddisp.pl?gene=CYP2J2
HSPA1B	Heat Shock Protein Family A (Hsp70) Member 1B	1.5454	Protein Coding	40	GC06P076882	https://www.genecards.org/cgi-bin/carddisp.pl?gene=HSPA1B
HTR2A	5-Hydroxytryptamine Receptor 2A	1.54084	Protein Coding	47	GC13M046831	https://www.genecards.org/cgi-bin/carddisp.pl?gene=HTR2A
MX1	MX Dynamin Like GTPase 1	1.53858	Protein Coding	41	GC21P041420	https://www.genecards.org/cgi-bin/carddisp.pl?gene=MX1
ADM	Adrenomedullin	1.53813	Protein Coding	44	GC11P010304	https://www.genecards.org/cgi-bin/carddisp.pl?gene=ADM
ELF5	E74 Like ETS Transcription Factor 5	1.53813	Protein Coding	37	GC11M034500	https://www.genecards.org/cgi-bin/carddisp.pl?gene=ELF5
TAGLN	Transgelin	1.53806	Protein Coding	43	GC11P117199	https://www.genecards.org/cgi-bin/carddisp.pl?gene=TAGLN
FTO	FTO Alpha-Ketoglutarate Dependent Dioxygenase	1.5334	Protein Coding	45	GC16P053787	https://www.genecards.org/cgi-bin/carddisp.pl?gene=FTO
PYHIN1	Pyrin And HIN Domain Family Member 1	1.53259	Protein Coding	36	GC01P158900	https://www.genecards.org/cgi-bin/carddisp.pl?gene=PYHIN1
CRCT1	Cysteine Rich C-Terminal 1	1.53259	Protein Coding	26	GC01P152514	https://www.genecards.org/cgi-bin/carddisp.pl?gene=CRCT1
ERBB4	Erb-B2 Receptor Tyrosine Kinase 4	1.52737	Protein Coding	53	GC02M211375	https://www.genecards.org/cgi-bin/carddisp.pl?gene=ERBB4
FCRL3	Fc Receptor Like 3	1.52737	Protein Coding	37	GC01M157674	https://www.genecards.org/cgi-bin/carddisp.pl?gene=FCRL3
DEFB103B	Defensin Beta 103B	1.52683	Protein Coding	28	GC08M007430	https://www.genecards.org/cgi-bin/carddisp.pl?gene=DEFB103B
CD38	CD38 Molecule	1.52599	Protein Coding	45	GC04P017266	https://www.genecards.org/cgi-bin/carddisp.pl?gene=CD38
FCAR	Fc Alpha Receptor	1.52292	Protein Coding	41	GC19P062555	https://www.genecards.org/cgi-bin/carddisp.pl?gene=FCAR
TNC	Tenascin C	1.52079	Protein Coding	49	GC09M115019	https://www.genecards.org/cgi-bin/carddisp.pl?gene=TNC
CLCN3	Chloride Voltage-Gated Channel 3	1.52069	Protein Coding	42	GC04P169612	https://www.genecards.org/cgi-bin/carddisp.pl?gene=CLCN3
GNGT2	G Protein Subunit Gamma Transducin 2	1.51915	Protein Coding	38	GC17M049202	https://www.genecards.org/cgi-bin/carddisp.pl?gene=GNGT2
TF	Transferrin	1.51632	Protein Coding	49	GC03P133805	https://www.genecards.org/cgi-bin/carddisp.pl?gene=TF
CTNND2	Catenin Delta 2	1.51632	Protein Coding	42	GC05M010971	https://www.genecards.org/cgi-bin/carddisp.pl?gene=CTNND2
AOAH	Acyloxyacyl Hydrolase	1.51632	Protein Coding	39	GC07M036519	https://www.genecards.org/cgi-bin/carddisp.pl?gene=AOAH
PIK3C2A	Phosphatidylinositol-4-Phosphate 3-Kinase Catalytic Subunit Type 2 Alpha	1.51611	Protein Coding	46	GC11M017506	https://www.genecards.org/cgi-bin/carddisp.pl?gene=PIK3C2A
PTEN	Phosphatase And Tensin Homolog	1.51006	Protein Coding	50	GC10P090708	https://www.genecards.org/cgi-bin/carddisp.pl?gene=PTEN
MIR499A	MicroRNA 499a	1.50497	RNA Gene	22	GC20P034990	https://www.genecards.org/cgi-bin/carddisp.pl?gene=MIR499A
MIR338	MicroRNA 338	1.50142	RNA Gene	19	GC17M081126	https://www.genecards.org/cgi-bin/carddisp.pl?gene=MIR338
TNFAIP3	TNF Alpha Induced Protein 3	1.50006	Protein Coding	47	GC06P137866	https://www.genecards.org/cgi-bin/carddisp.pl?gene=TNFAIP3
PHB1	Prohibitin 1	1.49912	Protein Coding	35	GC17M049406	https://www.genecards.org/cgi-bin/carddisp.pl?gene=PHB1
BTK	Bruton Tyrosine Kinase	1.49656	Protein Coding	51	GC0XM101349	https://www.genecards.org/cgi-bin/carddisp.pl?gene=BTK
TH2-LCR	Th2 Cytokine Locus Control Region	1.4936	Biological Region	2	GC05P132629	https://www.genecards.org/cgi-bin/carddisp.pl?gene=TH2-LCR
LOC100287329	Uncharacterized LOC100287329	1.4917	RNA Gene	12	GC06M061304	https://www.genecards.org/cgi-bin/carddisp.pl?gene=LOC100287329
S100A7	S100 Calcium Binding Protein A7	1.48537	Protein Coding	40	GC01M153457	https://www.genecards.org/cgi-bin/carddisp.pl?gene=S100A7
PECAM1	Platelet And Endothelial Cell Adhesion Molecule 1	1.48331	Protein Coding	40	GC17M064319	https://www.genecards.org/cgi-bin/carddisp.pl?gene=PECAM1
CD27	CD27 Molecule	1.48306	Protein Coding	45	GC12P018529	https://www.genecards.org/cgi-bin/carddisp.pl?gene=CD27
WIF1	WNT Inhibitory Factor 1	1.48121	Protein Coding	44	GC12M065050	https://www.genecards.org/cgi-bin/carddisp.pl?gene=WIF1
GCLM	Glutamate-Cysteine Ligase Modifier Subunit	1.48121	Protein Coding	41	GC01M093885	https://www.genecards.org/cgi-bin/carddisp.pl?gene=GCLM
C9orf24	Chromosome 9 Open Reading Frame 24	1.47854	Protein Coding	33	GC09M034416	https://www.genecards.org/cgi-bin/carddisp.pl?gene=C9orf24
HRH2	Histamine Receptor H2	1.47578	Protein Coding	44	GC05P175659	https://www.genecards.org/cgi-bin/carddisp.pl?gene=HRH2
BDKRB1	Bradykinin Receptor B1	1.47382	Protein Coding	42	GC14P096290	https://www.genecards.org/cgi-bin/carddisp.pl?gene=BDKRB1
MS4A1	Membrane Spanning 4-Domains A1	1.47305	Protein Coding	45	GC11P060503	https://www.genecards.org/cgi-bin/carddisp.pl?gene=MS4A1
CYP4F22	Cytochrome P450 Family 4 Subfamily F Member 22	1.47148	Protein Coding	38	GC19P015508	https://www.genecards.org/cgi-bin/carddisp.pl?gene=CYP4F22
SIRT1	Sirtuin 1	1.46873	Protein Coding	47	GC10P067884	https://www.genecards.org/cgi-bin/carddisp.pl?gene=SIRT1
EBI3	Epstein-Barr Virus Induced 3	1.46873	Protein Coding	38	GC19P004233	https://www.genecards.org/cgi-bin/carddisp.pl?gene=EBI3
MIR125B1	MicroRNA 125b-1	1.46312	RNA Gene	22	GC11M122100	https://www.genecards.org/cgi-bin/carddisp.pl?gene=MIR125B1
CD48	CD48 Molecule	1.4628	Protein Coding	38	GC01M160648	https://www.genecards.org/cgi-bin/carddisp.pl?gene=CD48
CYP2E1	Cytochrome P450 Family 2 Subfamily E Member 1	1.4552	Protein Coding	45	GC10P133520	https://www.genecards.org/cgi-bin/carddisp.pl?gene=CYP2E1
ACKR1	Atypical Chemokine Receptor 1 (Duffy Blood Group)	1.45231	Protein Coding	37	GC01P159203	https://www.genecards.org/cgi-bin/carddisp.pl?gene=ACKR1
MIR16-1	MicroRNA 16-1	1.44911	RNA Gene	22	GC13M050048	https://www.genecards.org/cgi-bin/carddisp.pl?gene=MIR16-1
DSG1	Desmoglein 1	1.44722	Protein Coding	43	GC18P031318	https://www.genecards.org/cgi-bin/carddisp.pl?gene=DSG1
IL31RA	Interleukin 31 Receptor A	1.44602	Protein Coding	43	GC05P055840	https://www.genecards.org/cgi-bin/carddisp.pl?gene=IL31RA
HDAC7	Histone Deacetylase 7	1.44532	Protein Coding	44	GC12M047782	https://www.genecards.org/cgi-bin/carddisp.pl?gene=HDAC7
CD83	CD83 Molecule	1.44407	Protein Coding	40	GC06P014117	https://www.genecards.org/cgi-bin/carddisp.pl?gene=CD83
ITGB7	Integrin Subunit Beta 7	1.44236	Protein Coding	44	GC12M053191	https://www.genecards.org/cgi-bin/carddisp.pl?gene=ITGB7
KCNMB1	Potassium Calcium-Activated Channel Subfamily M Regulatory Beta Subunit 1	1.44236	Protein Coding	43	GC05M170374	https://www.genecards.org/cgi-bin/carddisp.pl?gene=KCNMB1
SOCS5	Suppressor Of Cytokine Signaling 5	1.44236	Protein Coding	41	GC02P046698	https://www.genecards.org/cgi-bin/carddisp.pl?gene=SOCS5
DAP3	Death Associated Protein 3	1.44236	Protein Coding	40	GC01P155758	https://www.genecards.org/cgi-bin/carddisp.pl?gene=DAP3
LPO	Lactoperoxidase	1.43851	Protein Coding	40	GC17P058218	https://www.genecards.org/cgi-bin/carddisp.pl?gene=LPO
ANXA2	Annexin A2	1.43462	Protein Coding	47	GC15M060347	https://www.genecards.org/cgi-bin/carddisp.pl?gene=ANXA2
MIR15A	MicroRNA 15a	1.43445	RNA Gene	17	GC13M050049	https://www.genecards.org/cgi-bin/carddisp.pl?gene=MIR15A
CYCS	Cytochrome C, Somatic	1.43194	Protein Coding	47	GC07M025118	https://www.genecards.org/cgi-bin/carddisp.pl?gene=CYCS
THPO	Thrombopoietin	1.42927	Protein Coding	42	GC03M184371	https://www.genecards.org/cgi-bin/carddisp.pl?gene=THPO
EPHX2	Epoxide Hydrolase 2	1.42835	Protein Coding	46	GC08P027490	https://www.genecards.org/cgi-bin/carddisp.pl?gene=EPHX2
AIF1	Allograft Inflammatory Factor 1	1.42797	Protein Coding	38	GC06P076863	https://www.genecards.org/cgi-bin/carddisp.pl?gene=AIF1
PRRC2A	Proline Rich Coiled-Coil 2A	1.42797	Protein Coding	33	GC06P076867	https://www.genecards.org/cgi-bin/carddisp.pl?gene=PRRC2A
GUSB	Glucuronidase Beta	1.42707	Protein Coding	47	GC07M065960	https://www.genecards.org/cgi-bin/carddisp.pl?gene=GUSB
IGSF3	Immunoglobulin Superfamily Member 3	1.42061	Protein Coding	41	GC01M116574	https://www.genecards.org/cgi-bin/carddisp.pl?gene=IGSF3
PTGES	Prostaglandin E Synthase	1.41903	Protein Coding	41	GC09M129738	https://www.genecards.org/cgi-bin/carddisp.pl?gene=PTGES
MIR22	MicroRNA 22	1.41903	RNA Gene	21	GC17M001713	https://www.genecards.org/cgi-bin/carddisp.pl?gene=MIR22
HIF1A	Hypoxia Inducible Factor 1 Subunit Alpha	1.41886	Protein Coding	46	GC14P061695	https://www.genecards.org/cgi-bin/carddisp.pl?gene=HIF1A
IPO13	Importin 13	1.41369	Protein Coding	37	GC01P043947	https://www.genecards.org/cgi-bin/carddisp.pl?gene=IPO13
SERPINB10	Serpin Family B Member 10	1.40932	Protein Coding	37	GC18P063897	https://www.genecards.org/cgi-bin/carddisp.pl?gene=SERPINB10
AHR	Aryl Hydrocarbon Receptor	1.40746	Protein Coding	48	GC07P016916	https://www.genecards.org/cgi-bin/carddisp.pl?gene=AHR
PLA2G6	Phospholipase A2 Group VI	1.40746	Protein Coding	48	GC22M056043	https://www.genecards.org/cgi-bin/carddisp.pl?gene=PLA2G6
F3	Coagulation Factor III, Tissue Factor	1.40595	Protein Coding	45	GC01M094570	https://www.genecards.org/cgi-bin/carddisp.pl?gene=F3
CCL8	C-C Motif Chemokine Ligand 8	1.40424	Protein Coding	38	GC17P034319	https://www.genecards.org/cgi-bin/carddisp.pl?gene=CCL8
SIGIRR	Single Ig And TIR Domain Containing	1.39812	Protein Coding	39	GC11M002641	https://www.genecards.org/cgi-bin/carddisp.pl?gene=SIGIRR
SEMA3A	Semaphorin 3A	1.39539	Protein Coding	45	GC07M083955	https://www.genecards.org/cgi-bin/carddisp.pl?gene=SEMA3A
PDE10A	Phosphodiesterase 10A	1.39339	Protein Coding	45	GC06M165327	https://www.genecards.org/cgi-bin/carddisp.pl?gene=PDE10A
MC4R	Melanocortin 4 Receptor	1.39339	Protein Coding	45	GC18M060371	https://www.genecards.org/cgi-bin/carddisp.pl?gene=MC4R
GBE1	1,4-Alpha-Glucan Branching Enzyme 1	1.39339	Protein Coding	44	GC03M081489	https://www.genecards.org/cgi-bin/carddisp.pl?gene=GBE1
ROBO1	Roundabout Guidance Receptor 1	1.39339	Protein Coding	44	GC03M078597	https://www.genecards.org/cgi-bin/carddisp.pl?gene=ROBO1
SH2B1	SH2B Adaptor Protein 1	1.39339	Protein Coding	43	GC16P039275	https://www.genecards.org/cgi-bin/carddisp.pl?gene=SH2B1
DGKG	Diacylglycerol Kinase Gamma	1.39339	Protein Coding	42	GC03M186105	https://www.genecards.org/cgi-bin/carddisp.pl?gene=DGKG
CHST8	Carbohydrate Sulfotransferase 8	1.39339	Protein Coding	41	GC19P033621	https://www.genecards.org/cgi-bin/carddisp.pl?gene=CHST8
MTCH2	Mitochondrial Carrier 2	1.39339	Protein Coding	40	GC11M047604	https://www.genecards.org/cgi-bin/carddisp.pl?gene=MTCH2
NEGR1	Neuronal Growth Regulator 1	1.39339	Protein Coding	39	GC01M071395	https://www.genecards.org/cgi-bin/carddisp.pl?gene=NEGR1
ETV5	ETS Variant Transcription Factor 5	1.39339	Protein Coding	39	GC03M186046	https://www.genecards.org/cgi-bin/carddisp.pl?gene=ETV5
GNPDA2	Glucosamine-6-Phosphate Deaminase 2	1.39339	Protein Coding	38	GC04M044684	https://www.genecards.org/cgi-bin/carddisp.pl?gene=GNPDA2
CTNNBL1	Catenin Beta Like 1	1.39339	Protein Coding	38	GC20P037693	https://www.genecards.org/cgi-bin/carddisp.pl?gene=CTNNBL1
KCTD15	Potassium Channel Tetramerization Domain Containing 15	1.39339	Protein Coding	38	GC19P051312	https://www.genecards.org/cgi-bin/carddisp.pl?gene=KCTD15
RASAL2	RAS Protein Activator Like 2	1.39339	Protein Coding	37	GC01P178093	https://www.genecards.org/cgi-bin/carddisp.pl?gene=RASAL2
SEC16B	SEC16 Homolog B, Endoplasmic Reticulum Export Factor	1.39339	Protein Coding	37	GC01M177923	https://www.genecards.org/cgi-bin/carddisp.pl?gene=SEC16B
FAIM2	Fas Apoptotic Inhibitory Molecule 2	1.39339	Protein Coding	36	GC12M049866	https://www.genecards.org/cgi-bin/carddisp.pl?gene=FAIM2
TMEM18	Transmembrane Protein 18	1.39339	Protein Coding	36	GC02M000660	https://www.genecards.org/cgi-bin/carddisp.pl?gene=TMEM18
BCDIN3D	BCDIN3 Domain Containing RNA Methyltransferase	1.39339	Protein Coding	34	GC12M049839	https://www.genecards.org/cgi-bin/carddisp.pl?gene=BCDIN3D
NEAT1	Nuclear Paraspeckle Assembly Transcript 1	1.39279	RNA Gene	24	GC11P068984	https://www.genecards.org/cgi-bin/carddisp.pl?gene=NEAT1
PMEL	Premelanosome Protein	1.38905	Protein Coding	39	GC12M055954	https://www.genecards.org/cgi-bin/carddisp.pl?gene=PMEL
IKZF4	IKAROS Family Zinc Finger 4	1.38905	Protein Coding	37	GC12P056007	https://www.genecards.org/cgi-bin/carddisp.pl?gene=IKZF4
CPO	Carboxypeptidase O	1.38905	Protein Coding	35	GC02P206792	https://www.genecards.org/cgi-bin/carddisp.pl?gene=CPO
TSBP1	Testis Expressed Basic Protein 1	1.38905	Protein Coding	25	GC06M032288	https://www.genecards.org/cgi-bin/carddisp.pl?gene=TSBP1
MIR196A2	MicroRNA 196a-2	1.38736	RNA Gene	23	GC12P054900	https://www.genecards.org/cgi-bin/carddisp.pl?gene=MIR196A2
COL6A5	Collagen Type VI Alpha 5 Chain	1.38538	Protein Coding	33	GC03P130345	https://www.genecards.org/cgi-bin/carddisp.pl?gene=COL6A5
MIR122	MicroRNA 122	1.3836	RNA Gene	22	GC18P058451	https://www.genecards.org/cgi-bin/carddisp.pl?gene=MIR122
MIR200C	MicroRNA 200c	1.3836	RNA Gene	22	GC12P018573	https://www.genecards.org/cgi-bin/carddisp.pl?gene=MIR200C
CYP2C9	Cytochrome P450 Family 2 Subfamily C Member 9	1.38292	Protein Coding	48	GC10P094938	https://www.genecards.org/cgi-bin/carddisp.pl?gene=CYP2C9
IGFBP3	Insulin Like Growth Factor Binding Protein 3	1.38224	Protein Coding	45	GC07M045912	https://www.genecards.org/cgi-bin/carddisp.pl?gene=IGFBP3
HRH3	Histamine Receptor H3	1.38197	Protein Coding	42	GC20M062214	https://www.genecards.org/cgi-bin/carddisp.pl?gene=HRH3
FSIP1	Fibrous Sheath Interacting Protein 1	1.38197	Protein Coding	35	GC15M039594	https://www.genecards.org/cgi-bin/carddisp.pl?gene=FSIP1
TGFB3	Transforming Growth Factor Beta 3	1.37935	Protein Coding	47	GC14M075958	https://www.genecards.org/cgi-bin/carddisp.pl?gene=TGFB3
H2AC18	H2A Clustered Histone 18	1.3772	Protein Coding	26	GC01M151368	https://www.genecards.org/cgi-bin/carddisp.pl?gene=H2AC18
RIPK2	Receptor Interacting Serine/Threonine Kinase 2	1.37632	Protein Coding	45	GC08P089786	https://www.genecards.org/cgi-bin/carddisp.pl?gene=RIPK2
CTRL	Chymotrypsin Like	1.37569	Protein Coding	39	GC16M067927	https://www.genecards.org/cgi-bin/carddisp.pl?gene=CTRL
ST2	Suppression Of Tumorigenicity 2	1.37439	Genetic Locus	8	GC11U990127	https://www.genecards.org/cgi-bin/carddisp.pl?gene=ST2
MRGPRX2	MAS Related GPR Family Member X2	1.37423	Protein Coding	37	GC11M019077	https://www.genecards.org/cgi-bin/carddisp.pl?gene=MRGPRX2
COL1A1	Collagen Type I Alpha 1 Chain	1.36999	Protein Coding	50	GC17M050183	https://www.genecards.org/cgi-bin/carddisp.pl?gene=COL1A1
MIR222	MicroRNA 222	1.36673	RNA Gene	22	GC0XM045747	https://www.genecards.org/cgi-bin/carddisp.pl?gene=MIR222
TRPC3	Transient Receptor Potential Cation Channel Subfamily C Member 3	1.36662	Protein Coding	47	GC04M121879	https://www.genecards.org/cgi-bin/carddisp.pl?gene=TRPC3
CXCR5	C-X-C Motif Chemokine Receptor 5	1.36662	Protein Coding	40	GC11P118912	https://www.genecards.org/cgi-bin/carddisp.pl?gene=CXCR5
MIR124-1	MicroRNA 124-1	1.36534	RNA Gene	22	GC08M009903	https://www.genecards.org/cgi-bin/carddisp.pl?gene=MIR124-1
TAC3	Tachykinin Precursor 3	1.36496	Protein Coding	44	GC12M057009	https://www.genecards.org/cgi-bin/carddisp.pl?gene=TAC3
PTAFR	Platelet Activating Factor Receptor	1.36496	Protein Coding	42	GC01M028147	https://www.genecards.org/cgi-bin/carddisp.pl?gene=PTAFR
PKDCC	Protein Kinase Domain Containing, Cytoplasmic	1.36496	Protein Coding	38	GC02P042049	https://www.genecards.org/cgi-bin/carddisp.pl?gene=PKDCC
LOC111365141	NOS2 5' Regulatory Region	1.36496	Biological Region	2	GC17P027800	https://www.genecards.org/cgi-bin/carddisp.pl?gene=LOC111365141
KCNJ11	Potassium Inwardly Rectifying Channel Subfamily J Member 11	1.36229	Protein Coding	47	GC11M017520	https://www.genecards.org/cgi-bin/carddisp.pl?gene=KCNJ11
DEFB103A	Defensin Beta 103A	1.36229	Protein Coding	27	GC08P007881	https://www.genecards.org/cgi-bin/carddisp.pl?gene=DEFB103A
NTS	Neurotensin	1.35818	Protein Coding	40	GC12P085876	https://www.genecards.org/cgi-bin/carddisp.pl?gene=NTS
CFL1	Cofilin 1	1.35458	Protein Coding	45	GC11M065823	https://www.genecards.org/cgi-bin/carddisp.pl?gene=CFL1
TNFAIP8L2	TNF Alpha Induced Protein 8 Like 2	1.35327	Protein Coding	33	GC01P151156	https://www.genecards.org/cgi-bin/carddisp.pl?gene=TNFAIP8L2
TMPO	Thymopoietin	1.35102	Protein Coding	45	GC12P098515	https://www.genecards.org/cgi-bin/carddisp.pl?gene=TMPO
F2	Coagulation Factor II, Thrombin	1.35085	Protein Coding	48	GC11P046720	https://www.genecards.org/cgi-bin/carddisp.pl?gene=F2
FGA	Fibrinogen Alpha Chain	1.35085	Protein Coding	48	GC04M154583	https://www.genecards.org/cgi-bin/carddisp.pl?gene=FGA
KRT13	Keratin 13	1.35085	Protein Coding	42	GC17M041500	https://www.genecards.org/cgi-bin/carddisp.pl?gene=KRT13
EDIL3	EGF Like Repeats And Discoidin Domains 3	1.34858	Protein Coding	40	GC05M083940	https://www.genecards.org/cgi-bin/carddisp.pl?gene=EDIL3
AXL	AXL Receptor Tyrosine Kinase	1.34598	Protein Coding	50	GC19P041219	https://www.genecards.org/cgi-bin/carddisp.pl?gene=AXL
CD276	CD276 Molecule	1.34433	Protein Coding	40	GC15P073683	https://www.genecards.org/cgi-bin/carddisp.pl?gene=CD276
NTRK2	Neurotrophic Receptor Tyrosine Kinase 2	1.34254	Protein Coding	52	GC09P084668	https://www.genecards.org/cgi-bin/carddisp.pl?gene=NTRK2
LGALS1	Galectin 1	1.34254	Protein Coding	42	GC22P037675	https://www.genecards.org/cgi-bin/carddisp.pl?gene=LGALS1
CLU	Clusterin	1.3412	Protein Coding	45	GC08M027596	https://www.genecards.org/cgi-bin/carddisp.pl?gene=CLU
MRC1	Mannose Receptor C-Type 1	1.3412	Protein Coding	40	GC10P017809	https://www.genecards.org/cgi-bin/carddisp.pl?gene=MRC1
IL15RA	Interleukin 15 Receptor Subunit Alpha	1.33802	Protein Coding	40	GC10M005943	https://www.genecards.org/cgi-bin/carddisp.pl?gene=IL15RA
AKR1C3	Aldo-Keto Reductase Family 1 Member C3	1.33625	Protein Coding	46	GC10P005035	https://www.genecards.org/cgi-bin/carddisp.pl?gene=AKR1C3
MDM2	MDM2 Proto-Oncogene	1.33526	Protein Coding	52	GC12P068808	https://www.genecards.org/cgi-bin/carddisp.pl?gene=MDM2
UTS2	Urotensin 2	1.33384	Protein Coding	40	GC01M007843	https://www.genecards.org/cgi-bin/carddisp.pl?gene=UTS2
PIN1	Peptidylprolyl Cis/Trans Isomerase, NIMA-Interacting 1	1.33106	Protein Coding	46	GC19P009835	https://www.genecards.org/cgi-bin/carddisp.pl?gene=PIN1
AKR1B1	Aldo-Keto Reductase Family 1 Member B	1.32872	Protein Coding	46	GC07M134442	https://www.genecards.org/cgi-bin/carddisp.pl?gene=AKR1B1
MIR192	MicroRNA 192	1.32872	RNA Gene	22	GC11M064891	https://www.genecards.org/cgi-bin/carddisp.pl?gene=MIR192
ZAP70	Zeta Chain Of T Cell Receptor Associated Protein Kinase 70	1.32787	Protein Coding	50	GC02P097734	https://www.genecards.org/cgi-bin/carddisp.pl?gene=ZAP70
TNFRSF10A	TNF Receptor Superfamily Member 10a	1.32787	Protein Coding	44	GC08M023190	https://www.genecards.org/cgi-bin/carddisp.pl?gene=TNFRSF10A
TJP1	Tight Junction Protein 1	1.32787	Protein Coding	43	GC15M029699	https://www.genecards.org/cgi-bin/carddisp.pl?gene=TJP1
CCR9	C-C Motif Chemokine Receptor 9	1.32787	Protein Coding	40	GC03P046268	https://www.genecards.org/cgi-bin/carddisp.pl?gene=CCR9
TNFSF10	TNF Superfamily Member 10	1.3276	Protein Coding	44	GC03M172505	https://www.genecards.org/cgi-bin/carddisp.pl?gene=TNFSF10
SOD3	Superoxide Dismutase 3	1.32589	Protein Coding	42	GC04P024798	https://www.genecards.org/cgi-bin/carddisp.pl?gene=SOD3
PTGFR	Prostaglandin F Receptor	1.32308	Protein Coding	45	GC01P078303	https://www.genecards.org/cgi-bin/carddisp.pl?gene=PTGFR
KDM4C	Lysine Demethylase 4C	1.32039	Protein Coding	41	GC09P006720	https://www.genecards.org/cgi-bin/carddisp.pl?gene=KDM4C
FBN2	Fibrillin 2	1.31896	Protein Coding	42	GC05M128257	https://www.genecards.org/cgi-bin/carddisp.pl?gene=FBN2
PLA2R1	Phospholipase A2 Receptor 1	1.31896	Protein Coding	40	GC02M159932	https://www.genecards.org/cgi-bin/carddisp.pl?gene=PLA2R1
ANXA1	Annexin A1	1.31786	Protein Coding	48	GC09P073151	https://www.genecards.org/cgi-bin/carddisp.pl?gene=ANXA1
MIRLET7A1	MicroRNA Let-7a-1	1.31579	RNA Gene	21	GC09P094175	https://www.genecards.org/cgi-bin/carddisp.pl?gene=MIRLET7A1
S1PR1	Sphingosine-1-Phosphate Receptor 1	1.31204	Protein Coding	44	GC01P101236	https://www.genecards.org/cgi-bin/carddisp.pl?gene=S1PR1
EHF	ETS Homologous Factor	1.31204	Protein Coding	39	GC11P034621	https://www.genecards.org/cgi-bin/carddisp.pl?gene=EHF
CHML	CHM Like Rab Escort Protein	1.31204	Protein Coding	37	GC01M241628	https://www.genecards.org/cgi-bin/carddisp.pl?gene=CHML
STIN2-VNTR	Serotonin Transporter Intronic VNTR Enhancer	1.31204	Biological Region	2	GC17P030221	https://www.genecards.org/cgi-bin/carddisp.pl?gene=STIN2-VNTR
ATF6	Activating Transcription Factor 6	1.30513	Protein Coding	46	GC01P161766	https://www.genecards.org/cgi-bin/carddisp.pl?gene=ATF6
MIR29C	MicroRNA 29c	1.3016	RNA Gene	19	GC01M207802	https://www.genecards.org/cgi-bin/carddisp.pl?gene=MIR29C
ADAM12	ADAM Metallopeptidase Domain 12	1.30068	Protein Coding	46	GC10M126012	https://www.genecards.org/cgi-bin/carddisp.pl?gene=ADAM12
TGFBR3	Transforming Growth Factor Beta Receptor 3	1.30068	Protein Coding	46	GC01M091680	https://www.genecards.org/cgi-bin/carddisp.pl?gene=TGFBR3
SST	Somatostatin	1.29553	Protein Coding	41	GC03M187668	https://www.genecards.org/cgi-bin/carddisp.pl?gene=SST
DNAH8	Dynein Axonemal Heavy Chain 8	1.29553	Protein Coding	38	GC06P077030	https://www.genecards.org/cgi-bin/carddisp.pl?gene=DNAH8
MAP3K7	Mitogen-Activated Protein Kinase Kinase Kinase 7	1.29532	Protein Coding	50	GC06M090513	https://www.genecards.org/cgi-bin/carddisp.pl?gene=MAP3K7
CEBPA	CCAAT Enhancer Binding Protein Alpha	1.29532	Protein Coding	46	GC19M033299	https://www.genecards.org/cgi-bin/carddisp.pl?gene=CEBPA
HDAC4	Histone Deacetylase 4	1.29046	Protein Coding	50	GC02M239048	https://www.genecards.org/cgi-bin/carddisp.pl?gene=HDAC4
CSK	C-Terminal Src Kinase	1.29046	Protein Coding	46	GC15P074782	https://www.genecards.org/cgi-bin/carddisp.pl?gene=CSK
SMARCB1	SWI/SNF Related, Matrix Associated, Actin Dependent Regulator Of Chromatin, Subfamily B, Member 1	1.29046	Protein Coding	45	GC22P023786	https://www.genecards.org/cgi-bin/carddisp.pl?gene=SMARCB1
ROM1	Retinal Outer Segment Membrane Protein 1	1.29046	Protein Coding	43	GC11P062611	https://www.genecards.org/cgi-bin/carddisp.pl?gene=ROM1
RECK	Reversion Inducing Cysteine Rich Protein With Kazal Motifs	1.29046	Protein Coding	40	GC09P036036	https://www.genecards.org/cgi-bin/carddisp.pl?gene=RECK
CTSS	Cathepsin S	1.28899	Protein Coding	44	GC01M150730	https://www.genecards.org/cgi-bin/carddisp.pl?gene=CTSS
ACAA1	Acetyl-CoA Acyltransferase 1	1.28899	Protein Coding	42	GC03M038103	https://www.genecards.org/cgi-bin/carddisp.pl?gene=ACAA1
NRIP2	Nuclear Receptor Interacting Protein 2	1.28899	Protein Coding	36	GC12M002824	https://www.genecards.org/cgi-bin/carddisp.pl?gene=NRIP2
S100A12	S100 Calcium Binding Protein A12	1.28835	Protein Coding	39	GC01M153373	https://www.genecards.org/cgi-bin/carddisp.pl?gene=S100A12
MIR125A	MicroRNA 125a	1.28296	RNA Gene	22	GC19P053334	https://www.genecards.org/cgi-bin/carddisp.pl?gene=MIR125A
MIR15B	MicroRNA 15b	1.28296	RNA Gene	20	GC03P160404	https://www.genecards.org/cgi-bin/carddisp.pl?gene=MIR15B
IL21R-AS1	IL21R Antisense RNA 1	1.28226	RNA Gene	14	GC16M027460	https://www.genecards.org/cgi-bin/carddisp.pl?gene=IL21R-AS1
TFRC	Transferrin Receptor	1.27968	Protein Coding	47	GC03M196027	https://www.genecards.org/cgi-bin/carddisp.pl?gene=TFRC
BCL6	BCL6 Transcription Repressor	1.27798	Protein Coding	44	GC03M187721	https://www.genecards.org/cgi-bin/carddisp.pl?gene=BCL6
TREM1	Triggering Receptor Expressed On Myeloid Cells 1	1.27692	Protein Coding	40	GC06M041267	https://www.genecards.org/cgi-bin/carddisp.pl?gene=TREM1
CALR	Calreticulin	1.27484	Protein Coding	50	GC19P012938	https://www.genecards.org/cgi-bin/carddisp.pl?gene=CALR
P2RY2	Purinergic Receptor P2Y2	1.2731	Protein Coding	45	GC11P073202	https://www.genecards.org/cgi-bin/carddisp.pl?gene=P2RY2
SLC9A3R1	SLC9A3 Regulator 1	1.2731	Protein Coding	45	GC17P074749	https://www.genecards.org/cgi-bin/carddisp.pl?gene=SLC9A3R1
CEBPB	CCAAT Enhancer Binding Protein Beta	1.27274	Protein Coding	43	GC20P050190	https://www.genecards.org/cgi-bin/carddisp.pl?gene=CEBPB
PDE5A	Phosphodiesterase 5A	1.26861	Protein Coding	45	GC04M119494	https://www.genecards.org/cgi-bin/carddisp.pl?gene=PDE5A
SNW1	SNW Domain Containing 1	1.26444	Protein Coding	42	GC14M077717	https://www.genecards.org/cgi-bin/carddisp.pl?gene=SNW1
PPL	Periplakin	1.26269	Protein Coding	40	GC16M006504	https://www.genecards.org/cgi-bin/carddisp.pl?gene=PPL
CCR10	C-C Motif Chemokine Receptor 10	1.26269	Protein Coding	36	GC17M042678	https://www.genecards.org/cgi-bin/carddisp.pl?gene=CCR10
HSP90AB1	Heat Shock Protein 90 Alpha Family Class B Member 1	1.26016	Protein Coding	46	GC06P044246	https://www.genecards.org/cgi-bin/carddisp.pl?gene=HSP90AB1
CD163	CD163 Molecule	1.25827	Protein Coding	43	GC12M007646	https://www.genecards.org/cgi-bin/carddisp.pl?gene=CD163
CPS1	Carbamoyl-Phosphate Synthase 1	1.25151	Protein Coding	47	GC02P210477	https://www.genecards.org/cgi-bin/carddisp.pl?gene=CPS1
PGAP3	Post-GPI Attachment To Proteins Phospholipase 3	1.25151	Protein Coding	38	GC17M040971	https://www.genecards.org/cgi-bin/carddisp.pl?gene=PGAP3
GTF2H4	General Transcription Factor IIH Subunit 4	1.24948	Protein Coding	40	GC06P076845	https://www.genecards.org/cgi-bin/carddisp.pl?gene=GTF2H4
RPS27A	Ribosomal Protein S27a	1.24938	Protein Coding	41	GC02P055231	https://www.genecards.org/cgi-bin/carddisp.pl?gene=RPS27A
EDNRB	Endothelin Receptor Type B	1.2482	Protein Coding	48	GC13M077895	https://www.genecards.org/cgi-bin/carddisp.pl?gene=EDNRB
HSD11B2	Hydroxysteroid 11-Beta Dehydrogenase 2	1.24197	Protein Coding	46	GC16P067433	https://www.genecards.org/cgi-bin/carddisp.pl?gene=HSD11B2
BIRC3	Baculoviral IAP Repeat Containing 3	1.24197	Protein Coding	45	GC11P102317	https://www.genecards.org/cgi-bin/carddisp.pl?gene=BIRC3
GBA	Glucosylceramidase Beta	1.24183	Protein Coding	48	GC01M155234	https://www.genecards.org/cgi-bin/carddisp.pl?gene=GBA
TPMT	Thiopurine S-Methyltransferase	1.24183	Protein Coding	46	GC06M018128	https://www.genecards.org/cgi-bin/carddisp.pl?gene=TPMT
TGM1	Transglutaminase 1	1.24183	Protein Coding	45	GC14M024249	https://www.genecards.org/cgi-bin/carddisp.pl?gene=TGM1
CANX	Calnexin	1.24183	Protein Coding	43	GC05P179678	https://www.genecards.org/cgi-bin/carddisp.pl?gene=CANX
KLK5	Kallikrein Related Peptidase 5	1.24183	Protein Coding	41	GC19M050943	https://www.genecards.org/cgi-bin/carddisp.pl?gene=KLK5
CTSE	Cathepsin E	1.24183	Protein Coding	41	GC01M206009	https://www.genecards.org/cgi-bin/carddisp.pl?gene=CTSE
LALBA	Lactalbumin Alpha	1.24183	Protein Coding	39	GC12M048567	https://www.genecards.org/cgi-bin/carddisp.pl?gene=LALBA
CSN3	Casein Kappa	1.24183	Protein Coding	36	GC04P070242	https://www.genecards.org/cgi-bin/carddisp.pl?gene=CSN3
KRT1	Keratin 1	1.24076	Protein Coding	46	GC12M052674	https://www.genecards.org/cgi-bin/carddisp.pl?gene=KRT1
FGF7	Fibroblast Growth Factor 7	1.24026	Protein Coding	41	GC15P049423	https://www.genecards.org/cgi-bin/carddisp.pl?gene=FGF7
MIR23A	MicroRNA 23a	1.24026	RNA Gene	21	GC19M014388	https://www.genecards.org/cgi-bin/carddisp.pl?gene=MIR23A
MIR30A	MicroRNA 30a	1.24026	RNA Gene	21	GC06M071403	https://www.genecards.org/cgi-bin/carddisp.pl?gene=MIR30A
PRKCE	Protein Kinase C Epsilon	1.23808	Protein Coding	48	GC02P045651	https://www.genecards.org/cgi-bin/carddisp.pl?gene=PRKCE
TNFRSF13B	TNF Receptor Superfamily Member 13B	1.23808	Protein Coding	46	GC17M016929	https://www.genecards.org/cgi-bin/carddisp.pl?gene=TNFRSF13B
GRN	Granulin Precursor	1.23808	Protein Coding	46	GC17P044345	https://www.genecards.org/cgi-bin/carddisp.pl?gene=GRN
DOCK1	Dedicator Of Cytokinesis 1	1.23808	Protein Coding	45	GC10P126905	https://www.genecards.org/cgi-bin/carddisp.pl?gene=DOCK1
SULT1A1	Sulfotransferase Family 1A Member 1	1.23808	Protein Coding	42	GC16M028650	https://www.genecards.org/cgi-bin/carddisp.pl?gene=SULT1A1
LPA	Lipoprotein(A)	1.23808	Protein Coding	42	GC06M160531	https://www.genecards.org/cgi-bin/carddisp.pl?gene=LPA
FUT3	Fucosyltransferase 3 (Lewis Blood Group)	1.23808	Protein Coding	41	GC19M005843	https://www.genecards.org/cgi-bin/carddisp.pl?gene=FUT3
SLC24A2	Solute Carrier Family 24 Member 2	1.23808	Protein Coding	41	GC09M019507	https://www.genecards.org/cgi-bin/carddisp.pl?gene=SLC24A2
CCL21	C-C Motif Chemokine Ligand 21	1.23808	Protein Coding	41	GC09M034709	https://www.genecards.org/cgi-bin/carddisp.pl?gene=CCL21
NOX3	NADPH Oxidase 3	1.23808	Protein Coding	40	GC06M155395	https://www.genecards.org/cgi-bin/carddisp.pl?gene=NOX3
SNX9	Sorting Nexin 9	1.23808	Protein Coding	40	GC06P157685	https://www.genecards.org/cgi-bin/carddisp.pl?gene=SNX9
ABO	ABO, Alpha 1-3-N-Acetylgalactosaminyltransferase And Alpha 1-3-Galactosyltransferase	1.23808	Protein Coding	37	GC09M133250	https://www.genecards.org/cgi-bin/carddisp.pl?gene=ABO
IGHG1	Immunoglobulin Heavy Constant Gamma 1 (G1m Marker)	1.23808	Protein Coding	33	GC14M105736	https://www.genecards.org/cgi-bin/carddisp.pl?gene=IGHG1
FANK1	Fibronectin Type III And Ankyrin Repeat Domains 1	1.23808	Protein Coding	32	GC10P125896	https://www.genecards.org/cgi-bin/carddisp.pl?gene=FANK1
TAC4	Tachykinin Precursor 4	1.23808	Protein Coding	31	GC17M049838	https://www.genecards.org/cgi-bin/carddisp.pl?gene=TAC4
MIR98	MicroRNA 98	1.23808	RNA Gene	19	GC0XM053622	https://www.genecards.org/cgi-bin/carddisp.pl?gene=MIR98
AAA1	Aortic Aneurysm, Familial Abdominal 1	1.23808	Protein Coding	5	GC19U901113	https://www.genecards.org/cgi-bin/carddisp.pl?gene=AAA1
FYN	FYN Proto-Oncogene, Src Family Tyrosine Kinase	1.23639	Protein Coding	46	GC06M111660	https://www.genecards.org/cgi-bin/carddisp.pl?gene=FYN
CHD7	Chromodomain Helicase DNA Binding Protein 7	1.23419	Protein Coding	45	GC08P060678	https://www.genecards.org/cgi-bin/carddisp.pl?gene=CHD7
SPRR2B	Small Proline Rich Protein 2B	1.23419	Protein Coding	29	GC01M153070	https://www.genecards.org/cgi-bin/carddisp.pl?gene=SPRR2B
PROS1	Protein S	1.22461	Protein Coding	48	GC03M093873	https://www.genecards.org/cgi-bin/carddisp.pl?gene=PROS1
CSF2RB	Colony Stimulating Factor 2 Receptor Subunit Beta	1.22406	Protein Coding	47	GC22P036913	https://www.genecards.org/cgi-bin/carddisp.pl?gene=CSF2RB
MIR203A	MicroRNA 203a	1.22406	RNA Gene	21	GC14P108823	https://www.genecards.org/cgi-bin/carddisp.pl?gene=MIR203A
IL23R	Interleukin 23 Receptor	1.22183	Protein Coding	44	GC01P067138	https://www.genecards.org/cgi-bin/carddisp.pl?gene=IL23R
IRAK4	Interleukin 1 Receptor Associated Kinase 4	1.21566	Protein Coding	46	GC12P043758	https://www.genecards.org/cgi-bin/carddisp.pl?gene=IRAK4
SLC44A1	Solute Carrier Family 44 Member 1	1.2148	Protein Coding	44	GC09P105244	https://www.genecards.org/cgi-bin/carddisp.pl?gene=SLC44A1
MGAM	Maltase-Glucoamylase	1.21176	Protein Coding	42	GC07P147778	https://www.genecards.org/cgi-bin/carddisp.pl?gene=MGAM
CSF1R	Colony Stimulating Factor 1 Receptor	1.2094	Protein Coding	50	GC05M150053	https://www.genecards.org/cgi-bin/carddisp.pl?gene=CSF1R
PRKAA2	Protein Kinase AMP-Activated Catalytic Subunit Alpha 2	1.2094	Protein Coding	50	GC01P056645	https://www.genecards.org/cgi-bin/carddisp.pl?gene=PRKAA2
CYP1B1	Cytochrome P450 Family 1 Subfamily B Member 1	1.2094	Protein Coding	48	GC02M038066	https://www.genecards.org/cgi-bin/carddisp.pl?gene=CYP1B1
SOX9	SRY-Box Transcription Factor 9	1.2094	Protein Coding	46	GC17P072121	https://www.genecards.org/cgi-bin/carddisp.pl?gene=SOX9
GPX4	Glutathione Peroxidase 4	1.2094	Protein Coding	46	GC19P001103	https://www.genecards.org/cgi-bin/carddisp.pl?gene=GPX4
AGL	Amylo-Alpha-1, 6-Glucosidase, 4-Alpha-Glucanotransferase	1.2094	Protein Coding	45	GC01P099850	https://www.genecards.org/cgi-bin/carddisp.pl?gene=AGL
S100B	S100 Calcium Binding Protein B	1.2094	Protein Coding	45	GC21M050156	https://www.genecards.org/cgi-bin/carddisp.pl?gene=S100B
ATP2A3	ATPase Sarcoplasmic/Endoplasmic Reticulum Ca2+ Transporting 3	1.2094	Protein Coding	45	GC17M003923	https://www.genecards.org/cgi-bin/carddisp.pl?gene=ATP2A3
GAB1	GRB2 Associated Binding Protein 1	1.2094	Protein Coding	44	GC04P143336	https://www.genecards.org/cgi-bin/carddisp.pl?gene=GAB1
GAL	Galanin And GMAP Prepropeptide	1.2094	Protein Coding	44	GC11P069367	https://www.genecards.org/cgi-bin/carddisp.pl?gene=GAL
PON2	Paraoxonase 2	1.2094	Protein Coding	44	GC07M095404	https://www.genecards.org/cgi-bin/carddisp.pl?gene=PON2
ANK1	Ankyrin 1	1.2094	Protein Coding	44	GC08M041653	https://www.genecards.org/cgi-bin/carddisp.pl?gene=ANK1
CDH23	Cadherin Related 23	1.2094	Protein Coding	44	GC10P071396	https://www.genecards.org/cgi-bin/carddisp.pl?gene=CDH23
DKK1	Dickkopf WNT Signaling Pathway Inhibitor 1	1.2094	Protein Coding	44	GC10P052314	https://www.genecards.org/cgi-bin/carddisp.pl?gene=DKK1
UGT1A6	UDP Glucuronosyltransferase Family 1 Member A6	1.2094	Protein Coding	43	GC02P233691	https://www.genecards.org/cgi-bin/carddisp.pl?gene=UGT1A6
PDE9A	Phosphodiesterase 9A	1.2094	Protein Coding	42	GC21P042653	https://www.genecards.org/cgi-bin/carddisp.pl?gene=PDE9A
SLC30A8	Solute Carrier Family 30 Member 8	1.2094	Protein Coding	42	GC08P116950	https://www.genecards.org/cgi-bin/carddisp.pl?gene=SLC30A8
SLC6A12	Solute Carrier Family 6 Member 12	1.2094	Protein Coding	42	GC12M000169	https://www.genecards.org/cgi-bin/carddisp.pl?gene=SLC6A12
KANK1	KN Motif And Ankyrin Repeat Domains 1	1.2094	Protein Coding	41	GC09P000474	https://www.genecards.org/cgi-bin/carddisp.pl?gene=KANK1
GNGT1	G Protein Subunit Gamma Transducin 1	1.2094	Protein Coding	41	GC07P093591	https://www.genecards.org/cgi-bin/carddisp.pl?gene=GNGT1
TNFAIP1	TNF Alpha Induced Protein 1	1.2094	Protein Coding	41	GC17P028335	https://www.genecards.org/cgi-bin/carddisp.pl?gene=TNFAIP1
TUSC3	Tumor Suppressor Candidate 3	1.2094	Protein Coding	41	GC08P015417	https://www.genecards.org/cgi-bin/carddisp.pl?gene=TUSC3
SFRP2	Secreted Frizzled Related Protein 2	1.2094	Protein Coding	41	GC04M153780	https://www.genecards.org/cgi-bin/carddisp.pl?gene=SFRP2
PCDH15	Protocadherin Related 15	1.2094	Protein Coding	40	GC10M053802	https://www.genecards.org/cgi-bin/carddisp.pl?gene=PCDH15
CSMD1	CUB And Sushi Multiple Domains 1	1.2094	Protein Coding	39	GC08M002953	https://www.genecards.org/cgi-bin/carddisp.pl?gene=CSMD1
SLC24A3	Solute Carrier Family 24 Member 3	1.2094	Protein Coding	39	GC20P019212	https://www.genecards.org/cgi-bin/carddisp.pl?gene=SLC24A3
PLXNA4	Plexin A4	1.2094	Protein Coding	38	GC07M132123	https://www.genecards.org/cgi-bin/carddisp.pl?gene=PLXNA4
SFRP5	Secreted Frizzled Related Protein 5	1.2094	Protein Coding	38	GC10M097766	https://www.genecards.org/cgi-bin/carddisp.pl?gene=SFRP5
SLC6A7	Solute Carrier Family 6 Member 7	1.2094	Protein Coding	38	GC05P150189	https://www.genecards.org/cgi-bin/carddisp.pl?gene=SLC6A7
GPR12	G Protein-Coupled Receptor 12	1.2094	Protein Coding	37	GC13M026755	https://www.genecards.org/cgi-bin/carddisp.pl?gene=GPR12
SVEP1	Sushi, Von Willebrand Factor Type A, EGF And Pentraxin Domain Containing 1	1.2094	Protein Coding	37	GC09M110365	https://www.genecards.org/cgi-bin/carddisp.pl?gene=SVEP1
TAF7	TATA-Box Binding Protein Associated Factor 7	1.2094	Protein Coding	37	GC05M141260	https://www.genecards.org/cgi-bin/carddisp.pl?gene=TAF7
CNTLN	Centlein	1.2094	Protein Coding	37	GC09P017124	https://www.genecards.org/cgi-bin/carddisp.pl?gene=CNTLN
IGHG3	Immunoglobulin Heavy Constant Gamma 3 (G3m Marker)	1.2094	Protein Coding	30	GC14M112102	https://www.genecards.org/cgi-bin/carddisp.pl?gene=IGHG3
RPS28P1	Ribosomal Protein S28 Pseudogene 1	1.2094	Pseudogene	8	GC14P063808	https://www.genecards.org/cgi-bin/carddisp.pl?gene=RPS28P1
LCE3B	Late Cornified Envelope 3B	1.20689	Protein Coding	26	GC01P152613	https://www.genecards.org/cgi-bin/carddisp.pl?gene=LCE3B
CTNNA1	Catenin Alpha 1	1.20597	Protein Coding	46	GC05P138613	https://www.genecards.org/cgi-bin/carddisp.pl?gene=CTNNA1
MIR26A1	MicroRNA 26a-1	1.20521	RNA Gene	21	GC03P037969	https://www.genecards.org/cgi-bin/carddisp.pl?gene=MIR26A1
FLG2	Filaggrin 2	1.20119	Protein Coding	37	GC01M152321	https://www.genecards.org/cgi-bin/carddisp.pl?gene=FLG2
IKBKB	Inhibitor Of Nuclear Factor Kappa B Kinase Subunit Beta	1.20046	Protein Coding	52	GC08P042271	https://www.genecards.org/cgi-bin/carddisp.pl?gene=IKBKB
MIR140	MicroRNA 140	1.19531	RNA Gene	24	GC16P069934	https://www.genecards.org/cgi-bin/carddisp.pl?gene=MIR140
TRG	T Cell Receptor Gamma Locus	1.19399	Protein Coding	13	GC07M038240	https://www.genecards.org/cgi-bin/carddisp.pl?gene=TRG
APOE	Apolipoprotein E	1.18972	Protein Coding	50	GC19P051999	https://www.genecards.org/cgi-bin/carddisp.pl?gene=APOE
CASP1	Caspase 1	1.18752	Protein Coding	49	GC11M105025	https://www.genecards.org/cgi-bin/carddisp.pl?gene=CASP1
PTPN11	Protein Tyrosine Phosphatase Non-Receptor Type 11	1.18461	Protein Coding	51	GC12P112418	https://www.genecards.org/cgi-bin/carddisp.pl?gene=PTPN11
MIR26A2	MicroRNA 26a-2	1.18067	RNA Gene	21	GC12M057824	https://www.genecards.org/cgi-bin/carddisp.pl?gene=MIR26A2
SP1	Sp1 Transcription Factor	1.17774	Protein Coding	45	GC12P053380	https://www.genecards.org/cgi-bin/carddisp.pl?gene=SP1
PROC	Protein C, Inactivator Of Coagulation Factors Va And VIIIa	1.17769	Protein Coding	49	GC02P127418	https://www.genecards.org/cgi-bin/carddisp.pl?gene=PROC
MT-CO2	Mitochondrially Encoded Cytochrome C Oxidase II	1.17769	Protein Coding	34	GCMTP007587	https://www.genecards.org/cgi-bin/carddisp.pl?gene=MT-CO2
IFNA2	Interferon Alpha 2	1.17519	Protein Coding	42	GC09M021384	https://www.genecards.org/cgi-bin/carddisp.pl?gene=IFNA2
MMP21	Matrix Metallopeptidase 21	1.1717	Protein Coding	41	GC10M125756	https://www.genecards.org/cgi-bin/carddisp.pl?gene=MMP21
MMP28	Matrix Metallopeptidase 28	1.1717	Protein Coding	37	GC17M035756	https://www.genecards.org/cgi-bin/carddisp.pl?gene=MMP28
SEMA3E	Semaphorin 3E	1.16327	Protein Coding	42	GC07M083363	https://www.genecards.org/cgi-bin/carddisp.pl?gene=SEMA3E
PSMB9	Proteasome 20S Subunit Beta 9	1.16252	Protein Coding	45	GC06P076897	https://www.genecards.org/cgi-bin/carddisp.pl?gene=PSMB9
ALOX12	Arachidonate 12-Lipoxygenase, 12S Type	1.16144	Protein Coding	44	GC17P006995	https://www.genecards.org/cgi-bin/carddisp.pl?gene=ALOX12
ACVR1	Activin A Receptor Type 1	1.16033	Protein Coding	50	GC02M157736	https://www.genecards.org/cgi-bin/carddisp.pl?gene=ACVR1
TPO	Thyroid Peroxidase	1.16033	Protein Coding	48	GC02P001374	https://www.genecards.org/cgi-bin/carddisp.pl?gene=TPO
INHBA	Inhibin Subunit Beta A	1.16033	Protein Coding	44	GC07M041668	https://www.genecards.org/cgi-bin/carddisp.pl?gene=INHBA
CD1D	CD1d Molecule	1.16033	Protein Coding	42	GC01P158178	https://www.genecards.org/cgi-bin/carddisp.pl?gene=CD1D
DUSP10	Dual Specificity Phosphatase 10	1.16033	Protein Coding	42	GC01M221701	https://www.genecards.org/cgi-bin/carddisp.pl?gene=DUSP10
BAX	BCL2 Associated X, Apoptosis Regulator	1.15874	Protein Coding	47	GC19P048954	https://www.genecards.org/cgi-bin/carddisp.pl?gene=BAX
TNFSF14	TNF Superfamily Member 14	1.15874	Protein Coding	41	GC19M006663	https://www.genecards.org/cgi-bin/carddisp.pl?gene=TNFSF14
TNNT1	Troponin T1, Slow Skeletal Type	1.15756	Protein Coding	42	GC19M055132	https://www.genecards.org/cgi-bin/carddisp.pl?gene=TNNT1
SCNN1A	Sodium Channel Epithelial 1 Subunit Alpha	1.15611	Protein Coding	47	GC12M006346	https://www.genecards.org/cgi-bin/carddisp.pl?gene=SCNN1A
BEST1	Bestrophin 1	1.15611	Protein Coding	42	GC11P061949	https://www.genecards.org/cgi-bin/carddisp.pl?gene=BEST1
UBE3C	Ubiquitin Protein Ligase E3C	1.14626	Protein Coding	40	GC07P157138	https://www.genecards.org/cgi-bin/carddisp.pl?gene=UBE3C
CALB2	Calbindin 2	1.14526	Protein Coding	40	GC16P071358	https://www.genecards.org/cgi-bin/carddisp.pl?gene=CALB2
MIR19B1	MicroRNA 19b-1	1.14526	RNA Gene	18	GC13P091529	https://www.genecards.org/cgi-bin/carddisp.pl?gene=MIR19B1
AGTR1	Angiotensin II Receptor Type 1	1.14169	Protein Coding	49	GC03P148697	https://www.genecards.org/cgi-bin/carddisp.pl?gene=AGTR1
ADAMTSL1	ADAMTS Like 1	1.14169	Protein Coding	42	GC09P017906	https://www.genecards.org/cgi-bin/carddisp.pl?gene=ADAMTSL1
ADAM23	ADAM Metallopeptidase Domain 23	1.14169	Protein Coding	41	GC02P206443	https://www.genecards.org/cgi-bin/carddisp.pl?gene=ADAM23
RCBTB1	RCC1 And BTB Domain Containing Protein 1	1.14169	Protein Coding	40	GC13M049531	https://www.genecards.org/cgi-bin/carddisp.pl?gene=RCBTB1
TNS1	Tensin 1	1.14072	Protein Coding	39	GC02M217799	https://www.genecards.org/cgi-bin/carddisp.pl?gene=TNS1
B3GAT1	Beta-1,3-Glucuronyltransferase 1	1.13781	Protein Coding	44	GC11M134378	https://www.genecards.org/cgi-bin/carddisp.pl?gene=B3GAT1
TNFRSF1B	TNF Receptor Superfamily Member 1B	1.13333	Protein Coding	46	GC01P012167	https://www.genecards.org/cgi-bin/carddisp.pl?gene=TNFRSF1B
BIRC5	Baculoviral IAP Repeat Containing 5	1.13333	Protein Coding	45	GC17P078214	https://www.genecards.org/cgi-bin/carddisp.pl?gene=BIRC5
TERT	Telomerase Reverse Transcriptase	1.13103	Protein Coding	50	GC05M001253	https://www.genecards.org/cgi-bin/carddisp.pl?gene=TERT
PRL	Prolactin	1.12312	Protein Coding	42	GC06M022287	https://www.genecards.org/cgi-bin/carddisp.pl?gene=PRL
FMOD	Fibromodulin	1.12312	Protein Coding	41	GC01M203340	https://www.genecards.org/cgi-bin/carddisp.pl?gene=FMOD
NFATC1	Nuclear Factor Of Activated T Cells 1	1.12141	Protein Coding	46	GC18P079395	https://www.genecards.org/cgi-bin/carddisp.pl?gene=NFATC1
BMP7	Bone Morphogenetic Protein 7	1.12141	Protein Coding	45	GC20M057168	https://www.genecards.org/cgi-bin/carddisp.pl?gene=BMP7
SPINT2	Serine Peptidase Inhibitor, Kunitz Type 2	1.12141	Protein Coding	43	GC19P038244	https://www.genecards.org/cgi-bin/carddisp.pl?gene=SPINT2
IGKV2D-29	Immunoglobulin Kappa Variable 2D-29	1.12141	Protein Coding	13	GC02P091159	https://www.genecards.org/cgi-bin/carddisp.pl?gene=IGKV2D-29
CCR5AS	CCR5 Antisense RNA	1.12141	RNA Gene	13	GC03M046365	https://www.genecards.org/cgi-bin/carddisp.pl?gene=CCR5AS
MUC4	Mucin 4, Cell Surface Associated	1.12101	Protein Coding	40	GC03M195746	https://www.genecards.org/cgi-bin/carddisp.pl?gene=MUC4
NCOA2	Nuclear Receptor Coactivator 2	1.1199	Protein Coding	44	GC08M070109	https://www.genecards.org/cgi-bin/carddisp.pl?gene=NCOA2
NGFR	Nerve Growth Factor Receptor	1.1137	Protein Coding	45	GC17P049495	https://www.genecards.org/cgi-bin/carddisp.pl?gene=NGFR
CD160	CD160 Molecule	1.1137	Protein Coding	39	GC01P145719	https://www.genecards.org/cgi-bin/carddisp.pl?gene=CD160
CA10	Carbonic Anhydrase 10	1.11021	Protein Coding	40	GC17M051630	https://www.genecards.org/cgi-bin/carddisp.pl?gene=CA10
DEFB4B	Defensin Beta 4B	1.11021	Protein Coding	29	GC08M007414	https://www.genecards.org/cgi-bin/carddisp.pl?gene=DEFB4B
TOR1B	Torsin Family 1 Member B	1.1086	Protein Coding	39	GC09P129803	https://www.genecards.org/cgi-bin/carddisp.pl?gene=TOR1B
CYBB	Cytochrome B-245 Beta Chain	1.10652	Protein Coding	46	GC0XP037780	https://www.genecards.org/cgi-bin/carddisp.pl?gene=CYBB
NOX4	NADPH Oxidase 4	1.10652	Protein Coding	41	GC11M089324	https://www.genecards.org/cgi-bin/carddisp.pl?gene=NOX4
IL10RB	Interleukin 10 Receptor Subunit Beta	1.10589	Protein Coding	44	GC21P033266	https://www.genecards.org/cgi-bin/carddisp.pl?gene=IL10RB
MUC6	Mucin 6, Oligomeric Mucus/Gel-Forming	1.10288	Protein Coding	40	GC11M001012	https://www.genecards.org/cgi-bin/carddisp.pl?gene=MUC6
NACA	Nascent Polypeptide Associated Complex Subunit Alpha	1.09936	Protein Coding	37	GC12M056712	https://www.genecards.org/cgi-bin/carddisp.pl?gene=NACA
BMPR1B	Bone Morphogenetic Protein Receptor Type 1B	1.09899	Protein Coding	50	GC04P094757	https://www.genecards.org/cgi-bin/carddisp.pl?gene=BMPR1B
BMPR2	Bone Morphogenetic Protein Receptor Type 2	1.09899	Protein Coding	49	GC02P202376	https://www.genecards.org/cgi-bin/carddisp.pl?gene=BMPR2
GATA2	GATA Binding Protein 2	1.09899	Protein Coding	48	GC03M128479	https://www.genecards.org/cgi-bin/carddisp.pl?gene=GATA2
ITGAV	Integrin Subunit Alpha V	1.09899	Protein Coding	46	GC02P186589	https://www.genecards.org/cgi-bin/carddisp.pl?gene=ITGAV
SH2B3	SH2B Adaptor Protein 3	1.09899	Protein Coding	46	GC12P111405	https://www.genecards.org/cgi-bin/carddisp.pl?gene=SH2B3
NTF4	Neurotrophin 4	1.09899	Protein Coding	43	GC19M062182	https://www.genecards.org/cgi-bin/carddisp.pl?gene=NTF4
SERPINB3	Serpin Family B Member 3	1.09899	Protein Coding	41	GC18M063655	https://www.genecards.org/cgi-bin/carddisp.pl?gene=SERPINB3
IKZF2	IKAROS Family Zinc Finger 2	1.09899	Protein Coding	38	GC02M213001	https://www.genecards.org/cgi-bin/carddisp.pl?gene=IKZF2
ANKEF1	Ankyrin Repeat And EF-Hand Domain Containing 1	1.09899	Protein Coding	34	GC20P009987	https://www.genecards.org/cgi-bin/carddisp.pl?gene=ANKEF1
KLK11	Kallikrein Related Peptidase 11	1.09634	Protein Coding	41	GC19M062307	https://www.genecards.org/cgi-bin/carddisp.pl?gene=KLK11
WNT5A	Wnt Family Member 5A	1.09446	Protein Coding	49	GC03M055465	https://www.genecards.org/cgi-bin/carddisp.pl?gene=WNT5A
NR1H2	Nuclear Receptor Subfamily 1 Group H Member 2	1.09446	Protein Coding	46	GC19P050329	https://www.genecards.org/cgi-bin/carddisp.pl?gene=NR1H2
EPO	Erythropoietin	1.09446	Protein Coding	41	GC07P100720	https://www.genecards.org/cgi-bin/carddisp.pl?gene=EPO
PLAT	Plasminogen Activator, Tissue Type	1.09122	Protein Coding	48	GC08M042174	https://www.genecards.org/cgi-bin/carddisp.pl?gene=PLAT
VCAN	Versican	1.09122	Protein Coding	48	GC05P083471	https://www.genecards.org/cgi-bin/carddisp.pl?gene=VCAN
GYPA	Glycophorin A (MNS Blood Group)	1.09122	Protein Coding	44	GC04M144109	https://www.genecards.org/cgi-bin/carddisp.pl?gene=GYPA
FLT3LG	Fms Related Receptor Tyrosine Kinase 3 Ligand	1.09122	Protein Coding	39	GC19P052316	https://www.genecards.org/cgi-bin/carddisp.pl?gene=FLT3LG
FLNA	Filamin A	1.08967	Protein Coding	48	GC0XM154348	https://www.genecards.org/cgi-bin/carddisp.pl?gene=FLNA
PHLDB1	Pleckstrin Homology Like Domain Family B Member 1	1.0886	Protein Coding	36	GC11P118606	https://www.genecards.org/cgi-bin/carddisp.pl?gene=PHLDB1
HRNR	Hornerin	1.08377	Protein Coding	36	GC01M152184	https://www.genecards.org/cgi-bin/carddisp.pl?gene=HRNR
NNMT	Nicotinamide N-Methyltransferase	1.0837	Protein Coding	44	GC11P114257	https://www.genecards.org/cgi-bin/carddisp.pl?gene=NNMT
C11orf71	Chromosome 11 Open Reading Frame 71	1.0837	Protein Coding	29	GC11M114391	https://www.genecards.org/cgi-bin/carddisp.pl?gene=C11orf71
LOC101928940	Uncharacterized LOC101928940	1.0837	RNA Gene	10	GC11M114347	https://www.genecards.org/cgi-bin/carddisp.pl?gene=LOC101928940
F2RL3	F2R Like Thrombin Or Trypsin Receptor 3	1.08198	Protein Coding	45	GC19P016888	https://www.genecards.org/cgi-bin/carddisp.pl?gene=F2RL3
LY96	Lymphocyte Antigen 96	1.08198	Protein Coding	42	GC08P073991	https://www.genecards.org/cgi-bin/carddisp.pl?gene=LY96
ANPEP	Alanyl Aminopeptidase, Membrane	1.0758	Protein Coding	49	GC15M089784	https://www.genecards.org/cgi-bin/carddisp.pl?gene=ANPEP
PTPRC	Protein Tyrosine Phosphatase Receptor Type C	1.07573	Protein Coding	50	GC01P198607	https://www.genecards.org/cgi-bin/carddisp.pl?gene=PTPRC
SMAD6	SMAD Family Member 6	1.07573	Protein Coding	46	GC15P066702	https://www.genecards.org/cgi-bin/carddisp.pl?gene=SMAD6
ORAI1	ORAI Calcium Release-Activated Calcium Modulator 1	1.07418	Protein Coding	43	GC12P125513	https://www.genecards.org/cgi-bin/carddisp.pl?gene=ORAI1
ZMPSTE24	Zinc Metallopeptidase STE24	1.07353	Protein Coding	41	GC01P040258	https://www.genecards.org/cgi-bin/carddisp.pl?gene=ZMPSTE24
IGF1	Insulin Like Growth Factor 1	1.07337	Protein Coding	48	GC12M102395	https://www.genecards.org/cgi-bin/carddisp.pl?gene=IGF1
SERPINB7	Serpin Family B Member 7	1.06987	Protein Coding	41	GC18P063752	https://www.genecards.org/cgi-bin/carddisp.pl?gene=SERPINB7
RNASEH2C	Ribonuclease H2 Subunit C	1.06987	Protein Coding	38	GC11M065714	https://www.genecards.org/cgi-bin/carddisp.pl?gene=RNASEH2C
ABL1	ABL Proto-Oncogene 1, Non-Receptor Tyrosine Kinase	1.06905	Protein Coding	51	GC09P130713	https://www.genecards.org/cgi-bin/carddisp.pl?gene=ABL1
SERPINE2	Serpin Family E Member 2	1.0676	Protein Coding	41	GC02M223975	https://www.genecards.org/cgi-bin/carddisp.pl?gene=SERPINE2
PRODH	Proline Dehydrogenase 1	1.06397	Protein Coding	45	GC22M018912	https://www.genecards.org/cgi-bin/carddisp.pl?gene=PRODH
LAT	Linker For Activation Of T Cells	1.05951	Protein Coding	45	GC16P039282	https://www.genecards.org/cgi-bin/carddisp.pl?gene=LAT
CD200	CD200 Molecule	1.05951	Protein Coding	40	GC03P112332	https://www.genecards.org/cgi-bin/carddisp.pl?gene=CD200
RETNLB	Resistin Like Beta	1.05951	Protein Coding	34	GC03M108743	https://www.genecards.org/cgi-bin/carddisp.pl?gene=RETNLB
MYDGF	Myeloid Derived Growth Factor	1.05951	Protein Coding	33	GC19M004641	https://www.genecards.org/cgi-bin/carddisp.pl?gene=MYDGF
SEMA4A	Semaphorin 4A	1.05742	Protein Coding	44	GC01P156147	https://www.genecards.org/cgi-bin/carddisp.pl?gene=SEMA4A
MAF	MAF BZIP Transcription Factor	1.05561	Protein Coding	45	GC16M079204	https://www.genecards.org/cgi-bin/carddisp.pl?gene=MAF
CIITA	Class II Major Histocompatibility Complex Transactivator	1.0526	Protein Coding	44	GC16P010880	https://www.genecards.org/cgi-bin/carddisp.pl?gene=CIITA
CSNK2B	Casein Kinase 2 Beta	1.05226	Protein Coding	47	GC06P076868	https://www.genecards.org/cgi-bin/carddisp.pl?gene=CSNK2B
MDC1	Mediator Of DNA Damage Checkpoint 1	1.05226	Protein Coding	41	GC06M061228	https://www.genecards.org/cgi-bin/carddisp.pl?gene=MDC1
NPPB	Natriuretic Peptide B	1.04557	Protein Coding	43	GC01M011858	https://www.genecards.org/cgi-bin/carddisp.pl?gene=NPPB
PTHLH	Parathyroid Hormone Like Hormone	1.0435	Protein Coding	46	GC12M027959	https://www.genecards.org/cgi-bin/carddisp.pl?gene=PTHLH
ALPP	Alkaline Phosphatase, Placental	1.04333	Protein Coding	45	GC02P232378	https://www.genecards.org/cgi-bin/carddisp.pl?gene=ALPP
ELAC2	ElaC Ribonuclease Z 2	1.04333	Protein Coding	42	GC17M012991	https://www.genecards.org/cgi-bin/carddisp.pl?gene=ELAC2
LTBR	Lymphotoxin Beta Receptor	1.0416	Protein Coding	41	GC12P006375	https://www.genecards.org/cgi-bin/carddisp.pl?gene=LTBR
TNFSF12	TNF Superfamily Member 12	1.0416	Protein Coding	40	GC17P010605	https://www.genecards.org/cgi-bin/carddisp.pl?gene=TNFSF12
GZMK	Granzyme K	1.0416	Protein Coding	37	GC05P055024	https://www.genecards.org/cgi-bin/carddisp.pl?gene=GZMK
DRD2	Dopamine Receptor D2	1.03851	Protein Coding	49	GC11M113409	https://www.genecards.org/cgi-bin/carddisp.pl?gene=DRD2
RGS2	Regulator Of G Protein Signaling 2	1.03445	Protein Coding	42	GC01P192809	https://www.genecards.org/cgi-bin/carddisp.pl?gene=RGS2
VAV3	Vav Guanine Nucleotide Exchange Factor 3	1.02949	Protein Coding	43	GC01M107571	https://www.genecards.org/cgi-bin/carddisp.pl?gene=VAV3
SIM2	SIM BHLH Transcription Factor 2	1.02949	Protein Coding	38	GC21P036699	https://www.genecards.org/cgi-bin/carddisp.pl?gene=SIM2
XKR6	XK Related 6	1.02949	Protein Coding	32	GC08M010896	https://www.genecards.org/cgi-bin/carddisp.pl?gene=XKR6
TAFA2	TAFA Chemokine Like Family Member 2	1.02949	Protein Coding	28	GC12M061709	https://www.genecards.org/cgi-bin/carddisp.pl?gene=TAFA2
PLCB1	Phospholipase C Beta 1	1.02694	Protein Coding	48	GC20P008061	https://www.genecards.org/cgi-bin/carddisp.pl?gene=PLCB1
HDAC5	Histone Deacetylase 5	1.02694	Protein Coding	46	GC17M044076	https://www.genecards.org/cgi-bin/carddisp.pl?gene=HDAC5
LOX	Lysyl Oxidase	1.02694	Protein Coding	46	GC05M122063	https://www.genecards.org/cgi-bin/carddisp.pl?gene=LOX
A2M	Alpha-2-Macroglobulin	1.02694	Protein Coding	44	GC12M009067	https://www.genecards.org/cgi-bin/carddisp.pl?gene=A2M
MTNR1A	Melatonin Receptor 1A	1.02694	Protein Coding	42	GC04M186533	https://www.genecards.org/cgi-bin/carddisp.pl?gene=MTNR1A
RGS4	Regulator Of G Protein Signaling 4	1.02694	Protein Coding	42	GC01P163038	https://www.genecards.org/cgi-bin/carddisp.pl?gene=RGS4
LOC110973015	NOS3 5' Regulatory Region	1.02694	Biological Region	2	GC07P150988	https://www.genecards.org/cgi-bin/carddisp.pl?gene=LOC110973015
SLC22A2	Solute Carrier Family 22 Member 2	1.02351	Protein Coding	44	GC06M160185	https://www.genecards.org/cgi-bin/carddisp.pl?gene=SLC22A2
TRPC1	Transient Receptor Potential Cation Channel Subfamily C Member 1	1.02351	Protein Coding	41	GC03P142724	https://www.genecards.org/cgi-bin/carddisp.pl?gene=TRPC1
IL24	Interleukin 24	1.02351	Protein Coding	40	GC01P206897	https://www.genecards.org/cgi-bin/carddisp.pl?gene=IL24
DCBLD2	Discoidin, CUB And LCCL Domain Containing 2	1.02351	Protein Coding	38	GC03M098795	https://www.genecards.org/cgi-bin/carddisp.pl?gene=DCBLD2
ADAM17	ADAM Metallopeptidase Domain 17	1.02275	Protein Coding	50	GC02M009488	https://www.genecards.org/cgi-bin/carddisp.pl?gene=ADAM17
CASP10	Caspase 10	1.02049	Protein Coding	48	GC02P201182	https://www.genecards.org/cgi-bin/carddisp.pl?gene=CASP10
CHRNA7	Cholinergic Receptor Nicotinic Alpha 7 Subunit	1.02049	Protein Coding	45	GC15P031923	https://www.genecards.org/cgi-bin/carddisp.pl?gene=CHRNA7
IL1RL2	Interleukin 1 Receptor Like 2	1.0197	Protein Coding	42	GC02P102186	https://www.genecards.org/cgi-bin/carddisp.pl?gene=IL1RL2
HLA-DRB9	Major Histocompatibility Complex, Class II, DR Beta 9 (Pseudogene)	1.0197	Pseudogene	13	GC06M061345	https://www.genecards.org/cgi-bin/carddisp.pl?gene=HLA-DRB9
CXCL2	C-X-C Motif Chemokine Ligand 2	1.01621	Protein Coding	39	GC04M074097	https://www.genecards.org/cgi-bin/carddisp.pl?gene=CXCL2
ZNF331	Zinc Finger Protein 331	1.01521	Protein Coding	39	GC19P053546	https://www.genecards.org/cgi-bin/carddisp.pl?gene=ZNF331
ACO1	Aconitase 1	1.01483	Protein Coding	44	GC09P032374	https://www.genecards.org/cgi-bin/carddisp.pl?gene=ACO1
ZNF665	Zinc Finger Protein 665	1.01483	Protein Coding	32	GC19M053159	https://www.genecards.org/cgi-bin/carddisp.pl?gene=ZNF665
F10	Coagulation Factor X	1.01152	Protein Coding	49	GC13P113122	https://www.genecards.org/cgi-bin/carddisp.pl?gene=F10
PPP1R12A	Protein Phosphatase 1 Regulatory Subunit 12A	1.01152	Protein Coding	42	GC12M079773	https://www.genecards.org/cgi-bin/carddisp.pl?gene=PPP1R12A
LRG1	Leucine Rich Alpha-2-Glycoprotein 1	1.01152	Protein Coding	40	GC19M004681	https://www.genecards.org/cgi-bin/carddisp.pl?gene=LRG1
FCRL6	Fc Receptor Like 6	1.01152	Protein Coding	34	GC01P159800	https://www.genecards.org/cgi-bin/carddisp.pl?gene=FCRL6
CETP	Cholesteryl Ester Transfer Protein	1.01068	Protein Coding	47	GC16P056961	https://www.genecards.org/cgi-bin/carddisp.pl?gene=CETP
CCL15	C-C Motif Chemokine Ligand 15	1.00954	Protein Coding	34	GC17M035996	https://www.genecards.org/cgi-bin/carddisp.pl?gene=CCL15
SIGLEC5	Sialic Acid Binding Ig Like Lectin 5	1.00622	Protein Coding	38	GC19M062340	https://www.genecards.org/cgi-bin/carddisp.pl?gene=SIGLEC5
FAM13A	Family With Sequence Similarity 13 Member A	1.00502	Protein Coding	38	GC04M088725	https://www.genecards.org/cgi-bin/carddisp.pl?gene=FAM13A
TUG1	Taurine Up-Regulated 1	1.00502	Protein Coding	25	GC22P030969	https://www.genecards.org/cgi-bin/carddisp.pl?gene=TUG1
NR3C2	Nuclear Receptor Subfamily 3 Group C Member 2	1.00398	Protein Coding	46	GC04M148078	https://www.genecards.org/cgi-bin/carddisp.pl?gene=NR3C2
IL1R2	Interleukin 1 Receptor Type 2	1.00323	Protein Coding	45	GC02P101991	https://www.genecards.org/cgi-bin/carddisp.pl?gene=IL1R2
CCL25	C-C Motif Chemokine Ligand 25	1.00323	Protein Coding	37	GC19P008052	https://www.genecards.org/cgi-bin/carddisp.pl?gene=CCL25
PPIA	Peptidylprolyl Isomerase A	1.00308	Protein Coding	45	GC07P044807	https://www.genecards.org/cgi-bin/carddisp.pl?gene=PPIA
STOML2	Stomatin Like 2	0.999415	Protein Coding	38	GC09M035099	https://www.genecards.org/cgi-bin/carddisp.pl?gene=STOML2
OXGR1	Oxoglutarate Receptor 1	0.998253	Protein Coding	37	GC13M096985	https://www.genecards.org/cgi-bin/carddisp.pl?gene=OXGR1
NFATC2	Nuclear Factor Of Activated T Cells 2	0.998207	Protein Coding	44	GC20M051386	https://www.genecards.org/cgi-bin/carddisp.pl?gene=NFATC2
ABCA1	ATP Binding Cassette Subfamily A Member 1	0.995224	Protein Coding	47	GC09M104781	https://www.genecards.org/cgi-bin/carddisp.pl?gene=ABCA1
NMUR1	Neuromedin U Receptor 1	0.995224	Protein Coding	40	GC02M231857	https://www.genecards.org/cgi-bin/carddisp.pl?gene=NMUR1
MMRN1	Multimerin 1	0.995224	Protein Coding	40	GC04P089879	https://www.genecards.org/cgi-bin/carddisp.pl?gene=MMRN1
TET1	Tet Methylcytosine Dioxygenase 1	0.995224	Protein Coding	38	GC10P068560	https://www.genecards.org/cgi-bin/carddisp.pl?gene=TET1
TRB	T Cell Receptor Beta Locus	0.995224	Protein Coding	18	GC07P147873	https://www.genecards.org/cgi-bin/carddisp.pl?gene=TRB
TRA	T Cell Receptor Alpha Locus	0.995224	Protein Coding	18	GC14P021621	https://www.genecards.org/cgi-bin/carddisp.pl?gene=TRA
HTR3A	5-Hydroxytryptamine Receptor 3A	0.994121	Protein Coding	46	GC11P113974	https://www.genecards.org/cgi-bin/carddisp.pl?gene=HTR3A
STARD7	StAR Related Lipid Transfer Domain Containing 7	0.990533	Protein Coding	37	GC02M096184	https://www.genecards.org/cgi-bin/carddisp.pl?gene=STARD7
MBP	Myelin Basic Protein	0.989594	Protein Coding	44	GC18M076978	https://www.genecards.org/cgi-bin/carddisp.pl?gene=MBP
ACTA1	Actin Alpha 1, Skeletal Muscle	0.988766	Protein Coding	46	GC01M229460	https://www.genecards.org/cgi-bin/carddisp.pl?gene=ACTA1
SCP2	Sterol Carrier Protein 2	0.988766	Protein Coding	45	GC01P052927	https://www.genecards.org/cgi-bin/carddisp.pl?gene=SCP2
CD63	CD63 Molecule	0.988766	Protein Coding	41	GC12M055725	https://www.genecards.org/cgi-bin/carddisp.pl?gene=CD63
SPTBN2	Spectrin Beta, Non-Erythrocytic 2	0.986566	Protein Coding	42	GC11M084768	https://www.genecards.org/cgi-bin/carddisp.pl?gene=SPTBN2
RYR2	Ryanodine Receptor 2	0.985277	Protein Coding	47	GC01P237042	https://www.genecards.org/cgi-bin/carddisp.pl?gene=RYR2
TTC19	Tetratricopeptide Repeat Domain 19	0.985277	Protein Coding	40	GC17P015999	https://www.genecards.org/cgi-bin/carddisp.pl?gene=TTC19
TRA2B	Transformer 2 Beta Homolog	0.985277	Protein Coding	39	GC03M185914	https://www.genecards.org/cgi-bin/carddisp.pl?gene=TRA2B
PCDH20	Protocadherin 20	0.983115	Protein Coding	33	GC13M061409	https://www.genecards.org/cgi-bin/carddisp.pl?gene=PCDH20
RPL32P28	Ribosomal Protein L32 Pseudogene 28	0.983115	Pseudogene	6	GC13P062327	https://www.genecards.org/cgi-bin/carddisp.pl?gene=RPL32P28
IFNAR1	Interferon Alpha And Beta Receptor Subunit 1	0.980805	Protein Coding	45	GC21P033324	https://www.genecards.org/cgi-bin/carddisp.pl?gene=IFNAR1
CXCL11	C-X-C Motif Chemokine Ligand 11	0.978532	Protein Coding	40	GC04M076033	https://www.genecards.org/cgi-bin/carddisp.pl?gene=CXCL11
XIAP	X-Linked Inhibitor Of Apoptosis	0.97787	Protein Coding	47	GC0XP123859	https://www.genecards.org/cgi-bin/carddisp.pl?gene=XIAP
HYAL1	Hyaluronidase 1	0.97787	Protein Coding	46	GC03M050299	https://www.genecards.org/cgi-bin/carddisp.pl?gene=HYAL1
HHIP	Hedgehog Interacting Protein	0.97787	Protein Coding	41	GC04P144645	https://www.genecards.org/cgi-bin/carddisp.pl?gene=HHIP
TRD	T Cell Receptor Delta Locus	0.97787	Protein Coding	13	GC14P030776	https://www.genecards.org/cgi-bin/carddisp.pl?gene=TRD
MAP3K1	Mitogen-Activated Protein Kinase Kinase Kinase 1	0.971839	Protein Coding	48	GC05P056815	https://www.genecards.org/cgi-bin/carddisp.pl?gene=MAP3K1
MFAP4	Microfibril Associated Protein 4	0.971839	Protein Coding	40	GC17M019383	https://www.genecards.org/cgi-bin/carddisp.pl?gene=MFAP4
SCG3	Secretogranin III	0.971839	Protein Coding	40	GC15P051681	https://www.genecards.org/cgi-bin/carddisp.pl?gene=SCG3
DMXL2	Dmx Like 2	0.971839	Protein Coding	37	GC15M051447	https://www.genecards.org/cgi-bin/carddisp.pl?gene=DMXL2
NETO1	Neuropilin And Tolloid Like 1	0.970949	Protein Coding	37	GC18M072742	https://www.genecards.org/cgi-bin/carddisp.pl?gene=NETO1
PTPRT	Protein Tyrosine Phosphatase Receptor Type T	0.968824	Protein Coding	44	GC20M042072	https://www.genecards.org/cgi-bin/carddisp.pl?gene=PTPRT
TNFRSF9	TNF Receptor Superfamily Member 9	0.959225	Protein Coding	42	GC01M007915	https://www.genecards.org/cgi-bin/carddisp.pl?gene=TNFRSF9
GNRH1	Gonadotropin Releasing Hormone 1	0.959225	Protein Coding	40	GC08M025419	https://www.genecards.org/cgi-bin/carddisp.pl?gene=GNRH1
MIR375	MicroRNA 375	0.959225	RNA Gene	21	GC02M219001	https://www.genecards.org/cgi-bin/carddisp.pl?gene=MIR375
FGG	Fibrinogen Gamma Chain	0.957829	Protein Coding	48	GC04M154604	https://www.genecards.org/cgi-bin/carddisp.pl?gene=FGG
TNFRSF11B	TNF Receptor Superfamily Member 11b	0.957829	Protein Coding	48	GC08M118923	https://www.genecards.org/cgi-bin/carddisp.pl?gene=TNFRSF11B
FGB	Fibrinogen Beta Chain	0.957829	Protein Coding	46	GC04P154587	https://www.genecards.org/cgi-bin/carddisp.pl?gene=FGB
ENO1	Enolase 1	0.957829	Protein Coding	46	GC01M008861	https://www.genecards.org/cgi-bin/carddisp.pl?gene=ENO1
NAGA	Alpha-N-Acetylgalactosaminidase	0.957829	Protein Coding	44	GC22M042058	https://www.genecards.org/cgi-bin/carddisp.pl?gene=NAGA
NFIA	Nuclear Factor I A	0.957829	Protein Coding	44	GC01P060865	https://www.genecards.org/cgi-bin/carddisp.pl?gene=NFIA
PRDX5	Peroxiredoxin 5	0.957829	Protein Coding	44	GC11P064317	https://www.genecards.org/cgi-bin/carddisp.pl?gene=PRDX5
PIM2	Pim-2 Proto-Oncogene, Serine/Threonine Kinase	0.957829	Protein Coding	43	GC0XM048913	https://www.genecards.org/cgi-bin/carddisp.pl?gene=PIM2
TNFRSF6B	TNF Receptor Superfamily Member 6b	0.957829	Protein Coding	42	GC20P063696	https://www.genecards.org/cgi-bin/carddisp.pl?gene=TNFRSF6B
ALOX15B	Arachidonate 15-Lipoxygenase Type B	0.957829	Protein Coding	41	GC17P008039	https://www.genecards.org/cgi-bin/carddisp.pl?gene=ALOX15B
RAB11FIP2	RAB11 Family Interacting Protein 2	0.957829	Protein Coding	40	GC10M118004	https://www.genecards.org/cgi-bin/carddisp.pl?gene=RAB11FIP2
CRISPLD2	Cysteine Rich Secretory Protein LCCL Domain Containing 2	0.957829	Protein Coding	38	GC16P084819	https://www.genecards.org/cgi-bin/carddisp.pl?gene=CRISPLD2
KCNIP4	Potassium Voltage-Gated Channel Interacting Protein 4	0.957829	Protein Coding	38	GC04M020728	https://www.genecards.org/cgi-bin/carddisp.pl?gene=KCNIP4
RACK1	Receptor For Activated C Kinase 1	0.957829	Protein Coding	36	GC05M181618	https://www.genecards.org/cgi-bin/carddisp.pl?gene=RACK1
RAP1GAP2	RAP1 GTPase Activating Protein 2	0.957829	Protein Coding	32	GC17P002920	https://www.genecards.org/cgi-bin/carddisp.pl?gene=RAP1GAP2
MUC19	Mucin 19, Oligomeric	0.957829	Protein Coding	31	GC12P040393	https://www.genecards.org/cgi-bin/carddisp.pl?gene=MUC19
C6orf118	Chromosome 6 Open Reading Frame 118	0.957829	Protein Coding	29	GC06M165264	https://www.genecards.org/cgi-bin/carddisp.pl?gene=C6orf118
MMADHC-DT	MMADHC Divergent Transcript	0.957829	RNA Gene	12	GC02P149590	https://www.genecards.org/cgi-bin/carddisp.pl?gene=MMADHC-DT
HCG27	HLA Complex Group 27	0.95726	RNA Gene	20	GC06P031197	https://www.genecards.org/cgi-bin/carddisp.pl?gene=HCG27
COL5A1	Collagen Type V Alpha 1 Chain	0.955314	Protein Coding	46	GC09P134641	https://www.genecards.org/cgi-bin/carddisp.pl?gene=COL5A1
SLC26A2	Solute Carrier Family 26 Member 2	0.955314	Protein Coding	44	GC05P149944	https://www.genecards.org/cgi-bin/carddisp.pl?gene=SLC26A2
KLK6	Kallikrein Related Peptidase 6	0.955314	Protein Coding	43	GC19M050958	https://www.genecards.org/cgi-bin/carddisp.pl?gene=KLK6
KLK4	Kallikrein Related Peptidase 4	0.955314	Protein Coding	43	GC19M062299	https://www.genecards.org/cgi-bin/carddisp.pl?gene=KLK4
COL5A2	Collagen Type V Alpha 2 Chain	0.955314	Protein Coding	43	GC02M189031	https://www.genecards.org/cgi-bin/carddisp.pl?gene=COL5A2
DSC1	Desmocollin 1	0.955314	Protein Coding	39	GC18M031129	https://www.genecards.org/cgi-bin/carddisp.pl?gene=DSC1
KLK14	Kallikrein Related Peptidase 14	0.955314	Protein Coding	38	GC19M051077	https://www.genecards.org/cgi-bin/carddisp.pl?gene=KLK14
DCD	Dermcidin	0.955314	Protein Coding	37	GC12M054644	https://www.genecards.org/cgi-bin/carddisp.pl?gene=DCD
SPINK9	Serine Peptidase Inhibitor Kazal Type 9	0.955314	Protein Coding	28	GC05P148321	https://www.genecards.org/cgi-bin/carddisp.pl?gene=SPINK9
GRM1	Glutamate Metabotropic Receptor 1	0.943166	Protein Coding	50	GC06P145973	https://www.genecards.org/cgi-bin/carddisp.pl?gene=GRM1
ITPR1	Inositol 1,4,5-Trisphosphate Receptor Type 1	0.943166	Protein Coding	48	GC03P004486	https://www.genecards.org/cgi-bin/carddisp.pl?gene=ITPR1
RAC1	Rac Family Small GTPase 1	0.943166	Protein Coding	48	GC07P006377	https://www.genecards.org/cgi-bin/carddisp.pl?gene=RAC1
F13A1	Coagulation Factor XIII A Chain	0.943166	Protein Coding	46	GC06M006144	https://www.genecards.org/cgi-bin/carddisp.pl?gene=F13A1
BECN1	Beclin 1	0.943166	Protein Coding	44	GC17M042810	https://www.genecards.org/cgi-bin/carddisp.pl?gene=BECN1
DCLK1	Doublecortin Like Kinase 1	0.943166	Protein Coding	44	GC13M035768	https://www.genecards.org/cgi-bin/carddisp.pl?gene=DCLK1
GRK5	G Protein-Coupled Receptor Kinase 5	0.943166	Protein Coding	42	GC10P119207	https://www.genecards.org/cgi-bin/carddisp.pl?gene=GRK5
ADCYAP1	Adenylate Cyclase Activating Polypeptide 1	0.943166	Protein Coding	42	GC18P000895	https://www.genecards.org/cgi-bin/carddisp.pl?gene=ADCYAP1
XRCC3	X-Ray Repair Cross Complementing 3	0.943166	Protein Coding	42	GC14M103697	https://www.genecards.org/cgi-bin/carddisp.pl?gene=XRCC3
SMARCD1	SWI/SNF Related, Matrix Associated, Actin Dependent Regulator Of Chromatin, Subfamily D, Member 1	0.943166	Protein Coding	41	GC12P050085	https://www.genecards.org/cgi-bin/carddisp.pl?gene=SMARCD1
DAD1	Defender Against Cell Death 1	0.943166	Protein Coding	40	GC14M022565	https://www.genecards.org/cgi-bin/carddisp.pl?gene=DAD1
C1orf100	Chromosome 1 Open Reading Frame 100	0.943166	Protein Coding	27	GC01P244352	https://www.genecards.org/cgi-bin/carddisp.pl?gene=C1orf100
MIR124-2	MicroRNA 124-2	0.943166	RNA Gene	20	GC08P064379	https://www.genecards.org/cgi-bin/carddisp.pl?gene=MIR124-2
MIR124-3	MicroRNA 124-3	0.943166	RNA Gene	19	GC20P063270	https://www.genecards.org/cgi-bin/carddisp.pl?gene=MIR124-3
MIR133A1	MicroRNA 133a-1	0.943166	RNA Gene	18	GC18M023352	https://www.genecards.org/cgi-bin/carddisp.pl?gene=MIR133A1
P2RX3	Purinergic Receptor P2X 3	0.943099	Protein Coding	42	GC11P057356	https://www.genecards.org/cgi-bin/carddisp.pl?gene=P2RX3
EFEMP2	EGF Containing Fibulin Extracellular Matrix Protein 2	0.941384	Protein Coding	45	GC11M084712	https://www.genecards.org/cgi-bin/carddisp.pl?gene=EFEMP2
MPZ	Myelin Protein Zero	0.941384	Protein Coding	44	GC01M161304	https://www.genecards.org/cgi-bin/carddisp.pl?gene=MPZ
MIR28	MicroRNA 28	0.941384	RNA Gene	20	GC03P188688	https://www.genecards.org/cgi-bin/carddisp.pl?gene=MIR28
PCNA	Proliferating Cell Nuclear Antigen	0.93895	Protein Coding	49	GC20M005114	https://www.genecards.org/cgi-bin/carddisp.pl?gene=PCNA
CCN4	Cellular Communication Network Factor 4	0.93895	Protein Coding	31	GC08P133192	https://www.genecards.org/cgi-bin/carddisp.pl?gene=CCN4
RIOX2	Ribosomal Oxygenase 2	0.93895	Protein Coding	30	GC03M097942	https://www.genecards.org/cgi-bin/carddisp.pl?gene=RIOX2
EIF2AK2	Eukaryotic Translation Initiation Factor 2 Alpha Kinase 2	0.938529	Protein Coding	46	GC02M037099	https://www.genecards.org/cgi-bin/carddisp.pl?gene=EIF2AK2
ANO1	Anoctamin 1	0.933732	Protein Coding	41	GC11P069986	https://www.genecards.org/cgi-bin/carddisp.pl?gene=ANO1
BPIFA1	BPI Fold Containing Family A Member 1	0.933732	Protein Coding	36	GC20P033235	https://www.genecards.org/cgi-bin/carddisp.pl?gene=BPIFA1
ADAM9	ADAM Metallopeptidase Domain 9	0.927749	Protein Coding	49	GC08P038996	https://www.genecards.org/cgi-bin/carddisp.pl?gene=ADAM9
PSAP	Prosaposin	0.927749	Protein Coding	46	GC10M071816	https://www.genecards.org/cgi-bin/carddisp.pl?gene=PSAP
NR1I2	Nuclear Receptor Subfamily 1 Group I Member 2	0.927749	Protein Coding	45	GC03P119780	https://www.genecards.org/cgi-bin/carddisp.pl?gene=NR1I2
ITPR3	Inositol 1,4,5-Trisphosphate Receptor Type 3	0.927749	Protein Coding	45	GC06P033620	https://www.genecards.org/cgi-bin/carddisp.pl?gene=ITPR3
TIMP3	TIMP Metallopeptidase Inhibitor 3	0.927749	Protein Coding	44	GC22P033834	https://www.genecards.org/cgi-bin/carddisp.pl?gene=TIMP3
SMAD7	SMAD Family Member 7	0.927749	Protein Coding	44	GC18M048919	https://www.genecards.org/cgi-bin/carddisp.pl?gene=SMAD7
ARRB1	Arrestin Beta 1	0.927749	Protein Coding	43	GC11M085031	https://www.genecards.org/cgi-bin/carddisp.pl?gene=ARRB1
ETV4	ETS Variant Transcription Factor 4	0.927749	Protein Coding	42	GC17M043527	https://www.genecards.org/cgi-bin/carddisp.pl?gene=ETV4
AIMP1	Aminoacyl TRNA Synthetase Complex Interacting Multifunctional Protein 1	0.927749	Protein Coding	42	GC04P106315	https://www.genecards.org/cgi-bin/carddisp.pl?gene=AIMP1
XPR1	Xenotropic And Polytropic Retrovirus Receptor 1	0.927749	Protein Coding	42	GC01P180632	https://www.genecards.org/cgi-bin/carddisp.pl?gene=XPR1
HPSE2	Heparanase 2 (Inactive)	0.927749	Protein Coding	41	GC10M098457	https://www.genecards.org/cgi-bin/carddisp.pl?gene=HPSE2
HAS2	Hyaluronan Synthase 2	0.927749	Protein Coding	41	GC08M121594	https://www.genecards.org/cgi-bin/carddisp.pl?gene=HAS2
DUSP2	Dual Specificity Phosphatase 2	0.927749	Protein Coding	41	GC02M097760	https://www.genecards.org/cgi-bin/carddisp.pl?gene=DUSP2
DMRT1	Doublesex And Mab-3 Related Transcription Factor 1	0.927749	Protein Coding	41	GC09P000831	https://www.genecards.org/cgi-bin/carddisp.pl?gene=DMRT1
MEOX1	Mesenchyme Homeobox 1	0.927749	Protein Coding	41	GC17M043640	https://www.genecards.org/cgi-bin/carddisp.pl?gene=MEOX1
PDCD1LG2	Programmed Cell Death 1 Ligand 2	0.927749	Protein Coding	41	GC09P005510	https://www.genecards.org/cgi-bin/carddisp.pl?gene=PDCD1LG2
ATG3	Autophagy Related 3	0.927749	Protein Coding	40	GC03M112532	https://www.genecards.org/cgi-bin/carddisp.pl?gene=ATG3
CREB5	CAMP Responsive Element Binding Protein 5	0.927749	Protein Coding	39	GC07P028305	https://www.genecards.org/cgi-bin/carddisp.pl?gene=CREB5
MKLN1	Muskelin 1	0.927749	Protein Coding	38	GC07P131110	https://www.genecards.org/cgi-bin/carddisp.pl?gene=MKLN1
ABI3BP	ABI Family Member 3 Binding Protein	0.927749	Protein Coding	37	GC03M100749	https://www.genecards.org/cgi-bin/carddisp.pl?gene=ABI3BP
KLHL5	Kelch Like Family Member 5	0.927749	Protein Coding	36	GC04P039044	https://www.genecards.org/cgi-bin/carddisp.pl?gene=KLHL5
UCN3	Urocortin 3	0.927749	Protein Coding	36	GC10P005396	https://www.genecards.org/cgi-bin/carddisp.pl?gene=UCN3
MIR206	MicroRNA 206	0.927749	RNA Gene	22	GC06P052144	https://www.genecards.org/cgi-bin/carddisp.pl?gene=MIR206
MIR625	MicroRNA 625	0.927749	RNA Gene	15	GC14P065471	https://www.genecards.org/cgi-bin/carddisp.pl?gene=MIR625
GSTK1	Glutathione S-Transferase Kappa 1	0.926841	Protein Coding	40	GC07P147628	https://www.genecards.org/cgi-bin/carddisp.pl?gene=GSTK1
ERBB2	Erb-B2 Receptor Tyrosine Kinase 2	0.926122	Protein Coding	53	GC17P039687	https://www.genecards.org/cgi-bin/carddisp.pl?gene=ERBB2
OIP5-AS1	OIP5 Antisense RNA 1	0.926122	RNA Gene	18	GC15P041300	https://www.genecards.org/cgi-bin/carddisp.pl?gene=OIP5-AS1
CXCL13	C-X-C Motif Chemokine Ligand 13	0.925155	Protein Coding	41	GC04P077511	https://www.genecards.org/cgi-bin/carddisp.pl?gene=CXCL13
RXRB	Retinoid X Receptor Beta	0.924697	Protein Coding	46	GC06M033193	https://www.genecards.org/cgi-bin/carddisp.pl?gene=RXRB
HLA-DMA	Major Histocompatibility Complex, Class II, DM Alpha	0.924697	Protein Coding	41	GC06M061371	https://www.genecards.org/cgi-bin/carddisp.pl?gene=HLA-DMA
HLA-DRB5	Major Histocompatibility Complex, Class II, DR Beta 5	0.924697	Protein Coding	40	GC06M061346	https://www.genecards.org/cgi-bin/carddisp.pl?gene=HLA-DRB5
XK	X-Linked Kx Blood Group	0.924697	Protein Coding	40	GC0XP037685	https://www.genecards.org/cgi-bin/carddisp.pl?gene=XK
HLA-DQB2	Major Histocompatibility Complex, Class II, DQ Beta 2	0.924697	Protein Coding	38	GC06M032756	https://www.genecards.org/cgi-bin/carddisp.pl?gene=HLA-DQB2
TPD52L3	TPD52 Like 3	0.924697	Protein Coding	34	GC09P006328	https://www.genecards.org/cgi-bin/carddisp.pl?gene=TPD52L3
HLA-DPB2	Major Histocompatibility Complex, Class II, DP Beta 2 (Pseudogene)	0.924697	Pseudogene	20	GC06P076909	https://www.genecards.org/cgi-bin/carddisp.pl?gene=HLA-DPB2
CYP21A1P	Cytochrome P450 Family 21 Subfamily A Member 1, Pseudogene	0.924697	Pseudogene	17	GC06P032005	https://www.genecards.org/cgi-bin/carddisp.pl?gene=CYP21A1P
HLA-DRB6	Major Histocompatibility Complex, Class II, DR Beta 6 (Pseudogene)	0.924697	Pseudogene	16	GC06M061348	https://www.genecards.org/cgi-bin/carddisp.pl?gene=HLA-DRB6
HLA-DQB1-AS1	HLA-DQB1 Antisense RNA 1	0.924697	RNA Gene	13	GC06P032659	https://www.genecards.org/cgi-bin/carddisp.pl?gene=HLA-DQB1-AS1
TH2LCRR	T Helper Type 2 Locus Control Region Associated RNA	0.924697	RNA Gene	12	GC05M132631	https://www.genecards.org/cgi-bin/carddisp.pl?gene=TH2LCRR
IL1R1-AS1	IL1R1 Antisense RNA 1	0.924697	RNA Gene	9	GC02M102174	https://www.genecards.org/cgi-bin/carddisp.pl?gene=IL1R1-AS1
MTCO3P1	MT-CO3 Pseudogene 1	0.924697	Pseudogene	8	GC06M032706	https://www.genecards.org/cgi-bin/carddisp.pl?gene=MTCO3P1
AK4P4	Adenylate Kinase 4 Pseudogene 4	0.924697	Pseudogene	7	GC09M005856	https://www.genecards.org/cgi-bin/carddisp.pl?gene=AK4P4
GTF3AP1	General Transcription Factor IIIA Pseudogene 1	0.924697	Pseudogene	5	GC09P006348	https://www.genecards.org/cgi-bin/carddisp.pl?gene=GTF3AP1
ENO2	Enolase 2	0.920869	Protein Coding	46	GC12P006913	https://www.genecards.org/cgi-bin/carddisp.pl?gene=ENO2
RPTN	Repetin	0.920869	Protein Coding	36	GC01M152153	https://www.genecards.org/cgi-bin/carddisp.pl?gene=RPTN
STUB1	STIP1 Homology And U-Box Containing Protein 1	0.919313	Protein Coding	44	GC16P009834	https://www.genecards.org/cgi-bin/carddisp.pl?gene=STUB1
CHEK1	Checkpoint Kinase 1	0.916523	Protein Coding	48	GC11P125625	https://www.genecards.org/cgi-bin/carddisp.pl?gene=CHEK1
TRPM8	Transient Receptor Potential Cation Channel Subfamily M Member 8	0.916523	Protein Coding	44	GC02P233917	https://www.genecards.org/cgi-bin/carddisp.pl?gene=TRPM8
PPP5C	Protein Phosphatase 5 Catalytic Subunit	0.916523	Protein Coding	44	GC19P052069	https://www.genecards.org/cgi-bin/carddisp.pl?gene=PPP5C
TAS2R1	Taste 2 Receptor Member 1	0.916523	Protein Coding	37	GC05M009630	https://www.genecards.org/cgi-bin/carddisp.pl?gene=TAS2R1
XCL1	X-C Motif Chemokine Ligand 1	0.916523	Protein Coding	36	GC01P168576	https://www.genecards.org/cgi-bin/carddisp.pl?gene=XCL1
MEN1	Menin 1	0.912883	Protein Coding	45	GC11M064803	https://www.genecards.org/cgi-bin/carddisp.pl?gene=MEN1
EHMT1	Euchromatic Histone Lysine Methyltransferase 1	0.912883	Protein Coding	44	GC09P137618	https://www.genecards.org/cgi-bin/carddisp.pl?gene=EHMT1
NAGLU	N-Acetyl-Alpha-Glucosaminidase	0.912883	Protein Coding	42	GC17P050731	https://www.genecards.org/cgi-bin/carddisp.pl?gene=NAGLU
DTNBP1	Dystrobrevin Binding Protein 1	0.912883	Protein Coding	42	GC06M015523	https://www.genecards.org/cgi-bin/carddisp.pl?gene=DTNBP1
RAC2	Rac Family Small GTPase 2	0.91145	Protein Coding	50	GC22M037227	https://www.genecards.org/cgi-bin/carddisp.pl?gene=RAC2
CTH	Cystathionine Gamma-Lyase	0.91145	Protein Coding	49	GC01P070411	https://www.genecards.org/cgi-bin/carddisp.pl?gene=CTH
ECE1	Endothelin Converting Enzyme 1	0.91145	Protein Coding	48	GC01M021217	https://www.genecards.org/cgi-bin/carddisp.pl?gene=ECE1
HDAC3	Histone Deacetylase 3	0.91145	Protein Coding	48	GC05M141583	https://www.genecards.org/cgi-bin/carddisp.pl?gene=HDAC3
PLCB3	Phospholipase C Beta 3	0.91145	Protein Coding	48	GC11P064251	https://www.genecards.org/cgi-bin/carddisp.pl?gene=PLCB3
ITPR2	Inositol 1,4,5-Trisphosphate Receptor Type 2	0.91145	Protein Coding	46	GC12M026336	https://www.genecards.org/cgi-bin/carddisp.pl?gene=ITPR2
PLCB4	Phospholipase C Beta 4	0.91145	Protein Coding	46	GC20P009024	https://www.genecards.org/cgi-bin/carddisp.pl?gene=PLCB4
PLCB2	Phospholipase C Beta 2	0.91145	Protein Coding	46	GC15M040278	https://www.genecards.org/cgi-bin/carddisp.pl?gene=PLCB2
ADCY7	Adenylate Cyclase 7	0.91145	Protein Coding	45	GC16P050495	https://www.genecards.org/cgi-bin/carddisp.pl?gene=ADCY7
CD3E	CD3e Molecule	0.91145	Protein Coding	45	GC11P118304	https://www.genecards.org/cgi-bin/carddisp.pl?gene=CD3E
NCOA1	Nuclear Receptor Coactivator 1	0.91145	Protein Coding	44	GC02P024492	https://www.genecards.org/cgi-bin/carddisp.pl?gene=NCOA1
HTR4	5-Hydroxytryptamine Receptor 4	0.91145	Protein Coding	44	GC05M148451	https://www.genecards.org/cgi-bin/carddisp.pl?gene=HTR4
ICAM2	Intercellular Adhesion Molecule 2	0.91145	Protein Coding	44	GC17M064002	https://www.genecards.org/cgi-bin/carddisp.pl?gene=ICAM2
PLN	Phospholamban	0.91145	Protein Coding	44	GC06P118548	https://www.genecards.org/cgi-bin/carddisp.pl?gene=PLN
XRCC1	X-Ray Repair Cross Complementing 1	0.91145	Protein Coding	44	GC19M043543	https://www.genecards.org/cgi-bin/carddisp.pl?gene=XRCC1
NR0B2	Nuclear Receptor Subfamily 0 Group B Member 2	0.91145	Protein Coding	42	GC01M027041	https://www.genecards.org/cgi-bin/carddisp.pl?gene=NR0B2
HAT1	Histone Acetyltransferase 1	0.91145	Protein Coding	42	GC02P171922	https://www.genecards.org/cgi-bin/carddisp.pl?gene=HAT1
GRK4	G Protein-Coupled Receptor Kinase 4	0.91145	Protein Coding	42	GC04P002963	https://www.genecards.org/cgi-bin/carddisp.pl?gene=GRK4
CPM	Carboxypeptidase M	0.91145	Protein Coding	42	GC12M068842	https://www.genecards.org/cgi-bin/carddisp.pl?gene=CPM
PCDH12	Protocadherin 12	0.91145	Protein Coding	41	GC05M141943	https://www.genecards.org/cgi-bin/carddisp.pl?gene=PCDH12
ETS2	ETS Proto-Oncogene 2, Transcription Factor	0.91145	Protein Coding	41	GC21P038805	https://www.genecards.org/cgi-bin/carddisp.pl?gene=ETS2
CREM	CAMP Responsive Element Modulator	0.91145	Protein Coding	41	GC10P035126	https://www.genecards.org/cgi-bin/carddisp.pl?gene=CREM
CRHBP	Corticotropin Releasing Hormone Binding Protein	0.91145	Protein Coding	41	GC05P076952	https://www.genecards.org/cgi-bin/carddisp.pl?gene=CRHBP
SOX18	SRY-Box Transcription Factor 18	0.91145	Protein Coding	40	GC20M064047	https://www.genecards.org/cgi-bin/carddisp.pl?gene=SOX18
BATF	Basic Leucine Zipper ATF-Like Transcription Factor	0.91145	Protein Coding	40	GC14P075523	https://www.genecards.org/cgi-bin/carddisp.pl?gene=BATF
MFNG	MFNG O-Fucosylpeptide 3-Beta-N-Acetylglucosaminyltransferase	0.91145	Protein Coding	40	GC22M037469	https://www.genecards.org/cgi-bin/carddisp.pl?gene=MFNG
RGS12	Regulator Of G Protein Signaling 12	0.91145	Protein Coding	40	GC04P003292	https://www.genecards.org/cgi-bin/carddisp.pl?gene=RGS12
RGS16	Regulator Of G Protein Signaling 16	0.91145	Protein Coding	40	GC01M182598	https://www.genecards.org/cgi-bin/carddisp.pl?gene=RGS16
GRK7	G Protein-Coupled Receptor Kinase 7	0.91145	Protein Coding	39	GC03P141778	https://www.genecards.org/cgi-bin/carddisp.pl?gene=GRK7
NEIL1	Nei Like DNA Glycosylase 1	0.91145	Protein Coding	38	GC15P075346	https://www.genecards.org/cgi-bin/carddisp.pl?gene=NEIL1
FCRL5	Fc Receptor Like 5	0.91145	Protein Coding	38	GC01M157514	https://www.genecards.org/cgi-bin/carddisp.pl?gene=FCRL5
CREB3L2	CAMP Responsive Element Binding Protein 3 Like 2	0.91145	Protein Coding	38	GC07M137874	https://www.genecards.org/cgi-bin/carddisp.pl?gene=CREB3L2
ATPAF1	ATP Synthase Mitochondrial F1 Complex Assembly Factor 1	0.91145	Protein Coding	37	GC01M046632	https://www.genecards.org/cgi-bin/carddisp.pl?gene=ATPAF1
TXNIP	Thioredoxin Interacting Protein	0.91145	Protein Coding	37	GC01M145992	https://www.genecards.org/cgi-bin/carddisp.pl?gene=TXNIP
MS4A3	Membrane Spanning 4-Domains A3	0.91145	Protein Coding	35	GC11P060057	https://www.genecards.org/cgi-bin/carddisp.pl?gene=MS4A3
SFSWAP	Splicing Factor SWAP	0.91145	Protein Coding	34	GC12P131711	https://www.genecards.org/cgi-bin/carddisp.pl?gene=SFSWAP
CREBL2	CAMP Responsive Element Binding Protein Like 2	0.91145	Protein Coding	34	GC12P012611	https://www.genecards.org/cgi-bin/carddisp.pl?gene=CREBL2
MIR218-1	MicroRNA 218-1	0.91145	RNA Gene	19	GC04P020821	https://www.genecards.org/cgi-bin/carddisp.pl?gene=MIR218-1
MIR629	MicroRNA 629	0.91145	RNA Gene	18	GC15M070079	https://www.genecards.org/cgi-bin/carddisp.pl?gene=MIR629
MIR144	MicroRNA 144	0.911219	RNA Gene	19	GC17M033777	https://www.genecards.org/cgi-bin/carddisp.pl?gene=MIR144
PPIG	Peptidylprolyl Isomerase G	0.910019	Protein Coding	41	GC02P169584	https://www.genecards.org/cgi-bin/carddisp.pl?gene=PPIG
PDE11A	Phosphodiesterase 11A	0.908984	Protein Coding	46	GC02M177624	https://www.genecards.org/cgi-bin/carddisp.pl?gene=PDE11A
IFITM3	Interferon Induced Transmembrane Protein 3	0.908075	Protein Coding	41	GC11M000319	https://www.genecards.org/cgi-bin/carddisp.pl?gene=IFITM3
IFITM1	Interferon Induced Transmembrane Protein 1	0.908075	Protein Coding	40	GC11P000313	https://www.genecards.org/cgi-bin/carddisp.pl?gene=IFITM1
IFITM2	Interferon Induced Transmembrane Protein 2	0.908075	Protein Coding	37	GC11P000300	https://www.genecards.org/cgi-bin/carddisp.pl?gene=IFITM2
RNU12-2P	RNA, U12 Small Nuclear 2, Pseudogene	0.903253	Pseudogene	8	GC0XP047416	https://www.genecards.org/cgi-bin/carddisp.pl?gene=RNU12-2P
ERBB3	Erb-B2 Receptor Tyrosine Kinase 3	0.900667	Protein Coding	52	GC12P057065	https://www.genecards.org/cgi-bin/carddisp.pl?gene=ERBB3
DPP6	Dipeptidyl Peptidase Like 6	0.900667	Protein Coding	44	GC07P153748	https://www.genecards.org/cgi-bin/carddisp.pl?gene=DPP6
GPR183	G Protein-Coupled Receptor 183	0.900667	Protein Coding	40	GC13M099339	https://www.genecards.org/cgi-bin/carddisp.pl?gene=GPR183
TEK	TEK Receptor Tyrosine Kinase	0.894096	Protein Coding	50	GC09P027109	https://www.genecards.org/cgi-bin/carddisp.pl?gene=TEK
CBL	Cbl Proto-Oncogene	0.894096	Protein Coding	50	GC11P119206	https://www.genecards.org/cgi-bin/carddisp.pl?gene=CBL
NT5E	5'-Nucleotidase Ecto	0.894096	Protein Coding	50	GC06P085449	https://www.genecards.org/cgi-bin/carddisp.pl?gene=NT5E
SCD	Stearoyl-CoA Desaturase	0.894096	Protein Coding	49	GC10P100347	https://www.genecards.org/cgi-bin/carddisp.pl?gene=SCD
COL1A2	Collagen Type I Alpha 2 Chain	0.894096	Protein Coding	48	GC07P094394	https://www.genecards.org/cgi-bin/carddisp.pl?gene=COL1A2
AQP1	Aquaporin 1 (Colton Blood Group)	0.894096	Protein Coding	46	GC07P030911	https://www.genecards.org/cgi-bin/carddisp.pl?gene=AQP1
ADAMTS1	ADAM Metallopeptidase With Thrombospondin Type 1 Motif 1	0.894096	Protein Coding	45	GC21M026835	https://www.genecards.org/cgi-bin/carddisp.pl?gene=ADAMTS1
FOXA2	Forkhead Box A2	0.894096	Protein Coding	44	GC20M022581	https://www.genecards.org/cgi-bin/carddisp.pl?gene=FOXA2
CFD	Complement Factor D	0.894096	Protein Coding	44	GC19P000859	https://www.genecards.org/cgi-bin/carddisp.pl?gene=CFD
NLRP1	NLR Family Pyrin Domain Containing 1	0.894096	Protein Coding	43	GC17M005499	https://www.genecards.org/cgi-bin/carddisp.pl?gene=NLRP1
PNMT	Phenylethanolamine N-Methyltransferase	0.894096	Protein Coding	43	GC17P039667	https://www.genecards.org/cgi-bin/carddisp.pl?gene=PNMT
IL1RAPL1	Interleukin 1 Receptor Accessory Protein Like 1	0.894096	Protein Coding	42	GC0XP028605	https://www.genecards.org/cgi-bin/carddisp.pl?gene=IL1RAPL1
PAPPA	Pappalysin 1	0.894096	Protein Coding	42	GC09P118342	https://www.genecards.org/cgi-bin/carddisp.pl?gene=PAPPA
TRPV2	Transient Receptor Potential Cation Channel Subfamily V Member 2	0.894096	Protein Coding	41	GC17P016415	https://www.genecards.org/cgi-bin/carddisp.pl?gene=TRPV2
ADAMTS12	ADAM Metallopeptidase With Thrombospondin Type 1 Motif 12	0.894096	Protein Coding	40	GC05M033524	https://www.genecards.org/cgi-bin/carddisp.pl?gene=ADAMTS12
SEMA3D	Semaphorin 3D	0.894096	Protein Coding	40	GC07M084995	https://www.genecards.org/cgi-bin/carddisp.pl?gene=SEMA3D
MYH15	Myosin Heavy Chain 15	0.894096	Protein Coding	38	GC03M108380	https://www.genecards.org/cgi-bin/carddisp.pl?gene=MYH15
CLEC12A	C-Type Lectin Domain Family 12 Member A	0.894096	Protein Coding	38	GC12P009951	https://www.genecards.org/cgi-bin/carddisp.pl?gene=CLEC12A
ADAMTS15	ADAM Metallopeptidase With Thrombospondin Type 1 Motif 15	0.894096	Protein Coding	36	GC11P130448	https://www.genecards.org/cgi-bin/carddisp.pl?gene=ADAMTS15
CRTAM	Cytotoxic And Regulatory T Cell Molecule	0.894096	Protein Coding	34	GC11P122840	https://www.genecards.org/cgi-bin/carddisp.pl?gene=CRTAM
ERO1B	Endoplasmic Reticulum Oxidoreductase 1 Beta	0.894096	Protein Coding	33	GC01M236216	https://www.genecards.org/cgi-bin/carddisp.pl?gene=ERO1B
OR2AG2	Olfactory Receptor Family 2 Subfamily AG Member 2	0.894096	Protein Coding	29	GC11M006767	https://www.genecards.org/cgi-bin/carddisp.pl?gene=OR2AG2
MIR200A	MicroRNA 200a	0.894096	RNA Gene	22	GC01P003359	https://www.genecards.org/cgi-bin/carddisp.pl?gene=MIR200A
MIR590	MicroRNA 590	0.894096	RNA Gene	20	GC07P074191	https://www.genecards.org/cgi-bin/carddisp.pl?gene=MIR590
UBC	Ubiquitin C	0.893858	Protein Coding	41	GC12M124911	https://www.genecards.org/cgi-bin/carddisp.pl?gene=UBC
PDHA1	Pyruvate Dehydrogenase E1 Subunit Alpha 1	0.891068	Protein Coding	47	GC0XP019343	https://www.genecards.org/cgi-bin/carddisp.pl?gene=PDHA1
TNKS	Tankyrase	0.891068	Protein Coding	45	GC08P009555	https://www.genecards.org/cgi-bin/carddisp.pl?gene=TNKS
PEBP1	Phosphatidylethanolamine Binding Protein 1	0.890556	Protein Coding	44	GC12P118135	https://www.genecards.org/cgi-bin/carddisp.pl?gene=PEBP1
WNT11	Wnt Family Member 11	0.889362	Protein Coding	44	GC11M076186	https://www.genecards.org/cgi-bin/carddisp.pl?gene=WNT11
NAB2	NGFI-A Binding Protein 2	0.889362	Protein Coding	40	GC12P057094	https://www.genecards.org/cgi-bin/carddisp.pl?gene=NAB2
STS	Steroid Sulfatase	0.881519	Protein Coding	46	GC0XP007146	https://www.genecards.org/cgi-bin/carddisp.pl?gene=STS
ABCC8	ATP Binding Cassette Subfamily C Member 8	0.881519	Protein Coding	46	GC11M017392	https://www.genecards.org/cgi-bin/carddisp.pl?gene=ABCC8
PYY	Peptide YY	0.881519	Protein Coding	42	GC17M043952	https://www.genecards.org/cgi-bin/carddisp.pl?gene=PYY
NPTN	Neuroplastin	0.881519	Protein Coding	40	GC15M073560	https://www.genecards.org/cgi-bin/carddisp.pl?gene=NPTN
ENPP1	Ectonucleotide Pyrophosphatase/Phosphodiesterase 1	0.875451	Protein Coding	48	GC06P131808	https://www.genecards.org/cgi-bin/carddisp.pl?gene=ENPP1
PRLR	Prolactin Receptor	0.875451	Protein Coding	48	GC05M035048	https://www.genecards.org/cgi-bin/carddisp.pl?gene=PRLR
NPR3	Natriuretic Peptide Receptor 3	0.875451	Protein Coding	46	GC05P032689	https://www.genecards.org/cgi-bin/carddisp.pl?gene=NPR3
YAP1	Yes1 Associated Transcriptional Regulator	0.875451	Protein Coding	46	GC11P102110	https://www.genecards.org/cgi-bin/carddisp.pl?gene=YAP1
TEC	Tec Protein Tyrosine Kinase	0.875451	Protein Coding	45	GC04M048137	https://www.genecards.org/cgi-bin/carddisp.pl?gene=TEC
CR2	Complement C3d Receptor 2	0.875451	Protein Coding	45	GC01P207454	https://www.genecards.org/cgi-bin/carddisp.pl?gene=CR2
KDM4B	Lysine Demethylase 4B	0.875451	Protein Coding	45	GC19P004969	https://www.genecards.org/cgi-bin/carddisp.pl?gene=KDM4B
SFRP4	Secreted Frizzled Related Protein 4	0.875451	Protein Coding	44	GC07M037912	https://www.genecards.org/cgi-bin/carddisp.pl?gene=SFRP4
VNN1	Vanin 1	0.875451	Protein Coding	44	GC06M132680	https://www.genecards.org/cgi-bin/carddisp.pl?gene=VNN1
SLC7A1	Solute Carrier Family 7 Member 1	0.875451	Protein Coding	43	GC13M029509	https://www.genecards.org/cgi-bin/carddisp.pl?gene=SLC7A1
SKP2	S-Phase Kinase Associated Protein 2	0.875451	Protein Coding	43	GC05P036151	https://www.genecards.org/cgi-bin/carddisp.pl?gene=SKP2
ATG7	Autophagy Related 7	0.875451	Protein Coding	42	GC03P012072	https://www.genecards.org/cgi-bin/carddisp.pl?gene=ATG7
LGALS3BP	Galectin 3 Binding Protein	0.875451	Protein Coding	41	GC17M078971	https://www.genecards.org/cgi-bin/carddisp.pl?gene=LGALS3BP
DGKH	Diacylglycerol Kinase Eta	0.875451	Protein Coding	41	GC13P042040	https://www.genecards.org/cgi-bin/carddisp.pl?gene=DGKH
CLDN18	Claudin 18	0.875451	Protein Coding	41	GC03P137998	https://www.genecards.org/cgi-bin/carddisp.pl?gene=CLDN18
KLF2	Kruppel Like Factor 2	0.875451	Protein Coding	40	GC19P050893	https://www.genecards.org/cgi-bin/carddisp.pl?gene=KLF2
FFAR2	Free Fatty Acid Receptor 2	0.875451	Protein Coding	40	GC19P051391	https://www.genecards.org/cgi-bin/carddisp.pl?gene=FFAR2
CLDN7	Claudin 7	0.875451	Protein Coding	40	GC17M007259	https://www.genecards.org/cgi-bin/carddisp.pl?gene=CLDN7
ELF3	E74 Like ETS Transcription Factor 3	0.875451	Protein Coding	39	GC01P202007	https://www.genecards.org/cgi-bin/carddisp.pl?gene=ELF3
AANAT	Aralkylamine N-Acetyltransferase	0.875451	Protein Coding	39	GC17P076453	https://www.genecards.org/cgi-bin/carddisp.pl?gene=AANAT
AGMAT	Agmatinase	0.875451	Protein Coding	39	GC01M015571	https://www.genecards.org/cgi-bin/carddisp.pl?gene=AGMAT
RARRES2	Retinoic Acid Receptor Responder 2	0.875451	Protein Coding	39	GC07M150333	https://www.genecards.org/cgi-bin/carddisp.pl?gene=RARRES2
DDO	D-Aspartate Oxidase	0.875451	Protein Coding	39	GC06M110391	https://www.genecards.org/cgi-bin/carddisp.pl?gene=DDO
SRSF3	Serine And Arginine Rich Splicing Factor 3	0.875451	Protein Coding	38	GC06P077008	https://www.genecards.org/cgi-bin/carddisp.pl?gene=SRSF3
CLEC4D	C-Type Lectin Domain Family 4 Member D	0.875451	Protein Coding	38	GC12P008509	https://www.genecards.org/cgi-bin/carddisp.pl?gene=CLEC4D
ZNF365	Zinc Finger Protein 365	0.875451	Protein Coding	38	GC10P062374	https://www.genecards.org/cgi-bin/carddisp.pl?gene=ZNF365
ZFR	Zinc Finger RNA Binding Protein	0.875451	Protein Coding	38	GC05M032390	https://www.genecards.org/cgi-bin/carddisp.pl?gene=ZFR
UCN	Urocortin	0.875451	Protein Coding	36	GC02M027308	https://www.genecards.org/cgi-bin/carddisp.pl?gene=UCN
PHTF1	Putative Homeodomain Transcription Factor 1	0.875451	Protein Coding	35	GC01M113696	https://www.genecards.org/cgi-bin/carddisp.pl?gene=PHTF1
ADGRA1	Adhesion G Protein-Coupled Receptor A1	0.875451	Protein Coding	33	GC10P133070	https://www.genecards.org/cgi-bin/carddisp.pl?gene=ADGRA1
CXCL17	C-X-C Motif Chemokine Ligand 17	0.875451	Protein Coding	32	GC19M042428	https://www.genecards.org/cgi-bin/carddisp.pl?gene=CXCL17
CCL3L1	C-C Motif Chemokine Ligand 3 Like 1	0.875451	Protein Coding	29	GC17Mj00250	https://www.genecards.org/cgi-bin/carddisp.pl?gene=CCL3L1
METTL24	Methyltransferase Like 24	0.875451	Protein Coding	28	GC06M110245	https://www.genecards.org/cgi-bin/carddisp.pl?gene=METTL24
CDKN2B-AS1	CDKN2B Antisense RNA 1	0.875451	RNA Gene	22	GC09P021994	https://www.genecards.org/cgi-bin/carddisp.pl?gene=CDKN2B-AS1
MIR943	MicroRNA 943	0.875451	RNA Gene	13	GC04M002120	https://www.genecards.org/cgi-bin/carddisp.pl?gene=MIR943
HDAC8	Histone Deacetylase 8	0.872598	Protein Coding	45	GC0XM072329	https://www.genecards.org/cgi-bin/carddisp.pl?gene=HDAC8
VASP	Vasodilator Stimulated Phosphoprotein	0.870473	Protein Coding	42	GC19P052028	https://www.genecards.org/cgi-bin/carddisp.pl?gene=VASP
KIFC1	Kinesin Family Member C1	0.870473	Protein Coding	40	GC06P033391	https://www.genecards.org/cgi-bin/carddisp.pl?gene=KIFC1
FOXA3	Forkhead Box A3	0.870473	Protein Coding	38	GC19P045863	https://www.genecards.org/cgi-bin/carddisp.pl?gene=FOXA3
MYC	MYC Proto-Oncogene, BHLH Transcription Factor	0.861104	Protein Coding	50	GC08P127735	https://www.genecards.org/cgi-bin/carddisp.pl?gene=MYC
NOTCH1	Notch Receptor 1	0.860873	Protein Coding	49	GC09M137332	https://www.genecards.org/cgi-bin/carddisp.pl?gene=NOTCH1
PDPK1	3-Phosphoinositide Dependent Protein Kinase 1	0.860873	Protein Coding	48	GC16P002537	https://www.genecards.org/cgi-bin/carddisp.pl?gene=PDPK1
CTSH	Cathepsin H	0.860873	Protein Coding	46	GC15M079642	https://www.genecards.org/cgi-bin/carddisp.pl?gene=CTSH
GNB1	G Protein Subunit Beta 1	0.860873	Protein Coding	44	GC01M001785	https://www.genecards.org/cgi-bin/carddisp.pl?gene=GNB1
APOH	Apolipoprotein H	0.860873	Protein Coding	44	GC17M066212	https://www.genecards.org/cgi-bin/carddisp.pl?gene=APOH
PRSS21	Serine Protease 21	0.860873	Protein Coding	41	GC16P009920	https://www.genecards.org/cgi-bin/carddisp.pl?gene=PRSS21
CPB2	Carboxypeptidase B2	0.858652	Protein Coding	45	GC13M046053	https://www.genecards.org/cgi-bin/carddisp.pl?gene=CPB2
ACRV1	Acrosomal Vesicle Protein 1	0.858652	Protein Coding	34	GC11M125671	https://www.genecards.org/cgi-bin/carddisp.pl?gene=ACRV1
BLK	BLK Proto-Oncogene, Src Family Tyrosine Kinase	0.855176	Protein Coding	49	GC08P011486	https://www.genecards.org/cgi-bin/carddisp.pl?gene=BLK
HEXB	Hexosaminidase Subunit Beta	0.855176	Protein Coding	48	GC05P074640	https://www.genecards.org/cgi-bin/carddisp.pl?gene=HEXB
MUSK	Muscle Associated Receptor Tyrosine Kinase	0.855176	Protein Coding	47	GC09P110668	https://www.genecards.org/cgi-bin/carddisp.pl?gene=MUSK
PLD2	Phospholipase D2	0.855176	Protein Coding	47	GC17P004808	https://www.genecards.org/cgi-bin/carddisp.pl?gene=PLD2
NAMPT	Nicotinamide Phosphoribosyltransferase	0.855176	Protein Coding	46	GC07M106248	https://www.genecards.org/cgi-bin/carddisp.pl?gene=NAMPT
MYCN	MYCN Proto-Oncogene, BHLH Transcription Factor	0.855176	Protein Coding	46	GC02P015949	https://www.genecards.org/cgi-bin/carddisp.pl?gene=MYCN
AQP4	Aquaporin 4	0.855176	Protein Coding	46	GC18M026852	https://www.genecards.org/cgi-bin/carddisp.pl?gene=AQP4
ADCY3	Adenylate Cyclase 3	0.855176	Protein Coding	46	GC02M024819	https://www.genecards.org/cgi-bin/carddisp.pl?gene=ADCY3
LAMA4	Laminin Subunit Alpha 4	0.855176	Protein Coding	45	GC06M112107	https://www.genecards.org/cgi-bin/carddisp.pl?gene=LAMA4
OPRK1	Opioid Receptor Kappa 1	0.855176	Protein Coding	45	GC08M053227	https://www.genecards.org/cgi-bin/carddisp.pl?gene=OPRK1
USP15	Ubiquitin Specific Peptidase 15	0.855176	Protein Coding	45	GC12P062260	https://www.genecards.org/cgi-bin/carddisp.pl?gene=USP15
CDH13	Cadherin 13	0.855176	Protein Coding	44	GC16P082626	https://www.genecards.org/cgi-bin/carddisp.pl?gene=CDH13
TXN2	Thioredoxin 2	0.855176	Protein Coding	44	GC22M036467	https://www.genecards.org/cgi-bin/carddisp.pl?gene=TXN2
DDX1	DEAD-Box Helicase 1	0.855176	Protein Coding	43	GC02P015591	https://www.genecards.org/cgi-bin/carddisp.pl?gene=DDX1
RAMP1	Receptor Activity Modifying Protein 1	0.855176	Protein Coding	42	GC02P237858	https://www.genecards.org/cgi-bin/carddisp.pl?gene=RAMP1
NR6A1	Nuclear Receptor Subfamily 6 Group A Member 1	0.855176	Protein Coding	41	GC09M124517	https://www.genecards.org/cgi-bin/carddisp.pl?gene=NR6A1
NOX1	NADPH Oxidase 1	0.855176	Protein Coding	41	GC0XM100843	https://www.genecards.org/cgi-bin/carddisp.pl?gene=NOX1
SOCS6	Suppressor Of Cytokine Signaling 6	0.855176	Protein Coding	41	GC18P070288	https://www.genecards.org/cgi-bin/carddisp.pl?gene=SOCS6
SLC6A11	Solute Carrier Family 6 Member 11	0.855176	Protein Coding	41	GC03P012067	https://www.genecards.org/cgi-bin/carddisp.pl?gene=SLC6A11
TLN1	Talin 1	0.855176	Protein Coding	41	GC09M035696	https://www.genecards.org/cgi-bin/carddisp.pl?gene=TLN1
ITGAE	Integrin Subunit Alpha E	0.855176	Protein Coding	40	GC17M004008	https://www.genecards.org/cgi-bin/carddisp.pl?gene=ITGAE
ACSL3	Acyl-CoA Synthetase Long Chain Family Member 3	0.855176	Protein Coding	40	GC02P222860	https://www.genecards.org/cgi-bin/carddisp.pl?gene=ACSL3
SYNE2	Spectrin Repeat Containing Nuclear Envelope Protein 2	0.855176	Protein Coding	40	GC14P063761	https://www.genecards.org/cgi-bin/carddisp.pl?gene=SYNE2
TBCD	Tubulin Folding Cofactor D	0.855176	Protein Coding	40	GC17P082752	https://www.genecards.org/cgi-bin/carddisp.pl?gene=TBCD
ESM1	Endothelial Cell Specific Molecule 1	0.855176	Protein Coding	40	GC05M054977	https://www.genecards.org/cgi-bin/carddisp.pl?gene=ESM1
CRIM1	Cysteine Rich Transmembrane BMP Regulator 1	0.855176	Protein Coding	40	GC02P036355	https://www.genecards.org/cgi-bin/carddisp.pl?gene=CRIM1
PCDH9	Protocadherin 9	0.855176	Protein Coding	40	GC13M066302	https://www.genecards.org/cgi-bin/carddisp.pl?gene=PCDH9
KIR2DL4	Killer Cell Immunoglobulin Like Receptor, Two Ig Domains And Long Cytoplasmic Tail 4	0.855176	Protein Coding	39	GC19P062549	https://www.genecards.org/cgi-bin/carddisp.pl?gene=KIR2DL4
HAS1	Hyaluronan Synthase 1	0.855176	Protein Coding	39	GC19M062343	https://www.genecards.org/cgi-bin/carddisp.pl?gene=HAS1
LRRTM1	Leucine Rich Repeat Transmembrane Neuronal 1	0.855176	Protein Coding	39	GC02M080264	https://www.genecards.org/cgi-bin/carddisp.pl?gene=LRRTM1
FLRT2	Fibronectin Leucine Rich Transmembrane Protein 2	0.855176	Protein Coding	38	GC14P085527	https://www.genecards.org/cgi-bin/carddisp.pl?gene=FLRT2
LAG3	Lymphocyte Activating 3	0.855176	Protein Coding	38	GC12P018557	https://www.genecards.org/cgi-bin/carddisp.pl?gene=LAG3
PDCD5	Programmed Cell Death 5	0.855176	Protein Coding	38	GC19P032581	https://www.genecards.org/cgi-bin/carddisp.pl?gene=PDCD5
SLC45A3	Solute Carrier Family 45 Member 3	0.855176	Protein Coding	38	GC01M205626	https://www.genecards.org/cgi-bin/carddisp.pl?gene=SLC45A3
PMEPA1	Prostate Transmembrane Protein, Androgen Induced 1	0.855176	Protein Coding	38	GC20M057648	https://www.genecards.org/cgi-bin/carddisp.pl?gene=PMEPA1
WDR11	WD Repeat Domain 11	0.855176	Protein Coding	38	GC10P120851	https://www.genecards.org/cgi-bin/carddisp.pl?gene=WDR11
DOCK10	Dedicator Of Cytokinesis 10	0.855176	Protein Coding	37	GC02M224765	https://www.genecards.org/cgi-bin/carddisp.pl?gene=DOCK10
ZBTB38	Zinc Finger And BTB Domain Containing 38	0.855176	Protein Coding	37	GC03P141324	https://www.genecards.org/cgi-bin/carddisp.pl?gene=ZBTB38
FFAR3	Free Fatty Acid Receptor 3	0.855176	Protein Coding	36	GC19P052502	https://www.genecards.org/cgi-bin/carddisp.pl?gene=FFAR3
MPP7	MAGUK P55 Scaffold Protein 7	0.855176	Protein Coding	36	GC10M028057	https://www.genecards.org/cgi-bin/carddisp.pl?gene=MPP7
FBXL7	F-Box And Leucine Rich Repeat Protein 7	0.855176	Protein Coding	36	GC05P015553	https://www.genecards.org/cgi-bin/carddisp.pl?gene=FBXL7
SYNPO2	Synaptopodin 2	0.855176	Protein Coding	36	GC04P118850	https://www.genecards.org/cgi-bin/carddisp.pl?gene=SYNPO2
FAM167A	Family With Sequence Similarity 167 Member A	0.855176	Protein Coding	35	GC08M011421	https://www.genecards.org/cgi-bin/carddisp.pl?gene=FAM167A
ZNF71	Zinc Finger Protein 71	0.855176	Protein Coding	34	GC19P056595	https://www.genecards.org/cgi-bin/carddisp.pl?gene=ZNF71
BARHL2	BarH Like Homeobox 2	0.855176	Protein Coding	33	GC01M090711	https://www.genecards.org/cgi-bin/carddisp.pl?gene=BARHL2
COMMD10	COMM Domain Containing 10	0.855176	Protein Coding	32	GC05P116084	https://www.genecards.org/cgi-bin/carddisp.pl?gene=COMMD10
VSIR	V-Set Immunoregulatory Receptor	0.855176	Protein Coding	32	GC10M071748	https://www.genecards.org/cgi-bin/carddisp.pl?gene=VSIR
OR6X1	Olfactory Receptor Family 6 Subfamily X Member 1	0.855176	Protein Coding	29	GC11M123754	https://www.genecards.org/cgi-bin/carddisp.pl?gene=OR6X1
DLEU7	Deleted In Lymphocytic Leukemia 7	0.855176	Protein Coding	29	GC13M050519	https://www.genecards.org/cgi-bin/carddisp.pl?gene=DLEU7
DLEU1	Deleted In Lymphocytic Leukemia 1	0.855176	RNA Gene	28	GC13P050117	https://www.genecards.org/cgi-bin/carddisp.pl?gene=DLEU1
DCDC2C	Doublecortin Domain Containing 2C	0.855176	Protein Coding	25	GC02P003703	https://www.genecards.org/cgi-bin/carddisp.pl?gene=DCDC2C
DEUP1	Deuterosome Assembly Protein 1	0.855176	Protein Coding	25	GC11P093330	https://www.genecards.org/cgi-bin/carddisp.pl?gene=DEUP1
MIR1-1	MicroRNA 1-1	0.855176	RNA Gene	21	GC20P063248	https://www.genecards.org/cgi-bin/carddisp.pl?gene=MIR1-1
MIR1-2	MicroRNA 1-2	0.855176	RNA Gene	19	GC18M023353	https://www.genecards.org/cgi-bin/carddisp.pl?gene=MIR1-2
ZDHHC8P1	ZDHHC8 Pseudogene 1	0.855176	Pseudogene	16	GC22M023390	https://www.genecards.org/cgi-bin/carddisp.pl?gene=ZDHHC8P1
MIR3162	MicroRNA 3162	0.855176	RNA Gene	11	GC11M059595	https://www.genecards.org/cgi-bin/carddisp.pl?gene=MIR3162
RPL10AP3	Ribosomal Protein L10a Pseudogene 3	0.855176	Pseudogene	10	GC08M034322	https://www.genecards.org/cgi-bin/carddisp.pl?gene=RPL10AP3
NASPP1	Nuclear Autoantigenic Sperm Protein Pseudogene 1	0.855176	Pseudogene	9	GC08M060936	https://www.genecards.org/cgi-bin/carddisp.pl?gene=NASPP1
PDE9A-AS1	PDE9A Antisense RNA 1	0.855176	RNA Gene	9	GC21M042736	https://www.genecards.org/cgi-bin/carddisp.pl?gene=PDE9A-AS1
HNRNPA1P2	Heterogeneous Nuclear Ribonucleoprotein A1 Pseudogene 2	0.855176	Pseudogene	8	GC06P076894	https://www.genecards.org/cgi-bin/carddisp.pl?gene=HNRNPA1P2
RPL34P26	Ribosomal Protein L34 Pseudogene 26	0.855176	Pseudogene	8	GC13M050361	https://www.genecards.org/cgi-bin/carddisp.pl?gene=RPL34P26
STARP1	Steroidogenic Acute Regulatory Protein Pseudogene 1	0.855176	Pseudogene	8	GC13M065280	https://www.genecards.org/cgi-bin/carddisp.pl?gene=STARP1
GNG5P5	G Protein Subunit Gamma 5 Pseudogene 5	0.855176	Pseudogene	7	GC13P047307	https://www.genecards.org/cgi-bin/carddisp.pl?gene=GNG5P5
RPS3P6	Ribosomal Protein S3 Pseudogene 6	0.855176	Pseudogene	7	GC12M062021	https://www.genecards.org/cgi-bin/carddisp.pl?gene=RPS3P6
RNU7-51P	RNA, U7 Small Nuclear 51 Pseudogene	0.855176	Pseudogene	6	GC14P083048	https://www.genecards.org/cgi-bin/carddisp.pl?gene=RNU7-51P
KRT8P16	Keratin 8 Pseudogene 16	0.855176	Pseudogene	5	GC10M008536	https://www.genecards.org/cgi-bin/carddisp.pl?gene=KRT8P16
LOC102724802	Uncharacterized LOC102724802	0.855176	RNA Gene	2	GC15P060863	https://www.genecards.org/cgi-bin/carddisp.pl?gene=LOC102724802
CAMK4	Calcium/Calmodulin Dependent Protein Kinase IV	0.850012	Protein Coding	45	GC05P111223	https://www.genecards.org/cgi-bin/carddisp.pl?gene=CAMK4
ADAD1	Adenosine Deaminase Domain Containing 1	0.850012	Protein Coding	36	GC04P122378	https://www.genecards.org/cgi-bin/carddisp.pl?gene=ADAD1
AKT1	AKT Serine/Threonine Kinase 1	0.849958	Protein Coding	52	GC14M104769	https://www.genecards.org/cgi-bin/carddisp.pl?gene=AKT1
MMP14	Matrix Metallopeptidase 14	0.832749	Protein Coding	50	GC14P030861	https://www.genecards.org/cgi-bin/carddisp.pl?gene=MMP14
GJA1	Gap Junction Protein Alpha 1	0.832749	Protein Coding	49	GC06P121436	https://www.genecards.org/cgi-bin/carddisp.pl?gene=GJA1
COL4A1	Collagen Type IV Alpha 1 Chain	0.832749	Protein Coding	48	GC13M110148	https://www.genecards.org/cgi-bin/carddisp.pl?gene=COL4A1
EIF4E	Eukaryotic Translation Initiation Factor 4E	0.832749	Protein Coding	48	GC04M098879	https://www.genecards.org/cgi-bin/carddisp.pl?gene=EIF4E
BMP4	Bone Morphogenetic Protein 4	0.832749	Protein Coding	48	GC14M053949	https://www.genecards.org/cgi-bin/carddisp.pl?gene=BMP4
FST	Follistatin	0.832749	Protein Coding	47	GC05P053480	https://www.genecards.org/cgi-bin/carddisp.pl?gene=FST
FGR	FGR Proto-Oncogene, Src Family Tyrosine Kinase	0.832749	Protein Coding	47	GC01M027706	https://www.genecards.org/cgi-bin/carddisp.pl?gene=FGR
FBLN1	Fibulin 1	0.832749	Protein Coding	45	GC22P045502	https://www.genecards.org/cgi-bin/carddisp.pl?gene=FBLN1
SMC3	Structural Maintenance Of Chromosomes 3	0.832749	Protein Coding	45	GC10P110567	https://www.genecards.org/cgi-bin/carddisp.pl?gene=SMC3
PKM	Pyruvate Kinase M1/2	0.832749	Protein Coding	44	GC15M072199	https://www.genecards.org/cgi-bin/carddisp.pl?gene=PKM
FABP4	Fatty Acid Binding Protein 4	0.832749	Protein Coding	43	GC08M081478	https://www.genecards.org/cgi-bin/carddisp.pl?gene=FABP4
CITED2	Cbp/P300 Interacting Transactivator With Glu/Asp Rich Carboxy-Terminal Domain 2	0.832749	Protein Coding	43	GC06M139371	https://www.genecards.org/cgi-bin/carddisp.pl?gene=CITED2
LPIN2	Lipin 2	0.832749	Protein Coding	42	GC18M002916	https://www.genecards.org/cgi-bin/carddisp.pl?gene=LPIN2
SSH1	Slingshot Protein Phosphatase 1	0.832749	Protein Coding	41	GC12M108784	https://www.genecards.org/cgi-bin/carddisp.pl?gene=SSH1
PDCD4	Programmed Cell Death 4	0.832749	Protein Coding	41	GC10P110871	https://www.genecards.org/cgi-bin/carddisp.pl?gene=PDCD4
STARD13	StAR Related Lipid Transfer Domain Containing 13	0.832749	Protein Coding	40	GC13M033103	https://www.genecards.org/cgi-bin/carddisp.pl?gene=STARD13
ANO3	Anoctamin 3	0.832749	Protein Coding	40	GC11P026188	https://www.genecards.org/cgi-bin/carddisp.pl?gene=ANO3
CD1C	CD1c Molecule	0.832749	Protein Coding	39	GC01P158289	https://www.genecards.org/cgi-bin/carddisp.pl?gene=CD1C
CD207	CD207 Molecule	0.832749	Protein Coding	39	GC02M070830	https://www.genecards.org/cgi-bin/carddisp.pl?gene=CD207
GPRC6A	G Protein-Coupled Receptor Class C Group 6 Member A	0.832749	Protein Coding	38	GC06M116793	https://www.genecards.org/cgi-bin/carddisp.pl?gene=GPRC6A
MAML3	Mastermind Like Transcriptional Coactivator 3	0.832749	Protein Coding	38	GC04M139716	https://www.genecards.org/cgi-bin/carddisp.pl?gene=MAML3
CD53	CD53 Molecule	0.832749	Protein Coding	38	GC01P110871	https://www.genecards.org/cgi-bin/carddisp.pl?gene=CD53
MYADM	Myeloid Associated Differentiation Marker	0.832749	Protein Coding	37	GC19P062509	https://www.genecards.org/cgi-bin/carddisp.pl?gene=MYADM
DENND1A	DENN Domain Containing 1A	0.832749	Protein Coding	37	GC09M123379	https://www.genecards.org/cgi-bin/carddisp.pl?gene=DENND1A
ADGRL1	Adhesion G Protein-Coupled Receptor L1	0.832749	Protein Coding	36	GC19M014147	https://www.genecards.org/cgi-bin/carddisp.pl?gene=ADGRL1
SERBP1	SERPINE1 MRNA Binding Protein 1	0.832749	Protein Coding	36	GC01M067407	https://www.genecards.org/cgi-bin/carddisp.pl?gene=SERBP1
ADGRL3	Adhesion G Protein-Coupled Receptor L3	0.832749	Protein Coding	36	GC04P061201	https://www.genecards.org/cgi-bin/carddisp.pl?gene=ADGRL3
MUC15	Mucin 15, Cell Surface Associated	0.832749	Protein Coding	35	GC11M026537	https://www.genecards.org/cgi-bin/carddisp.pl?gene=MUC15
PTTG1IP	PTTG1 Interacting Protein	0.832749	Protein Coding	35	GC21M044849	https://www.genecards.org/cgi-bin/carddisp.pl?gene=PTTG1IP
GPRASP1	G Protein-Coupled Receptor Associated Sorting Protein 1	0.832749	Protein Coding	34	GC0XP102651	https://www.genecards.org/cgi-bin/carddisp.pl?gene=GPRASP1
EFR3B	EFR3 Homolog B	0.832749	Protein Coding	33	GC02P025002	https://www.genecards.org/cgi-bin/carddisp.pl?gene=EFR3B
CMKLR2	Chemerin Chemokine-Like Receptor 2	0.832749	Protein Coding	29	GC02M206176	https://www.genecards.org/cgi-bin/carddisp.pl?gene=CMKLR2
KCNQ1OT1	KCNQ1 Opposite Strand/Antisense Transcript 1	0.832749	RNA Gene	27	GC11M002796	https://www.genecards.org/cgi-bin/carddisp.pl?gene=KCNQ1OT1
CHORDC1P4	CHORDC1 Pseudogene 4	0.832749	Pseudogene	8	GC18M003187	https://www.genecards.org/cgi-bin/carddisp.pl?gene=CHORDC1P4
LOC101060400	Translation Initiation Factor IF-2	0.832749	RNA Gene	3	GC17M048684	https://www.genecards.org/cgi-bin/carddisp.pl?gene=LOC101060400
TGFA	Transforming Growth Factor Alpha	0.832604	Protein Coding	45	GC02M070447	https://www.genecards.org/cgi-bin/carddisp.pl?gene=TGFA
CTSK	Cathepsin K	0.831122	Protein Coding	49	GC01M151456	https://www.genecards.org/cgi-bin/carddisp.pl?gene=CTSK
KL	Klotho	0.831122	Protein Coding	45	GC13P033016	https://www.genecards.org/cgi-bin/carddisp.pl?gene=KL
PRDM1	PR/SET Domain 1	0.831122	Protein Coding	44	GC06P105993	https://www.genecards.org/cgi-bin/carddisp.pl?gene=PRDM1
TRIM26	Tripartite Motif Containing 26	0.831122	Protein Coding	37	GC06M030184	https://www.genecards.org/cgi-bin/carddisp.pl?gene=TRIM26
IRF5	Interferon Regulatory Factor 5	0.829576	Protein Coding	46	GC07P128937	https://www.genecards.org/cgi-bin/carddisp.pl?gene=IRF5
SULT1A3	Sulfotransferase Family 1A Member 3	0.827882	Protein Coding	38	GC16P030199	https://www.genecards.org/cgi-bin/carddisp.pl?gene=SULT1A3
SLC9A4	Solute Carrier Family 9 Member A4	0.826677	Protein Coding	34	GC02P102456	https://www.genecards.org/cgi-bin/carddisp.pl?gene=SLC9A4
HSPA8	Heat Shock Protein Family A (Hsp70) Member 8	0.824313	Protein Coding	47	GC11M123057	https://www.genecards.org/cgi-bin/carddisp.pl?gene=HSPA8
CD46	CD46 Molecule	0.822184	Protein Coding	46	GC01P207752	https://www.genecards.org/cgi-bin/carddisp.pl?gene=CD46
ARSB	Arylsulfatase B	0.822021	Protein Coding	45	GC05M078777	https://www.genecards.org/cgi-bin/carddisp.pl?gene=ARSB
ATF3	Activating Transcription Factor 3	0.821523	Protein Coding	44	GC01P212565	https://www.genecards.org/cgi-bin/carddisp.pl?gene=ATF3
RNASEL	Ribonuclease L	0.815019	Protein Coding	44	GC01M182573	https://www.genecards.org/cgi-bin/carddisp.pl?gene=RNASEL
IVNS1ABP	Influenza Virus NS1A Binding Protein	0.815019	Protein Coding	40	GC01M185306	https://www.genecards.org/cgi-bin/carddisp.pl?gene=IVNS1ABP
TINCR	TINCR Ubiquitin Domain Containing	0.815019	Protein Coding	25	GC19M005558	https://www.genecards.org/cgi-bin/carddisp.pl?gene=TINCR
SNHG5	Small Nucleolar RNA Host Gene 5	0.815019	RNA Gene	22	GC06M085650	https://www.genecards.org/cgi-bin/carddisp.pl?gene=SNHG5
FENDRR	FOXF1 Adjacent Non-Coding Developmental Regulatory RNA	0.815019	RNA Gene	20	GC16M086511	https://www.genecards.org/cgi-bin/carddisp.pl?gene=FENDRR
LINC00229	Long Intergenic Non-Protein Coding RNA 229	0.815019	RNA Gene	17	GC22M044606	https://www.genecards.org/cgi-bin/carddisp.pl?gene=LINC00229
SMARCA4	SWI/SNF Related, Matrix Associated, Actin Dependent Regulator Of Chromatin, Subfamily A, Member 4	0.813959	Protein Coding	48	GC19P010932	https://www.genecards.org/cgi-bin/carddisp.pl?gene=SMARCA4
TFAP2A	Transcription Factor AP-2 Alpha	0.813959	Protein Coding	47	GC06M010393	https://www.genecards.org/cgi-bin/carddisp.pl?gene=TFAP2A
SLC4A4	Solute Carrier Family 4 Member 4	0.813959	Protein Coding	45	GC04P071063	https://www.genecards.org/cgi-bin/carddisp.pl?gene=SLC4A4
MAPK10	Mitogen-Activated Protein Kinase 10	0.807548	Protein Coding	49	GC04M085990	https://www.genecards.org/cgi-bin/carddisp.pl?gene=MAPK10
ADH1C	Alcohol Dehydrogenase 1C (Class I), Gamma Polypeptide	0.807548	Protein Coding	41	GC04M099336	https://www.genecards.org/cgi-bin/carddisp.pl?gene=ADH1C
CASR	Calcium Sensing Receptor	0.807294	Protein Coding	50	GC03P122183	https://www.genecards.org/cgi-bin/carddisp.pl?gene=CASR
NOTCH3	Notch Receptor 3	0.807294	Protein Coding	49	GC19M015159	https://www.genecards.org/cgi-bin/carddisp.pl?gene=NOTCH3
OPRM1	Opioid Receptor Mu 1	0.807294	Protein Coding	48	GC06P154075	https://www.genecards.org/cgi-bin/carddisp.pl?gene=OPRM1
NTRK1	Neurotrophic Receptor Tyrosine Kinase 1	0.807294	Protein Coding	48	GC01P156815	https://www.genecards.org/cgi-bin/carddisp.pl?gene=NTRK1
KLK3	Kallikrein Related Peptidase 3	0.807294	Protein Coding	46	GC19P050854	https://www.genecards.org/cgi-bin/carddisp.pl?gene=KLK3
NEDD4L	NEDD4 Like E3 Ubiquitin Protein Ligase	0.807294	Protein Coding	46	GC18P058044	https://www.genecards.org/cgi-bin/carddisp.pl?gene=NEDD4L
ACVR1B	Activin A Receptor Type 1B	0.807294	Protein Coding	46	GC12P051951	https://www.genecards.org/cgi-bin/carddisp.pl?gene=ACVR1B
TWIST1	Twist Family BHLH Transcription Factor 1	0.807294	Protein Coding	46	GC07M019020	https://www.genecards.org/cgi-bin/carddisp.pl?gene=TWIST1
CTSL	Cathepsin L	0.807294	Protein Coding	46	GC09P087725	https://www.genecards.org/cgi-bin/carddisp.pl?gene=CTSL
CNR1	Cannabinoid Receptor 1	0.807294	Protein Coding	46	GC06M088139	https://www.genecards.org/cgi-bin/carddisp.pl?gene=CNR1
PITX2	Paired Like Homeodomain 2	0.807294	Protein Coding	46	GC04M110617	https://www.genecards.org/cgi-bin/carddisp.pl?gene=PITX2
THBS1	Thrombospondin 1	0.807294	Protein Coding	45	GC15P039581	https://www.genecards.org/cgi-bin/carddisp.pl?gene=THBS1
CHRNA1	Cholinergic Receptor Nicotinic Alpha 1 Subunit	0.807294	Protein Coding	45	GC02M174747	https://www.genecards.org/cgi-bin/carddisp.pl?gene=CHRNA1
SOAT1	Sterol O-Acyltransferase 1	0.807294	Protein Coding	44	GC01P179262	https://www.genecards.org/cgi-bin/carddisp.pl?gene=SOAT1
CDC73	Cell Division Cycle 73	0.807294	Protein Coding	44	GC01P193121	https://www.genecards.org/cgi-bin/carddisp.pl?gene=CDC73
HSD3B1	Hydroxy-Delta-5-Steroid Dehydrogenase, 3 Beta- And Steroid Delta-Isomerase 1	0.807294	Protein Coding	43	GC01P119507	https://www.genecards.org/cgi-bin/carddisp.pl?gene=HSD3B1
MID1	Midline 1	0.807294	Protein Coding	42	GC0XM010445	https://www.genecards.org/cgi-bin/carddisp.pl?gene=MID1
DOK1	Docking Protein 1	0.807294	Protein Coding	42	GC02P074549	https://www.genecards.org/cgi-bin/carddisp.pl?gene=DOK1
UNC119	Unc-119 Lipid Binding Chaperone	0.807294	Protein Coding	41	GC17M028546	https://www.genecards.org/cgi-bin/carddisp.pl?gene=UNC119
TFF2	Trefoil Factor 2	0.807294	Protein Coding	41	GC21M042346	https://www.genecards.org/cgi-bin/carddisp.pl?gene=TFF2
GSTA2	Glutathione S-Transferase Alpha 2	0.807294	Protein Coding	41	GC06M052750	https://www.genecards.org/cgi-bin/carddisp.pl?gene=GSTA2
RGS5	Regulator Of G Protein Signaling 5	0.807294	Protein Coding	40	GC01M163111	https://www.genecards.org/cgi-bin/carddisp.pl?gene=RGS5
PITRM1	Pitrilysin Metallopeptidase 1	0.807294	Protein Coding	40	GC10M003138	https://www.genecards.org/cgi-bin/carddisp.pl?gene=PITRM1
IL1F10	Interleukin 1 Family Member 10	0.807294	Protein Coding	38	GC02P113067	https://www.genecards.org/cgi-bin/carddisp.pl?gene=IL1F10
MRPL42	Mitochondrial Ribosomal Protein L42	0.807294	Protein Coding	38	GC12P093467	https://www.genecards.org/cgi-bin/carddisp.pl?gene=MRPL42
OXER1	Oxoeicosanoid Receptor 1	0.807294	Protein Coding	38	GC02M042762	https://www.genecards.org/cgi-bin/carddisp.pl?gene=OXER1
NLRP4	NLR Family Pyrin Domain Containing 4	0.807294	Protein Coding	37	GC19P055836	https://www.genecards.org/cgi-bin/carddisp.pl?gene=NLRP4
FASTK	Fas Activated Serine/Threonine Kinase	0.807294	Protein Coding	37	GC07M151077	https://www.genecards.org/cgi-bin/carddisp.pl?gene=FASTK
SEC14L3	SEC14 Like Lipid Binding 3	0.807294	Protein Coding	36	GC22M030447	https://www.genecards.org/cgi-bin/carddisp.pl?gene=SEC14L3
NFATC2IP	Nuclear Factor Of Activated T Cells 2 Interacting Protein	0.807294	Protein Coding	35	GC16P039284	https://www.genecards.org/cgi-bin/carddisp.pl?gene=NFATC2IP
CYYR1	Cysteine And Tyrosine Rich 1	0.807294	Protein Coding	32	GC21M026466	https://www.genecards.org/cgi-bin/carddisp.pl?gene=CYYR1
NIBAN1	Niban Apoptosis Regulator 1	0.807294	Protein Coding	30	GC01M184791	https://www.genecards.org/cgi-bin/carddisp.pl?gene=NIBAN1
MALAT1	Metastasis Associated Lung Adenocarcinoma Transcript 1	0.807294	RNA Gene	24	GC11P068989	https://www.genecards.org/cgi-bin/carddisp.pl?gene=MALAT1
MIRLET7C	MicroRNA Let-7c	0.807294	RNA Gene	22	GC21P016551	https://www.genecards.org/cgi-bin/carddisp.pl?gene=MIRLET7C
MIRLET7B	MicroRNA Let-7b	0.807294	RNA Gene	21	GC22P046119	https://www.genecards.org/cgi-bin/carddisp.pl?gene=MIRLET7B
MIR323A	MicroRNA 323a	0.807294	RNA Gene	18	GC14P109066	https://www.genecards.org/cgi-bin/carddisp.pl?gene=MIR323A
MIR885	MicroRNA 885	0.807294	RNA Gene	18	GC03M010413	https://www.genecards.org/cgi-bin/carddisp.pl?gene=MIR885
ITCH	Itchy E3 Ubiquitin Protein Ligase	0.800828	Protein Coding	45	GC20P034363	https://www.genecards.org/cgi-bin/carddisp.pl?gene=ITCH
KPNB1	Karyopherin Subunit Beta 1	0.800828	Protein Coding	42	GC17P047649	https://www.genecards.org/cgi-bin/carddisp.pl?gene=KPNB1
CLEC4M	C-Type Lectin Domain Family 4 Member M	0.800828	Protein Coding	40	GC19P007763	https://www.genecards.org/cgi-bin/carddisp.pl?gene=CLEC4M
PRKN	Parkin RBR E3 Ubiquitin Protein Ligase	0.799758	Protein Coding	38	GC06M161348	https://www.genecards.org/cgi-bin/carddisp.pl?gene=PRKN
MIR143	MicroRNA 143	0.799758	RNA Gene	24	GC05P149410	https://www.genecards.org/cgi-bin/carddisp.pl?gene=MIR143
LBR	Lamin B Receptor	0.795821	Protein Coding	46	GC01M225401	https://www.genecards.org/cgi-bin/carddisp.pl?gene=LBR
SMAD4	SMAD Family Member 4	0.788532	Protein Coding	49	GC18P051028	https://www.genecards.org/cgi-bin/carddisp.pl?gene=SMAD4
RPS6KA3	Ribosomal Protein S6 Kinase A3	0.786518	Protein Coding	51	GC0XM020149	https://www.genecards.org/cgi-bin/carddisp.pl?gene=RPS6KA3
ACAN	Aggrecan	0.786518	Protein Coding	48	GC15P112336	https://www.genecards.org/cgi-bin/carddisp.pl?gene=ACAN
GNB3	G Protein Subunit Beta 3	0.786518	Protein Coding	46	GC12P006839	https://www.genecards.org/cgi-bin/carddisp.pl?gene=GNB3
TPM3	Tropomyosin 3	0.786518	Protein Coding	46	GC01M154127	https://www.genecards.org/cgi-bin/carddisp.pl?gene=TPM3
TPM2	Tropomyosin 2	0.786518	Protein Coding	45	GC09M035672	https://www.genecards.org/cgi-bin/carddisp.pl?gene=TPM2
CASP14	Caspase 14	0.786518	Protein Coding	45	GC19P015049	https://www.genecards.org/cgi-bin/carddisp.pl?gene=CASP14
PHYH	Phytanoyl-CoA 2-Hydroxylase	0.786518	Protein Coding	45	GC10M013277	https://www.genecards.org/cgi-bin/carddisp.pl?gene=PHYH
STAMBP	STAM Binding Protein	0.786518	Protein Coding	44	GC02P073828	https://www.genecards.org/cgi-bin/carddisp.pl?gene=STAMBP
TNNT3	Troponin T3, Fast Skeletal Type	0.786518	Protein Coding	44	GC11P001920	https://www.genecards.org/cgi-bin/carddisp.pl?gene=TNNT3
TNNI2	Troponin I2, Fast Skeletal Type	0.786518	Protein Coding	44	GC11P001839	https://www.genecards.org/cgi-bin/carddisp.pl?gene=TNNI2
CFL2	Cofilin 2	0.786518	Protein Coding	44	GC14M034706	https://www.genecards.org/cgi-bin/carddisp.pl?gene=CFL2
MECP2	Methyl-CpG Binding Protein 2	0.786518	Protein Coding	44	GC0XM154021	https://www.genecards.org/cgi-bin/carddisp.pl?gene=MECP2
ABCA12	ATP Binding Cassette Subfamily A Member 12	0.786518	Protein Coding	43	GC02M214931	https://www.genecards.org/cgi-bin/carddisp.pl?gene=ABCA12
KRT10	Keratin 10	0.786518	Protein Coding	42	GC17M040818	https://www.genecards.org/cgi-bin/carddisp.pl?gene=KRT10
ALOX12B	Arachidonate 12-Lipoxygenase, 12R Type	0.786518	Protein Coding	42	GC17M010117	https://www.genecards.org/cgi-bin/carddisp.pl?gene=ALOX12B
ALOXE3	Arachidonate Lipoxygenase 3	0.786518	Protein Coding	42	GC17M010115	https://www.genecards.org/cgi-bin/carddisp.pl?gene=ALOXE3
NEB	Nebulin	0.786518	Protein Coding	41	GC02M151485	https://www.genecards.org/cgi-bin/carddisp.pl?gene=NEB
FKBP14	FKBP Prolyl Isomerase 14	0.786518	Protein Coding	40	GC07M030010	https://www.genecards.org/cgi-bin/carddisp.pl?gene=FKBP14
HPX	Hemopexin	0.786518	Protein Coding	40	GC11M006435	https://www.genecards.org/cgi-bin/carddisp.pl?gene=HPX
AZU1	Azurocidin 1	0.786518	Protein Coding	40	GC19P000825	https://www.genecards.org/cgi-bin/carddisp.pl?gene=AZU1
ECI2	Enoyl-CoA Delta Isomerase 2	0.786518	Protein Coding	39	GC06M004115	https://www.genecards.org/cgi-bin/carddisp.pl?gene=ECI2
CLASP2	Cytoplasmic Linker Associated Protein 2	0.786518	Protein Coding	39	GC03M033537	https://www.genecards.org/cgi-bin/carddisp.pl?gene=CLASP2
NCBP1	Nuclear Cap Binding Protein Subunit 1	0.786518	Protein Coding	38	GC09P097633	https://www.genecards.org/cgi-bin/carddisp.pl?gene=NCBP1
NIPAL4	NIPA Like Domain Containing 4	0.786518	Protein Coding	38	GC05P157460	https://www.genecards.org/cgi-bin/carddisp.pl?gene=NIPAL4
STAMBPL1	STAM Binding Protein Like 1	0.786518	Protein Coding	38	GC10P088879	https://www.genecards.org/cgi-bin/carddisp.pl?gene=STAMBPL1
TMEM67	Transmembrane Protein 67	0.786518	Protein Coding	38	GC08P093754	https://www.genecards.org/cgi-bin/carddisp.pl?gene=TMEM67
SLC25A29	Solute Carrier Family 25 Member 29	0.786518	Protein Coding	38	GC14M100282	https://www.genecards.org/cgi-bin/carddisp.pl?gene=SLC25A29
PNPLA1	Patatin Like Phospholipase Domain Containing 1	0.786518	Protein Coding	37	GC06P077006	https://www.genecards.org/cgi-bin/carddisp.pl?gene=PNPLA1
ASPRV1	Aspartic Peptidase Retroviral Like 1	0.786518	Protein Coding	35	GC02M069932	https://www.genecards.org/cgi-bin/carddisp.pl?gene=ASPRV1
MT-ATP6	Mitochondrially Encoded ATP Synthase Membrane Subunit 6	0.786518	Protein Coding	33	GCMTP008531	https://www.genecards.org/cgi-bin/carddisp.pl?gene=MT-ATP6
RFESD	Rieske Fe-S Domain Containing	0.786518	Protein Coding	33	GC05P095646	https://www.genecards.org/cgi-bin/carddisp.pl?gene=RFESD
SELENON	Selenoprotein N	0.786518	Protein Coding	33	GC01P025800	https://www.genecards.org/cgi-bin/carddisp.pl?gene=SELENON
FGFR2	Fibroblast Growth Factor Receptor 2	0.777099	Protein Coding	53	GC10M121478	https://www.genecards.org/cgi-bin/carddisp.pl?gene=FGFR2
MAP2K1	Mitogen-Activated Protein Kinase Kinase 1	0.777099	Protein Coding	52	GC15P066386	https://www.genecards.org/cgi-bin/carddisp.pl?gene=MAP2K1
GNAS	GNAS Complex Locus	0.777099	Protein Coding	50	GC20P058839	https://www.genecards.org/cgi-bin/carddisp.pl?gene=GNAS
CTSB	Cathepsin B	0.777099	Protein Coding	50	GC08M011842	https://www.genecards.org/cgi-bin/carddisp.pl?gene=CTSB
BMPR1A	Bone Morphogenetic Protein Receptor Type 1A	0.777099	Protein Coding	49	GC10P090639	https://www.genecards.org/cgi-bin/carddisp.pl?gene=BMPR1A
GABBR2	Gamma-Aminobutyric Acid Type B Receptor Subunit 2	0.777099	Protein Coding	48	GC09M098288	https://www.genecards.org/cgi-bin/carddisp.pl?gene=GABBR2
CYP11A1	Cytochrome P450 Family 11 Subfamily A Member 1	0.777099	Protein Coding	48	GC15M074337	https://www.genecards.org/cgi-bin/carddisp.pl?gene=CYP11A1
LAMA1	Laminin Subunit Alpha 1	0.777099	Protein Coding	46	GC18M006941	https://www.genecards.org/cgi-bin/carddisp.pl?gene=LAMA1
OPRL1	Opioid Related Nociceptin Receptor 1	0.777099	Protein Coding	46	GC20P064080	https://www.genecards.org/cgi-bin/carddisp.pl?gene=OPRL1
ADCY2	Adenylate Cyclase 2	0.777099	Protein Coding	46	GC05P007396	https://www.genecards.org/cgi-bin/carddisp.pl?gene=ADCY2
KCNA5	Potassium Voltage-Gated Channel Subfamily A Member 5	0.777099	Protein Coding	45	GC12P005043	https://www.genecards.org/cgi-bin/carddisp.pl?gene=KCNA5
DAG1	Dystroglycan 1	0.777099	Protein Coding	45	GC03P049540	https://www.genecards.org/cgi-bin/carddisp.pl?gene=DAG1
MKNK1	MAPK Interacting Serine/Threonine Kinase 1	0.777099	Protein Coding	45	GC01M046557	https://www.genecards.org/cgi-bin/carddisp.pl?gene=MKNK1
PPARGC1A	PPARG Coactivator 1 Alpha	0.777099	Protein Coding	45	GC04M023755	https://www.genecards.org/cgi-bin/carddisp.pl?gene=PPARGC1A
TAT	Tyrosine Aminotransferase	0.777099	Protein Coding	44	GC16M071565	https://www.genecards.org/cgi-bin/carddisp.pl?gene=TAT
SLC22A3	Solute Carrier Family 22 Member 3	0.777099	Protein Coding	44	GC06P160348	https://www.genecards.org/cgi-bin/carddisp.pl?gene=SLC22A3
DOCK2	Dedicator Of Cytokinesis 2	0.777099	Protein Coding	44	GC05P169637	https://www.genecards.org/cgi-bin/carddisp.pl?gene=DOCK2
FGFRL1	Fibroblast Growth Factor Receptor Like 1	0.777099	Protein Coding	43	GC04P001197	https://www.genecards.org/cgi-bin/carddisp.pl?gene=FGFRL1
STK10	Serine/Threonine Kinase 10	0.777099	Protein Coding	43	GC05M172042	https://www.genecards.org/cgi-bin/carddisp.pl?gene=STK10
SMOC2	SPARC Related Modular Calcium Binding 2	0.777099	Protein Coding	43	GC06P168441	https://www.genecards.org/cgi-bin/carddisp.pl?gene=SMOC2
BSG	Basigin (Ok Blood Group)	0.777099	Protein Coding	43	GC19P000571	https://www.genecards.org/cgi-bin/carddisp.pl?gene=BSG
HLA-E	Major Histocompatibility Complex, Class I, E	0.777099	Protein Coding	42	GC06P076836	https://www.genecards.org/cgi-bin/carddisp.pl?gene=HLA-E
MT2A	Metallothionein 2A	0.777099	Protein Coding	42	GC16P056939	https://www.genecards.org/cgi-bin/carddisp.pl?gene=MT2A
NRF1	Nuclear Respiratory Factor 1	0.777099	Protein Coding	42	GC07P129611	https://www.genecards.org/cgi-bin/carddisp.pl?gene=NRF1
TFAM	Transcription Factor A, Mitochondrial	0.777099	Protein Coding	42	GC10P058385	https://www.genecards.org/cgi-bin/carddisp.pl?gene=TFAM
BST1	Bone Marrow Stromal Cell Antigen 1	0.777099	Protein Coding	42	GC04P017265	https://www.genecards.org/cgi-bin/carddisp.pl?gene=BST1
AGTPBP1	ATP/GTP Binding Carboxypeptidase 1	0.777099	Protein Coding	42	GC09M085546	https://www.genecards.org/cgi-bin/carddisp.pl?gene=AGTPBP1
INHA	Inhibin Subunit Alpha	0.777099	Protein Coding	42	GC02P219569	https://www.genecards.org/cgi-bin/carddisp.pl?gene=INHA
PIP5K1B	Phosphatidylinositol-4-Phosphate 5-Kinase Type 1 Beta	0.777099	Protein Coding	42	GC09P068705	https://www.genecards.org/cgi-bin/carddisp.pl?gene=PIP5K1B
SIX1	SIX Homeobox 1	0.777099	Protein Coding	42	GC14M060643	https://www.genecards.org/cgi-bin/carddisp.pl?gene=SIX1
JUND	JunD Proto-Oncogene, AP-1 Transcription Factor Subunit	0.777099	Protein Coding	41	GC19M018279	https://www.genecards.org/cgi-bin/carddisp.pl?gene=JUND
MR1	Major Histocompatibility Complex, Class I-Related	0.777099	Protein Coding	41	GC01P181033	https://www.genecards.org/cgi-bin/carddisp.pl?gene=MR1
POLI	DNA Polymerase Iota	0.777099	Protein Coding	41	GC18P054274	https://www.genecards.org/cgi-bin/carddisp.pl?gene=POLI
PKP1	Plakophilin 1	0.777099	Protein Coding	41	GC01P201283	https://www.genecards.org/cgi-bin/carddisp.pl?gene=PKP1
TAGLN2	Transgelin 2	0.777099	Protein Coding	40	GC01M159918	https://www.genecards.org/cgi-bin/carddisp.pl?gene=TAGLN2
GLIS3	GLIS Family Zinc Finger 3	0.777099	Protein Coding	38	GC09M003816	https://www.genecards.org/cgi-bin/carddisp.pl?gene=GLIS3
RPH3AL	Rabphilin 3A Like (Without C2 Domains)	0.777099	Protein Coding	38	GC17M000212	https://www.genecards.org/cgi-bin/carddisp.pl?gene=RPH3AL
PNOC	Prepronociceptin	0.777099	Protein Coding	38	GC08P028316	https://www.genecards.org/cgi-bin/carddisp.pl?gene=PNOC
SLC5A12	Solute Carrier Family 5 Member 12	0.777099	Protein Coding	38	GC11M026648	https://www.genecards.org/cgi-bin/carddisp.pl?gene=SLC5A12
ZMYND8	Zinc Finger MYND-Type Containing 8	0.777099	Protein Coding	38	GC20M047209	https://www.genecards.org/cgi-bin/carddisp.pl?gene=ZMYND8
TMEM132D	Transmembrane Protein 132D	0.777099	Protein Coding	37	GC12M129071	https://www.genecards.org/cgi-bin/carddisp.pl?gene=TMEM132D
CEP68	Centrosomal Protein 68	0.777099	Protein Coding	37	GC02P065056	https://www.genecards.org/cgi-bin/carddisp.pl?gene=CEP68
C1QTNF3	C1q And TNF Related 3	0.777099	Protein Coding	37	GC05M034017	https://www.genecards.org/cgi-bin/carddisp.pl?gene=C1QTNF3
SIPA1L2	Signal Induced Proliferation Associated 1 Like 2	0.777099	Protein Coding	37	GC01M232397	https://www.genecards.org/cgi-bin/carddisp.pl?gene=SIPA1L2
HS3ST4	Heparan Sulfate-Glucosamine 3-Sulfotransferase 4	0.777099	Protein Coding	36	GC16P027636	https://www.genecards.org/cgi-bin/carddisp.pl?gene=HS3ST4
CNIH3	Cornichon Family AMPA Receptor Auxiliary Protein 3	0.777099	Protein Coding	36	GC01P224435	https://www.genecards.org/cgi-bin/carddisp.pl?gene=CNIH3
SKA1	Spindle And Kinetochore Associated Complex Subunit 1	0.777099	Protein Coding	36	GC18P050374	https://www.genecards.org/cgi-bin/carddisp.pl?gene=SKA1
FSCB	Fibrous Sheath CABYR Binding Protein	0.777099	Protein Coding	35	GC14M044504	https://www.genecards.org/cgi-bin/carddisp.pl?gene=FSCB
TTC17	Tetratricopeptide Repeat Domain 17	0.777099	Protein Coding	34	GC11P043380	https://www.genecards.org/cgi-bin/carddisp.pl?gene=TTC17
TMCO4	Transmembrane And Coiled-Coil Domains 4	0.777099	Protein Coding	33	GC01M019682	https://www.genecards.org/cgi-bin/carddisp.pl?gene=TMCO4
CWC22	CWC22 Spliceosome Associated Protein Homolog	0.777099	Protein Coding	33	GC02M179944	https://www.genecards.org/cgi-bin/carddisp.pl?gene=CWC22
ZNF248	Zinc Finger Protein 248	0.777099	Protein Coding	32	GC10M037744	https://www.genecards.org/cgi-bin/carddisp.pl?gene=ZNF248
MIR204	MicroRNA 204	0.777099	RNA Gene	24	GC09M070809	https://www.genecards.org/cgi-bin/carddisp.pl?gene=MIR204
MIR451A	MicroRNA 451a	0.777099	RNA Gene	19	GC17M028861	https://www.genecards.org/cgi-bin/carddisp.pl?gene=MIR451A
GLCCI1-DT	GLCCI1 Divergent Transcript	0.777099	RNA Gene	13	GC07M007949	https://www.genecards.org/cgi-bin/carddisp.pl?gene=GLCCI1-DT
RPS10P7	Ribosomal Protein S10 Pseudogene 7	0.777099	Pseudogene	13	GC01P201518	https://www.genecards.org/cgi-bin/carddisp.pl?gene=RPS10P7
RPL13AP5	Ribosomal Protein L13a Pseudogene 5	0.777099	Pseudogene	13	GC10P096750	https://www.genecards.org/cgi-bin/carddisp.pl?gene=RPL13AP5
RPS15AP30	Ribosomal Protein S15a Pseudogene 30	0.777099	Pseudogene	10	GC10P112987	https://www.genecards.org/cgi-bin/carddisp.pl?gene=RPS15AP30
RPL21P126	Ribosomal Protein L21 Pseudogene 126	0.777099	Pseudogene	9	GC18P055635	https://www.genecards.org/cgi-bin/carddisp.pl?gene=RPL21P126
TMED10P2	Transmembrane P24 Trafficking Protein 10 Pseudogene 2	0.777099	Pseudogene	9	GC03P128538	https://www.genecards.org/cgi-bin/carddisp.pl?gene=TMED10P2
ISCA1P2	Iron-Sulfur Cluster Assembly 1 Pseudogene 2	0.777099	Pseudogene	8	GC01P229042	https://www.genecards.org/cgi-bin/carddisp.pl?gene=ISCA1P2
RPS15AP27	Ribosomal Protein S15a Pseudogene 27	0.777099	Pseudogene	8	GC09M107963	https://www.genecards.org/cgi-bin/carddisp.pl?gene=RPS15AP27
SETDB2-PHF11	SETDB2-PHF11 Readthrough	0.777099	Protein Coding	8	GC13P049834	https://www.genecards.org/cgi-bin/carddisp.pl?gene=SETDB2-PHF11
RPL7P37	Ribosomal Protein L7 Pseudogene 37	0.777099	Pseudogene	7	GC10P035697	https://www.genecards.org/cgi-bin/carddisp.pl?gene=RPL7P37
RNU7-17P	RNA, U7 Small Nuclear 17 Pseudogene	0.777099	Pseudogene	6	GC18P022043	https://www.genecards.org/cgi-bin/carddisp.pl?gene=RNU7-17P
RPS15P8	Ribosomal Protein S15 Pseudogene 8	0.777099	Pseudogene	6	GC15P037490	https://www.genecards.org/cgi-bin/carddisp.pl?gene=RPS15P8
RPS27P27	Ribosomal Protein S27 Pseudogene 27	0.777099	Pseudogene	6	GC16P059089	https://www.genecards.org/cgi-bin/carddisp.pl?gene=RPS27P27
DEPDC1P2	DEP Domain Containing 1 Pseudogene 2	0.777099	Pseudogene	6	GC09P105758	https://www.genecards.org/cgi-bin/carddisp.pl?gene=DEPDC1P2
RPL12P40	Ribosomal Protein L12 Pseudogene 40	0.777099	Pseudogene	6	GC18P037672	https://www.genecards.org/cgi-bin/carddisp.pl?gene=RPL12P40
RPL26P25	Ribosomal Protein L26 Pseudogene 25	0.777099	Pseudogene	6	GC08M036987	https://www.genecards.org/cgi-bin/carddisp.pl?gene=RPL26P25
RPL7AP13	Ribosomal Protein L7a Pseudogene 13	0.777099	Pseudogene	5	GC20P016684	https://www.genecards.org/cgi-bin/carddisp.pl?gene=RPL7AP13
LGALS7	Galectin 7	0.775157	Protein Coding	37	GC19M038770	https://www.genecards.org/cgi-bin/carddisp.pl?gene=LGALS7
APC	APC Regulator Of WNT Signaling Pathway	0.774303	Protein Coding	48	GC05P112707	https://www.genecards.org/cgi-bin/carddisp.pl?gene=APC
FBLN5	Fibulin 5	0.774303	Protein Coding	46	GC14M091869	https://www.genecards.org/cgi-bin/carddisp.pl?gene=FBLN5
MIR29A	MicroRNA 29a	0.774303	RNA Gene	22	GC07M130876	https://www.genecards.org/cgi-bin/carddisp.pl?gene=MIR29A
MIR9-1	MicroRNA 9-1	0.774303	RNA Gene	21	GC01M156420	https://www.genecards.org/cgi-bin/carddisp.pl?gene=MIR9-1
HSPG2	Heparan Sulfate Proteoglycan 2	0.771257	Protein Coding	47	GC01M021822	https://www.genecards.org/cgi-bin/carddisp.pl?gene=HSPG2
F8	Coagulation Factor VIII	0.771257	Protein Coding	46	GC0XM154835	https://www.genecards.org/cgi-bin/carddisp.pl?gene=F8
RBP4	Retinol Binding Protein 4	0.771257	Protein Coding	44	GC10M093591	https://www.genecards.org/cgi-bin/carddisp.pl?gene=RBP4
PVALB	Parvalbumin	0.771257	Protein Coding	39	GC22M036800	https://www.genecards.org/cgi-bin/carddisp.pl?gene=PVALB
CCL28	C-C Motif Chemokine Ligand 28	0.76732	Protein Coding	40	GC05M043356	https://www.genecards.org/cgi-bin/carddisp.pl?gene=CCL28
DCN	Decorin	0.764106	Protein Coding	47	GC12M091140	https://www.genecards.org/cgi-bin/carddisp.pl?gene=DCN
GLB1	Galactosidase Beta 1	0.755012	Protein Coding	48	GC03M032963	https://www.genecards.org/cgi-bin/carddisp.pl?gene=GLB1
MAP4K4	Mitogen-Activated Protein Kinase Kinase Kinase Kinase 4	0.755012	Protein Coding	47	GC02P101696	https://www.genecards.org/cgi-bin/carddisp.pl?gene=MAP4K4
ERCC1	ERCC Excision Repair 1, Endonuclease Non-Catalytic Subunit	0.755012	Protein Coding	45	GC19M062024	https://www.genecards.org/cgi-bin/carddisp.pl?gene=ERCC1
MAP2K5	Mitogen-Activated Protein Kinase Kinase 5	0.755012	Protein Coding	45	GC15P092245	https://www.genecards.org/cgi-bin/carddisp.pl?gene=MAP2K5
POU5F1	POU Class 5 Homeobox 1	0.755012	Protein Coding	45	GC06M061255	https://www.genecards.org/cgi-bin/carddisp.pl?gene=POU5F1
PFKFB3	6-Phosphofructo-2-Kinase/Fructose-2,6-Biphosphatase 3	0.755012	Protein Coding	44	GC10P006144	https://www.genecards.org/cgi-bin/carddisp.pl?gene=PFKFB3
TBL1XR1	TBL1X Receptor 1	0.755012	Protein Coding	44	GC03M177019	https://www.genecards.org/cgi-bin/carddisp.pl?gene=TBL1XR1
COL11A2	Collagen Type XI Alpha 2 Chain	0.755012	Protein Coding	44	GC06M033162	https://www.genecards.org/cgi-bin/carddisp.pl?gene=COL11A2
EHMT2	Euchromatic Histone Lysine Methyltransferase 2	0.755012	Protein Coding	44	GC06M031879	https://www.genecards.org/cgi-bin/carddisp.pl?gene=EHMT2
RELB	RELB Proto-Oncogene, NF-KB Subunit	0.755012	Protein Coding	44	GC19P052007	https://www.genecards.org/cgi-bin/carddisp.pl?gene=RELB
IGFBP4	Insulin Like Growth Factor Binding Protein 4	0.755012	Protein Coding	42	GC17P040443	https://www.genecards.org/cgi-bin/carddisp.pl?gene=IGFBP4
SKIV2L	Ski2 Like RNA Helicase	0.755012	Protein Coding	42	GC06P076887	https://www.genecards.org/cgi-bin/carddisp.pl?gene=SKIV2L
CDK12	Cyclin Dependent Kinase 12	0.755012	Protein Coding	42	GC17P039461	https://www.genecards.org/cgi-bin/carddisp.pl?gene=CDK12
BACH2	BTB Domain And CNC Homolog 2	0.755012	Protein Coding	42	GC06M089926	https://www.genecards.org/cgi-bin/carddisp.pl?gene=BACH2
HLA-DMB	Major Histocompatibility Complex, Class II, DM Beta	0.755012	Protein Coding	41	GC06M032934	https://www.genecards.org/cgi-bin/carddisp.pl?gene=HLA-DMB
MSH5	MutS Homolog 5	0.755012	Protein Coding	41	GC06P076879	https://www.genecards.org/cgi-bin/carddisp.pl?gene=MSH5
AGPAT1	1-Acylglycerol-3-Phosphate O-Acyltransferase 1	0.755012	Protein Coding	41	GC06M032168	https://www.genecards.org/cgi-bin/carddisp.pl?gene=AGPAT1
RING1	Ring Finger Protein 1	0.755012	Protein Coding	41	GC06P033208	https://www.genecards.org/cgi-bin/carddisp.pl?gene=RING1
SLC9A2	Solute Carrier Family 9 Member A2	0.755012	Protein Coding	41	GC02P102620	https://www.genecards.org/cgi-bin/carddisp.pl?gene=SLC9A2
D2HGDH	D-2-Hydroxyglutarate Dehydrogenase	0.755012	Protein Coding	41	GC02P241734	https://www.genecards.org/cgi-bin/carddisp.pl?gene=D2HGDH
RAB5B	RAB5B, Member RAS Oncogene Family	0.755012	Protein Coding	41	GC12P055973	https://www.genecards.org/cgi-bin/carddisp.pl?gene=RAB5B
HLA-DOB	Major Histocompatibility Complex, Class II, DO Beta	0.755012	Protein Coding	40	GC06M061363	https://www.genecards.org/cgi-bin/carddisp.pl?gene=HLA-DOB
DHX16	DEAH-Box Helicase 16	0.755012	Protein Coding	40	GC06M030653	https://www.genecards.org/cgi-bin/carddisp.pl?gene=DHX16
ATG4B	Autophagy Related 4B Cysteine Peptidase	0.755012	Protein Coding	40	GC02P241637	https://www.genecards.org/cgi-bin/carddisp.pl?gene=ATG4B
MED1	Mediator Complex Subunit 1	0.755012	Protein Coding	40	GC17M039404	https://www.genecards.org/cgi-bin/carddisp.pl?gene=MED1
PHF1	PHD Finger Protein 1	0.755012	Protein Coding	40	GC06P076938	https://www.genecards.org/cgi-bin/carddisp.pl?gene=PHF1
ABCF1	ATP Binding Cassette Subfamily F Member 1	0.755012	Protein Coding	39	GC06P030571	https://www.genecards.org/cgi-bin/carddisp.pl?gene=ABCF1
AAGAB	Alpha And Gamma Adaptin Binding Protein	0.755012	Protein Coding	39	GC15M067200	https://www.genecards.org/cgi-bin/carddisp.pl?gene=AAGAB
STK19	Serine/Threonine Kinase 19	0.755012	Protein Coding	39	GC06P031971	https://www.genecards.org/cgi-bin/carddisp.pl?gene=STK19
UBE2Z	Ubiquitin Conjugating Enzyme E2 Z	0.755012	Protein Coding	39	GC17P048908	https://www.genecards.org/cgi-bin/carddisp.pl?gene=UBE2Z
LSM2	LSM2 Homolog, U6 Small Nuclear RNA And MRNA Degradation Associated	0.755012	Protein Coding	39	GC06M061319	https://www.genecards.org/cgi-bin/carddisp.pl?gene=LSM2
GJA10	Gap Junction Protein Alpha 10	0.755012	Protein Coding	38	GC06P089894	https://www.genecards.org/cgi-bin/carddisp.pl?gene=GJA10
GPA33	Glycoprotein A33	0.755012	Protein Coding	38	GC01M167052	https://www.genecards.org/cgi-bin/carddisp.pl?gene=GPA33
JAZF1	JAZF Zinc Finger 1	0.755012	Protein Coding	38	GC07M027830	https://www.genecards.org/cgi-bin/carddisp.pl?gene=JAZF1
RPS18	Ribosomal Protein S18	0.755012	Protein Coding	38	GC06P076924	https://www.genecards.org/cgi-bin/carddisp.pl?gene=RPS18
TIPIN	TIMELESS Interacting Protein	0.755012	Protein Coding	38	GC15M079248	https://www.genecards.org/cgi-bin/carddisp.pl?gene=TIPIN
UHRF2	Ubiquitin Like With PHD And Ring Finger Domains 2	0.755012	Protein Coding	38	GC09P006413	https://www.genecards.org/cgi-bin/carddisp.pl?gene=UHRF2
SLC7A10	Solute Carrier Family 7 Member 10	0.755012	Protein Coding	38	GC19M033208	https://www.genecards.org/cgi-bin/carddisp.pl?gene=SLC7A10
CREG1	Cellular Repressor Of E1A Stimulated Genes 1	0.755012	Protein Coding	38	GC01M167498	https://www.genecards.org/cgi-bin/carddisp.pl?gene=CREG1
MDN1	Midasin AAA ATPase 1	0.755012	Protein Coding	38	GC06M089642	https://www.genecards.org/cgi-bin/carddisp.pl?gene=MDN1
PPP1R10	Protein Phosphatase 1 Regulatory Subunit 10	0.755012	Protein Coding	38	GC06M030600	https://www.genecards.org/cgi-bin/carddisp.pl?gene=PPP1R10
PPT2	Palmitoyl-Protein Thioesterase 2	0.755012	Protein Coding	38	GC06P032153	https://www.genecards.org/cgi-bin/carddisp.pl?gene=PPT2
UBAC2	UBA Domain Containing 2	0.755012	Protein Coding	38	GC13P099200	https://www.genecards.org/cgi-bin/carddisp.pl?gene=UBAC2
BAG6	BAG Cochaperone 6	0.755012	Protein Coding	37	GC06M031639	https://www.genecards.org/cgi-bin/carddisp.pl?gene=BAG6
PHOSPHO1	Phosphoethanolamine/Phosphocholine Phosphatase 1	0.755012	Protein Coding	37	GC17M049223	https://www.genecards.org/cgi-bin/carddisp.pl?gene=PHOSPHO1
NXPH4	Neurexophilin 4	0.755012	Protein Coding	36	GC12P057218	https://www.genecards.org/cgi-bin/carddisp.pl?gene=NXPH4
TCF19	Transcription Factor 19	0.755012	Protein Coding	36	GC06P076850	https://www.genecards.org/cgi-bin/carddisp.pl?gene=TCF19
MBD6	Methyl-CpG Binding Domain Protein 6	0.755012	Protein Coding	36	GC12P057520	https://www.genecards.org/cgi-bin/carddisp.pl?gene=MBD6
CEP89	Centrosomal Protein 89	0.755012	Protein Coding	35	GC19M032921	https://www.genecards.org/cgi-bin/carddisp.pl?gene=CEP89
RCSD1	RCSD Domain Containing 1	0.755012	Protein Coding	35	GC01P167630	https://www.genecards.org/cgi-bin/carddisp.pl?gene=RCSD1
ZNF652	Zinc Finger Protein 652	0.755012	Protein Coding	35	GC17M049289	https://www.genecards.org/cgi-bin/carddisp.pl?gene=ZNF652
GAL3ST2	Galactose-3-O-Sulfotransferase 2	0.755012	Protein Coding	34	GC02P241777	https://www.genecards.org/cgi-bin/carddisp.pl?gene=GAL3ST2
SKOR1	SKI Family Transcriptional Corepressor 1	0.755012	Protein Coding	34	GC15P067819	https://www.genecards.org/cgi-bin/carddisp.pl?gene=SKOR1
DXO	Decapping Exoribonuclease	0.755012	Protein Coding	34	GC06M031969	https://www.genecards.org/cgi-bin/carddisp.pl?gene=DXO
EGFL8	EGF Like Domain Multiple 8	0.755012	Protein Coding	34	GC06P076891	https://www.genecards.org/cgi-bin/carddisp.pl?gene=EGFL8
DPY19L3	Dpy-19 Like C-Mannosyltransferase 3	0.755012	Protein Coding	34	GC19P032405	https://www.genecards.org/cgi-bin/carddisp.pl?gene=DPY19L3
ZNF507	Zinc Finger Protein 507	0.755012	Protein Coding	34	GC19P032345	https://www.genecards.org/cgi-bin/carddisp.pl?gene=ZNF507
VPS52	VPS52 Subunit Of GARP Complex	0.755012	Protein Coding	34	GC06M061394	https://www.genecards.org/cgi-bin/carddisp.pl?gene=VPS52
ZWILCH	Zwilch Kinetochore Protein	0.755012	Protein Coding	34	GC15P066504	https://www.genecards.org/cgi-bin/carddisp.pl?gene=ZWILCH
NABP2	Nucleic Acid Binding Protein 2	0.755012	Protein Coding	33	GC12P057085	https://www.genecards.org/cgi-bin/carddisp.pl?gene=NABP2
NRM	Nurim	0.755012	Protein Coding	33	GC06M061227	https://www.genecards.org/cgi-bin/carddisp.pl?gene=NRM
GPSM3	G Protein Signaling Modulator 3	0.755012	Protein Coding	33	GC06M061332	https://www.genecards.org/cgi-bin/carddisp.pl?gene=GPSM3
GPANK1	G-Patch Domain And Ankyrin Repeats 1	0.755012	Protein Coding	33	GC06M061308	https://www.genecards.org/cgi-bin/carddisp.pl?gene=GPANK1
MSL1	MSL Complex Subunit 1	0.755012	Protein Coding	33	GC17P050348	https://www.genecards.org/cgi-bin/carddisp.pl?gene=MSL1
MFSD9	Major Facilitator Superfamily Domain Containing 9	0.755012	Protein Coding	33	GC02M102700	https://www.genecards.org/cgi-bin/carddisp.pl?gene=MFSD9
RMI2	RecQ Mediated Genome Instability 2	0.755012	Protein Coding	33	GC16P011250	https://www.genecards.org/cgi-bin/carddisp.pl?gene=RMI2
THAP4	THAP Domain Containing 4	0.755012	Protein Coding	33	GC02M241584	https://www.genecards.org/cgi-bin/carddisp.pl?gene=THAP4
CLASRP	CLK4 Associating Serine/Arginine Rich Protein	0.755012	Protein Coding	33	GC19P045039	https://www.genecards.org/cgi-bin/carddisp.pl?gene=CLASRP
ZCCHC10	Zinc Finger CCHC-Type Containing 10	0.755012	Protein Coding	33	GC05M132996	https://www.genecards.org/cgi-bin/carddisp.pl?gene=ZCCHC10
IQCH	IQ Motif Containing H	0.755012	Protein Coding	32	GC15P067254	https://www.genecards.org/cgi-bin/carddisp.pl?gene=IQCH
GPATCH1	G-Patch Domain Containing 1	0.755012	Protein Coding	32	GC19P033080	https://www.genecards.org/cgi-bin/carddisp.pl?gene=GPATCH1
VWA7	Von Willebrand Factor A Domain Containing 7	0.755012	Protein Coding	32	GC06M061316	https://www.genecards.org/cgi-bin/carddisp.pl?gene=VWA7
PSORS1C2	Psoriasis Susceptibility 1 Candidate 2	0.755012	Protein Coding	31	GC06M031137	https://www.genecards.org/cgi-bin/carddisp.pl?gene=PSORS1C2
C6orf47	Chromosome 6 Open Reading Frame 47	0.755012	Protein Coding	30	GC06M061307	https://www.genecards.org/cgi-bin/carddisp.pl?gene=C6orf47
LY6G5B	Lymphocyte Antigen 6 Family Member G5B	0.755012	Protein Coding	30	GC06P076871	https://www.genecards.org/cgi-bin/carddisp.pl?gene=LY6G5B
HCP5	HLA Complex P5	0.755012	RNA Gene	29	GC06P031400	https://www.genecards.org/cgi-bin/carddisp.pl?gene=HCP5
KIAA2026	KIAA2026	0.755012	Protein Coding	29	GC09M005859	https://www.genecards.org/cgi-bin/carddisp.pl?gene=KIAA2026
SFTA2	Surfactant Associated 2	0.755012	Protein Coding	28	GC06M061239	https://www.genecards.org/cgi-bin/carddisp.pl?gene=SFTA2
LY6G5C	Lymphocyte Antigen 6 Family Member G5C	0.755012	Protein Coding	26	GC06M031676	https://www.genecards.org/cgi-bin/carddisp.pl?gene=LY6G5C
PSORS1C3	Psoriasis Susceptibility 1 Candidate 3	0.755012	RNA Gene	22	GC06M061253	https://www.genecards.org/cgi-bin/carddisp.pl?gene=PSORS1C3
HCG22	HLA Complex Group 22 (Gene/Pseudogene)	0.755012	Protein Coding	21	GC06P031053	https://www.genecards.org/cgi-bin/carddisp.pl?gene=HCG22
MEIKIN	Meiotic Kinetochore Factor	0.755012	Protein Coding	21	GC05M131806	https://www.genecards.org/cgi-bin/carddisp.pl?gene=MEIKIN
MIR4435-2HG	MIR4435-2 Host Gene	0.755012	RNA Gene	18	GC02M111019	https://www.genecards.org/cgi-bin/carddisp.pl?gene=MIR4435-2HG
GVQW3	GVQW Motif Containing 3	0.755012	Protein Coding	17	GC11P077475	https://www.genecards.org/cgi-bin/carddisp.pl?gene=GVQW3
GATA3-AS1	GATA3 Antisense RNA 1	0.755012	RNA Gene	16	GC10M008016	https://www.genecards.org/cgi-bin/carddisp.pl?gene=GATA3-AS1
SNORD16	Small Nucleolar RNA, C/D Box 16	0.755012	RNA Gene	16	GC15M079256	https://www.genecards.org/cgi-bin/carddisp.pl?gene=SNORD16
IQCH-AS1	IQCH Antisense RNA 1	0.755012	RNA Gene	15	GC15M067290	https://www.genecards.org/cgi-bin/carddisp.pl?gene=IQCH-AS1
MIR3936HG	MIR3936 Host Gene	0.755012	RNA Gene	13	GC05M132312	https://www.genecards.org/cgi-bin/carddisp.pl?gene=MIR3936HG
LINC00709	Long Intergenic Non-Protein Coding RNA 709	0.755012	RNA Gene	12	GC10P009275	https://www.genecards.org/cgi-bin/carddisp.pl?gene=LINC00709
RPS3AP21	RPS3A Pseudogene 21	0.755012	Pseudogene	12	GC05M111192	https://www.genecards.org/cgi-bin/carddisp.pl?gene=RPS3AP21
LRP1-AS	LRP1 Antisense RNA	0.755012	RNA Gene	12	GC12M057145	https://www.genecards.org/cgi-bin/carddisp.pl?gene=LRP1-AS
TBL1XR1-AS1	TBL1XR1 Antisense RNA 1	0.755012	RNA Gene	11	GC03P177037	https://www.genecards.org/cgi-bin/carddisp.pl?gene=TBL1XR1-AS1
TSBP1-AS1	TSBP1 And BTNL2 Antisense RNA 1	0.755012	RNA Gene	10	GC06P079847	https://www.genecards.org/cgi-bin/carddisp.pl?gene=TSBP1-AS1
MIR6891	MicroRNA 6891	0.755012	RNA Gene	10	GC06M031355	https://www.genecards.org/cgi-bin/carddisp.pl?gene=MIR6891
ZNF652-AS1	ZNF652 Antisense RNA 1	0.755012	RNA Gene	10	GC17P051138	https://www.genecards.org/cgi-bin/carddisp.pl?gene=ZNF652-AS1
HLA-DPA3	Major Histocompatibility Complex, Class II, DP Alpha 3 (Pseudogene)	0.755012	Pseudogene	9	GC06M033131	https://www.genecards.org/cgi-bin/carddisp.pl?gene=HLA-DPA3
RPL3P2	Ribosomal Protein L3 Pseudogene 2	0.755012	Pseudogene	9	GC06P031280	https://www.genecards.org/cgi-bin/carddisp.pl?gene=RPL3P2
STK19B	Serine/Threonine Kinase 19B (Pseudogene)	0.755012	Pseudogene	9	GC06P032013	https://www.genecards.org/cgi-bin/carddisp.pl?gene=STK19B
EIF2S2P3	Eukaryotic Translation Initiation Factor 2 Subunit 2 Beta Pseudogene 3	0.755012	Pseudogene	9	GC10M092668	https://www.genecards.org/cgi-bin/carddisp.pl?gene=EIF2S2P3
LINC02676	Long Intergenic Non-Protein Coding RNA 2676	0.755012	RNA Gene	9	GC10P008726	https://www.genecards.org/cgi-bin/carddisp.pl?gene=LINC02676
MIR5708	MicroRNA 5708	0.755012	RNA Gene	9	GC08P080241	https://www.genecards.org/cgi-bin/carddisp.pl?gene=MIR5708
LINC02757	Long Intergenic Non-Protein Coding RNA 2757	0.755012	RNA Gene	9	GC11M085085	https://www.genecards.org/cgi-bin/carddisp.pl?gene=LINC02757
ENSG00000272501	Novel Transcript, Antisense To HCG27	0.755012	RNA Gene	9	GC06M061256	https://www.genecards.org/cgi-bin/carddisp.pl?gene=ENSG00000272501
EMSY-DT	EMSY Divergent Transcript	0.755012	RNA Gene	8	GC11M076427	https://www.genecards.org/cgi-bin/carddisp.pl?gene=EMSY-DT
HSPD1P4	Heat Shock Protein Family D (Hsp60) Member 1 Pseudogene 4	0.755012	Pseudogene	8	GC12P057110	https://www.genecards.org/cgi-bin/carddisp.pl?gene=HSPD1P4
HNRNPCP4	Heterogeneous Nuclear Ribonucleoprotein C Pseudogene 4	0.755012	Pseudogene	8	GC16P011242	https://www.genecards.org/cgi-bin/carddisp.pl?gene=HNRNPCP4
RNU6-681P	RNA, U6 Small Nuclear 681, Pseudogene	0.755012	Pseudogene	8	GC03M177126	https://www.genecards.org/cgi-bin/carddisp.pl?gene=RNU6-681P
RNU6-1213P	RNA, U6 Small Nuclear 1213, Pseudogene	0.755012	Pseudogene	8	GC08P080405	https://www.genecards.org/cgi-bin/carddisp.pl?gene=RNU6-1213P
AKR1D1P1	Aldo-Keto Reductase Family 1 Member D1 Pseudogene 1	0.755012	Pseudogene	8	GC01P167489	https://www.genecards.org/cgi-bin/carddisp.pl?gene=AKR1D1P1
LINC02863	Long Intergenic Non-Protein Coding RNA 2863	0.755012	RNA Gene	8	GC05M132422	https://www.genecards.org/cgi-bin/carddisp.pl?gene=LINC02863
ENSG00000259202	Novel Transcript, Antisense To SMAD3	0.755012	RNA Gene	8	GC15M067142	https://www.genecards.org/cgi-bin/carddisp.pl?gene=ENSG00000259202
ENSG00000233411	Novel Transcript	0.755012	RNA Gene	8	GC01M167457	https://www.genecards.org/cgi-bin/carddisp.pl?gene=ENSG00000233411
ENSG00000234793	Novel Transcript	0.755012	RNA Gene	8	GC02M241754	https://www.genecards.org/cgi-bin/carddisp.pl?gene=ENSG00000234793
ENSG00000250948	Novel Transcript	0.755012	RNA Gene	8	GC17P049375	https://www.genecards.org/cgi-bin/carddisp.pl?gene=ENSG00000250948
ENSG00000202533	Y RNA	0.755012	RNA Gene	8	GC05P132468	https://www.genecards.org/cgi-bin/carddisp.pl?gene=ENSG00000202533
ENSG00000262039	Novel Transcript, Antisense To PHB	0.755012	RNA Gene	8	GC17P049370	https://www.genecards.org/cgi-bin/carddisp.pl?gene=ENSG00000262039
LOC101928272	Uncharacterized LOC101928272	0.755012	RNA Gene	8	GC10M008849	https://www.genecards.org/cgi-bin/carddisp.pl?gene=LOC101928272
ENSG00000234389	Novel Transcript	0.755012	RNA Gene	8	GC02P102438	https://www.genecards.org/cgi-bin/carddisp.pl?gene=ENSG00000234389
ENSG00000236304	Novel Transcript	0.755012	RNA Gene	8	GC11P077487	https://www.genecards.org/cgi-bin/carddisp.pl?gene=ENSG00000236304
ENSG00000260271	Novel Transcript	0.755012	RNA Gene	8	GC06P090295	https://www.genecards.org/cgi-bin/carddisp.pl?gene=ENSG00000260271
ENSG00000265799	Novel Transcript	0.755012	RNA Gene	8	GC17M040987	https://www.genecards.org/cgi-bin/carddisp.pl?gene=ENSG00000265799
BCLAF1P1	BCL2 Associated Transcription Factor 1 Pseudogene 1	0.755012	Pseudogene	7	GC05M110946	https://www.genecards.org/cgi-bin/carddisp.pl?gene=BCLAF1P1
ENSG00000272221	Novel Transcript	0.755012	RNA Gene	7	GC06M061273	https://www.genecards.org/cgi-bin/carddisp.pl?gene=ENSG00000272221
ENSG00000201207	Y RNA	0.755012	RNA Gene	7	GC06P076873	https://www.genecards.org/cgi-bin/carddisp.pl?gene=ENSG00000201207
ENSG00000260773	Novel Transcript, Antisense To DIS3L	0.755012	RNA Gene	7	GC15M066314	https://www.genecards.org/cgi-bin/carddisp.pl?gene=ENSG00000260773
ENSG00000254810	Novel Transcript	0.755012	RNA Gene	7	GC11M085087	https://www.genecards.org/cgi-bin/carddisp.pl?gene=ENSG00000254810
ENSG00000223808	Novel Transcript	0.755012	RNA Gene	7	GC10P008943	https://www.genecards.org/cgi-bin/carddisp.pl?gene=ENSG00000223808
ENSG00000264968	Novel Transcript	0.755012	RNA Gene	7	GC17P039927	https://www.genecards.org/cgi-bin/carddisp.pl?gene=ENSG00000264968
ENSG00000272540	Novel Transcript, Antisense To TUBB	0.755012	RNA Gene	7	GC06M061232	https://www.genecards.org/cgi-bin/carddisp.pl?gene=ENSG00000272540
ENSG00000283782	Novel Protein	0.755012	Protein Coding	6	GC05P132417	https://www.genecards.org/cgi-bin/carddisp.pl?gene=ENSG00000283782
ENSG00000271581	HLA Complex Group 4 (HCG4) Pseudogene	0.755012	Pseudogene	6	GC06P076851	https://www.genecards.org/cgi-bin/carddisp.pl?gene=ENSG00000271581
ENSG00000266208	Novel Transcript, Antisense To GJD3	0.755012	RNA Gene	6	GC17P040360	https://www.genecards.org/cgi-bin/carddisp.pl?gene=ENSG00000266208
lnc-MAP3K7-3		0.755012	RNA Gene	6	GC06M090088	https://www.genecards.org/cgi-bin/carddisp.pl?gene=lnc-MAP3K7-3
ENSG00000228739	Novel Transcript	0.755012	RNA Gene	6	GC09P006047	https://www.genecards.org/cgi-bin/carddisp.pl?gene=ENSG00000228739
[truncated: 2,592 more rows]

## Sheet: 6
Supplementary 6. The overlapping targets of FEO and Asthma with relevance score over 20
Gene Symbol	Description	Relevance score	Category	Gifts	GC Id	GeneCards Link
IL13	Interleukin 13	68.9973	Protein Coding	42	GC05P132656	https://www.genecards.org/cgi-bin/carddisp.pl?gene=IL13
TNF	Tumor Necrosis Factor	57.078	Protein Coding	50	GC06P076864	https://www.genecards.org/cgi-bin/carddisp.pl?gene=TNF
IL4	Interleukin 4	29.3996	Protein Coding	45	GC05P132673	https://www.genecards.org/cgi-bin/carddisp.pl?gene=IL4
IL5	Interleukin 5	29.1189	Protein Coding	44	GC05M132541	https://www.genecards.org/cgi-bin/carddisp.pl?gene=IL5
CXCL8	C-X-C Motif Chemokine Ligand 8	21.053	Protein Coding	40	GC04P073740	https://www.genecards.org/cgi-bin/carddisp.pl?gene=CXCL8
TSLP	Thymic Stromal Lymphopoietin	20.5719	Protein Coding	38	GC05P111070	https://www.genecards.org/cgi-bin/carddisp.pl?gene=TSLP
IL10	Interleukin 10	20.4694	Protein Coding	46	GC01M206767	https://www.genecards.org/cgi-bin/carddisp.pl?gene=IL10

## Sheet: 7
Supplementary 7. Functional Enrichment Analysis Result of Essential Oil Compound
category	Term	Overlapped genes	Background genes	p-value	FDR value	Genes
KEGG Pathways	Pathways in cancer	57	517	1.16e-32	3.88e-30	GADD45B|MAPK1|HMOX1|NFKBIA|MMP2|NFKB1|IL2|CCND1|IL23A|IL4|IL5|CDH1|SMAD2|CREBBP|MAPK3|EP300|PIK3CA|STAT3|KNG1|RB1|TP53|EGFR|IFNA1|NOTCH1|MITF|HSP90B1|AXIN2|IL13|CXCL8|CASP3|NQO1|MMP1|NOS2|CASP9|SMAD3|HSP90AA1|GSTA1|CTNNB1|CASP8|STAT1|MTOR|PTGS2|TPM3|GADD45A|JUN|PTEN|AR|JAK2|MAPK8|BCL2|RELA|IL6|MAPK9|PIK3R1|AKT1|VEGFA|MYC
KEGG Pathways	Hepatitis B	35	159	4.43e-29	5.04e-27	MAPK1|NFKBIA|NFKB1|MAPK14|CREBBP|MAPK3|EP300|PIK3CA|STAT3|RB1|TP53|IFNA1|TLR3|CXCL8|CASP3|CASP9|SMAD3|CASP8|STAT1|JUN|SRC|TLR4|PCNA|JAK2|MAPK8|BCL2|RELA|IL6|IRAK4|MAPK9|TNF|MYD88|PIK3R1|AKT1|MYC
KEGG Pathways	Kaposi sarcoma-associated herpesvirus infection	37	187	3e-29	5.04e-27	MAPK1|NFKBIA|NFKB1|CCND1|MAPK14|PIK3C3|CREBBP|MAPK3|EP300|PIK3CA|STAT3|ICAM1|RB1|TP53|IFNA1|TLR3|CSF2|CXCL8|CASP3|CASP9|CTNNB1|CASP8|STAT1|MTOR|BECN1|PTGS2|JUN|SRC|JAK2|MAPK8|RELA|IL6|MAPK9|PIK3R1|AKT1|VEGFA|MYC
KEGG Pathways	AGE-RAGE signaling pathway in diabetic complications	29	98	2.3e-27	1.93e-25	MAPK1|MMP2|CCL2|NFKB1|CCND1|MAPK14|SMAD2|MAPK3|IL1B|PIK3CA|STAT3|ICAM1|VCAM1|CXCL8|CASP3|SMAD3|STAT1|JUN|CYBB|JAK2|MAPK8|BCL2|RELA|IL6|MAPK9|TNF|PIK3R1|AKT1|VEGFA
KEGG Pathways	Yersinia infection	29	125	8.54e-25	5.74e-23	CD4|MAPK1|NFKBIA|CCL2|NFKB1|IL2|MAPK14|MAPK3|IL1B|PIK3CA|IL18|CXCL8|NLRP3|ACTB|JUN|SRC|TLR4|MAPK8|RELA|IL6|CD8A|IRAK4|MAPK9|TNF|MYD88|IL10|PIK3R1|CASP1|AKT1
KEGG Pathways	IL-17 signaling pathway	26	92	3.34e-24	1.87e-22	MAPK1|NFKBIA|CCL2|NFKB1|MAPK14|IL4|IL5|MAPK3|IL1B|CSF2|HSP90B1|IL13|CXCL8|CASP3|MMP1|IL25|HSP90AA1|IL17A|CASP8|PTGS2|JUN|MAPK8|RELA|IL6|MAPK9|TNF
KEGG Pathways	Influenza A	31	165	4.92e-24	2.36e-22	MAPK1|NFKBIA|CCL2|NFKB1|CREBBP|MAPK3|EP300|IL1B|PIK3CA|ICAM1|IFNA1|IL18|TLR3|CXCL8|PLG|CASP3|CASP9|NLRP3|ACTB|CASP8|STAT1|TLR4|JAK2|RELA|IL6|IRAK4|TNF|MYD88|PIK3R1|CASP1|AKT1
KEGG Pathways	Tuberculosis	31	168	7.91e-24	3.32e-22	MAPK1|NFKB1|IL23A|MAPK14|PIK3C3|CREBBP|MAPK3|EP300|IL1B|IFNA1|IL18|CLEC7A|CASP3|NOS2|CASP9|CASP8|STAT1|SRC|TLR4|JAK2|MAPK8|BCL2|RELA|IL6|IRAK4|MAPK9|TNF|MYD88|IL10|ITGAM|AKT1
KEGG Pathways	Chagas disease	26	99	1.65e-23	6.14e-22	MAPK1|NFKBIA|CCL2|NFKB1|IL2|MAPK14|SMAD2|MAPK3|IL1B|PIK3CA|KNG1|CXCL8|NOS2|CASP8|JUN|TLR4|MAPK8|RELA|IL6|IRAK4|MAPK9|TNF|MYD88|IL10|PIK3R1|AKT1
KEGG Pathways	Fluid shear stress and atherosclerosis	28	130	3.29e-23	1.11e-21	HMOX1|MMP2|CCL2|NFKB1|MAPK14|IL1B|PIK3CA|ICAM1|TP53|VCAM1|HSP90B1|NQO1|HSP90AA1|GSTA1|CTNNB1|ACTB|JUN|SRC|TXN|MAPK8|BCL2|RELA|MAPK9|TNF|TRPV4|PIK3R1|AKT1|VEGFA
KEGG Pathways	Salmonella infection	32	209	2.31e-22	7.07e-21	MAPK1|NFKBIA|NFKB1|GAPDH|MAPK14|PIK3C3|MAPK3|IL1B|PIK3CA|IL18|HSP90B1|CXCL8|CASP3|HSP90AA1|NLRP3|CTNNB1|ACTB|CASP8|JUN|TLR4|TXN|MAPK8|BCL2|RELA|IL6|IRAK4|MAPK9|TNF|MYD88|CASP1|AKT1|MYC
KEGG Pathways	C-type lectin receptor signaling pathway	25	102	5.12e-22	1.43e-20	MAPK1|NFKBIA|NFKB1|IL2|IL23A|MAPK14|MAPK3|IL1B|PIK3CA|CLEC7A|NLRP3|CASP8|STAT1|PTGS2|JUN|SRC|MAPK8|RELA|IL6|MAPK9|TNF|IL10|PIK3R1|CASP1|AKT1
KEGG Pathways	NOD-like receptor signaling pathway	29	174	2.92e-21	7.56e-20	MAPK1|NFKBIA|CCL2|NFKB1|MAPK14|MAPK3|IL1B|IFNA1|IL18|CXCL8|TRPM7|HSP90AA1|NLRP3|CASP8|STAT1|JUN|TLR4|TXN|CYBB|MAPK8|TRPM2|BCL2|RELA|IL6|IRAK4|MAPK9|TNF|MYD88|CASP1
KEGG Pathways	Pancreatic cancer	22	73	3.71e-21	8.91e-20	GADD45B|MAPK1|NFKB1|CCND1|SMAD2|MAPK3|PIK3CA|STAT3|RB1|TP53|EGFR|CASP9|SMAD3|STAT1|MTOR|GADD45A|MAPK8|RELA|MAPK9|PIK3R1|AKT1|VEGFA
KEGG Pathways	Pertussis	22	74	4.76e-21	1.07e-19	MAPK1|NFKB1|IL23A|MAPK14|MAPK3|IL1B|CXCL8|CASP3|NOS2|NLRP3|JUN|TLR4|MAPK8|RELA|IL6|IRAK4|MAPK9|TNF|MYD88|IL10|CASP1|ITGAM
KEGG Pathways	Th17 cell differentiation	24	101	6.58e-21	1.38e-19	CD4|MAPK1|NFKBIA|NFKB1|IL2|IL23A|MAPK14|IL4|SMAD2|MAPK3|PRKCQ|IL1B|STAT3|SMAD3|HSP90AA1|IL17A|STAT1|MTOR|JUN|JAK2|MAPK8|RELA|IL6|MAPK9
KEGG Pathways	Shigellosis	31	218	7.61e-21	1.5e-19	MAPK1|NFKBIA|NFKB1|MAPK14|PIK3C3|MAPK3|PRKCQ|IL1B|PIK3CA|PLCZ1|TP53|EGFR|IL18|CSF2|CXCL8|NLRP3|ACTB|MTOR|BECN1|JUN|SRC|TLR4|MAPK8|BCL2|RELA|MAPK9|TNF|MYD88|PIK3R1|CASP1|AKT1
KEGG Pathways	Toxoplasmosis	24	105	1.44e-20	2.7e-19	MAPK1|NFKBIA|NFKB1|MAPK14|MAPK3|STAT3|CASP3|NOS2|CASP9|CASP8|STAT1|CD40LG|TLR4|ALOX5|JAK2|MAPK8|BCL2|RELA|IRAK4|MAPK9|TNF|MYD88|IL10|AKT1
KEGG Pathways	Colorectal cancer	22	82	3.12e-20	5.51e-19	GADD45B|MAPK1|CCND1|SMAD2|MAPK3|PIK3CA|TP53|EGFR|AXIN2|CASP3|CASP9|SMAD3|CTNNB1|MTOR|GADD45A|JUN|MAPK8|BCL2|MAPK9|PIK3R1|AKT1|MYC
KEGG Pathways	Epstein-Barr virus infection	29	193	3.76e-20	6.3e-19	GADD45B|NFKBIA|NFKB1|CCND1|MAPK14|PIK3CA|STAT3|ICAM1|RB1|TP53|IFNA1|CASP3|CASP9|CASP8|STAT1|GADD45A|JUN|MAPK8|BCL2|RELA|IL6|IRAK4|MAPK9|TNF|MYD88|PIK3R1|VIM|AKT1|MYC
KEGG Pathways	Prostate cancer	23	96	3.75e-20	6.3e-19	MAPK1|NFKBIA|NFKB1|CCND1|CREBBP|MAPK3|EP300|PIK3CA|RB1|TP53|EGFR|HSP90B1|CASP9|HSP90AA1|CTNNB1|MTOR|PTEN|AR|INS|BCL2|RELA|PIK3R1|AKT1
KEGG Pathways	Toll-like receptor signaling pathway	23	101	1e-19	1.53e-18	MAPK1|NFKBIA|NFKB1|MAPK14|MAPK3|IL1B|PIK3CA|IFNA1|TLR3|CXCL8|CASP8|STAT1|JUN|TLR4|MAPK8|RELA|IL6|IRAK4|MAPK9|TNF|MYD88|PIK3R1|AKT1
KEGG Pathways	Leishmaniasis	20	70	5.91e-19	8.63e-18	MAPK1|NFKBIA|NFKB1|MAPK14|IL4|MAPK3|IL1B|NOS2|STAT1|PTGS2|JUN|TLR4|CYBB|JAK2|RELA|IRAK4|TNF|MYD88|IL10|ITGAM
KEGG Pathways	MicroRNAs in cancer	26	160	6.35e-19	8.89e-18	SIRT1|MAPK1|HMOX1|NFKB1|CCND1|CREBBP|MAPK3|EP300|PIK3CA|STAT3|TP53|EGFR|NOTCH1|CASP3|MTOR|PTGS2|TNR|PTEN|BCL2|PIK3R1|VIM|ZEB2|ABCB1|CYP1B1|VEGFA|MYC
KEGG Pathways	TNF signaling pathway	23	112	7.49e-19	1.01e-17	MAPK1|NFKBIA|CCL2|NFKB1|MAPK14|MAPK3|IL1B|PIK3CA|ICAM1|VCAM1|CSF2|CASP3|CSF1|CASP8|PTGS2|JUN|MAPK8|RELA|IL6|MAPK9|TNF|PIK3R1|AKT1
KEGG Pathways	Human cytomegalovirus infection	29	218	7.53e-19	1.01e-17	MAPK1|NFKBIA|CCL2|NFKB1|CCND1|MAPK14|MAPK3|IL1B|PIK3CA|STAT3|RB1|TP53|EGFR|IFNA1|CXCL8|CASP3|CASP9|CTNNB1|CASP8|MTOR|PTGS2|SRC|RELA|IL6|TNF|PIK3R1|AKT1|VEGFA|MYC
KEGG Pathways	Inflammatory bowel disease	19	60	9.06e-19	1.13e-17	NFKB1|IL2|IL23A|IL4|IL5|SMAD2|IL1B|STAT3|IL18|IL13|SMAD3|IL17A|STAT1|JUN|TLR4|RELA|IL6|TNF|IL10
KEGG Pathways	T cell receptor signaling pathway	22	101	1.47e-18	1.77e-17	CD4|MAPK1|NFKBIA|NFKB1|IL2|MAPK14|IL4|IL5|MAPK3|PRKCQ|PIK3CA|CSF2|CD40LG|JUN|MAPK8|RELA|CD8A|MAPK9|TNF|IL10|PIK3R1|AKT1
KEGG Pathways	HIF-1 signaling pathway	22	106	3.62e-18	4.19e-17	MAPK1|HMOX1|NFKB1|GAPDH|CREBBP|MAPK3|EP300|PIK3CA|STAT3|EGFR|LDHAL6A|NOS2|MTOR|TLR4|CYBB|INS|BCL2|RELA|IL6|PIK3R1|AKT1|VEGFA
KEGG Pathways	Measles	24	138	3.74e-18	4.19e-17	NFKBIA|NFKB1|IL2|CCND1|IL1B|PIK3CA|STAT3|TP53|IFNA1|CASP3|CASP9|CASP8|STAT1|JUN|TLR4|MAPK8|BCL2|RELA|IL6|IRAK4|MAPK9|MYD88|PIK3R1|AKT1
KEGG Pathways	FoxO signaling pathway	23	127	8.68e-18	9.41e-17	SIRT1|GADD45B|MAPK1|CCND1|MAPK14|CAT|G6PC|CREBBP|MAPK3|EP300|PIK3CA|STAT3|EGFR|SMAD3|GADD45A|PTEN|MAPK8|INS|IL6|MAPK9|IL10|PIK3R1|AKT1
KEGG Pathways	Pathogenic Escherichia coli infection	26	187	1.98e-17	2.08e-16	MAPK1|NFKBIA|NFKB1|GAPDH|MAPK14|MAPK3|IL1B|IL18|CXCL8|CASP3|CASP9|NLRP3|TUBB4B|ACTB|CASP8|JUN|SRC|TLR4|MAPK8|RELA|IL6|IRAK4|MAPK9|TNF|MYD88|CASP1
KEGG Pathways	PD-L1 expression and PD-1 checkpoint pathway in cancer	20	88	2.73e-17	2.78e-16	CD4|MAPK1|NFKBIA|NFKB1|MAPK14|MAPK3|PRKCQ|PIK3CA|STAT3|EGFR|STAT1|MTOR|JUN|PTEN|TLR4|JAK2|RELA|MYD88|PIK3R1|AKT1
KEGG Pathways	JAK-STAT signaling pathway	24	160	7.62e-17	7.53e-16	IL2|CCND1|IL23A|IL4|IL5|CREBBP|EP300|PIK3CA|STAT3|EGFR|IFNA1|CSF2|IL13|IFNLR1|TSLP|STAT1|MTOR|JAK2|BCL2|IL6|IL10|PIK3R1|AKT1|MYC
KEGG Pathways	Prolactin signaling pathway	18	69	1.38e-16	1.32e-15	MAPK1|NFKB1|CCND1|MAPK14|MAPK3|PIK3CA|STAT3|SLC2A2|STAT1|SRC|TH|JAK2|MAPK8|INS|RELA|MAPK9|PIK3R1|AKT1
KEGG Pathways	Cellular senescence	23	150	2.24e-16	2.09e-15	SIRT1|GADD45B|MAPK1|NFKB1|CCND1|MAPK14|SMAD2|MAPK3|PIK3CA|RB1|TP53|CXCL8|TRPM7|SMAD3|MTOR|GADD45A|PTEN|RELA|IL6|TRPV4|PIK3R1|AKT1|MYC
KEGG Pathways	Human T-cell leukemia virus 1 infection	26	211	2.81e-16	2.55e-15	CD4|MAPK1|NFKBIA|NFKB1|IL2|CCND1|SMAD2|CREBBP|MAPK3|EP300|PIK3CA|ICAM1|RB1|TP53|CSF2|SMAD3|JUN|PTEN|MAPK8|RELA|IL6|MAPK9|TNF|PIK3R1|AKT1|MYC
KEGG Pathways	Legionellosis	16	55	1.64e-15	1.45e-14	NFKBIA|NFKB1|IL1B|IL18|CXCL8|CASP3|CASP9|CASP8|TLR4|RELA|SAR1B|IL6|TNF|MYD88|CASP1|ITGAM
KEGG Pathways	Apoptosis	21	132	2.43e-15	2.1e-14	GADD45B|MAPK1|NFKBIA|NFKB1|MAPK3|PIK3CA|TP53|CASP3|CASP9|ACTB|CASP8|NGF|GADD45A|JUN|MAPK8|BCL2|RELA|MAPK9|TNF|PIK3R1|AKT1
KEGG Pathways	Endometrial cancer	16	57	2.63e-15	2.21e-14	GADD45B|MAPK1|CCND1|CDH1|MAPK3|PIK3CA|TP53|EGFR|AXIN2|CASP9|CTNNB1|GADD45A|PTEN|PIK3R1|AKT1|MYC
KEGG Pathways	Th1 and Th2 cell differentiation	18	87	4.6e-15	3.77e-14	CD4|MAPK1|NFKBIA|NFKB1|IL2|MAPK14|IL4|IL5|MAPK3|PRKCQ|NOTCH1|IL13|STAT1|JUN|JAK2|MAPK8|RELA|MAPK9
KEGG Pathways	Hepatitis C	22	156	4.88e-15	3.9e-14	MAPK1|NFKBIA|NFKB1|CCND1|MAPK3|PIK3CA|STAT3|RB1|TP53|EGFR|IFNA1|TLR3|CASP3|CASP9|CTNNB1|CASP8|STAT1|RELA|TNF|PIK3R1|AKT1|MYC
KEGG Pathways	Hepatocellular carcinoma	22	160	7.81e-15	6.11e-14	GADD45B|MAPK1|HMOX1|CCND1|SMAD2|MAPK3|PIK3CA|RB1|TP53|EGFR|AXIN2|NQO1|SMAD3|GSTA1|CTNNB1|ACTB|MTOR|GADD45A|PTEN|PIK3R1|AKT1|MYC
KEGG Pathways	PI3K-Akt signaling pathway	30	350	1.1e-14	8.23e-14	MAPK1|NFKB1|IL2|CCND1|IL4|G6PC|MAPK3|PIK3CA|TP53|EGFR|IFNA1|HSP90B1|CSF1|CASP9|HSP90AA1|MTOR|TNR|NGF|PTEN|TLR4|JAK2|INS|BCL2|RELA|IL6|BDNF|PIK3R1|AKT1|VEGFA|MYC
KEGG Pathways	Small cell lung cancer	18	92	1.08e-14	8.23e-14	GADD45B|NFKBIA|NFKB1|CCND1|PIK3CA|RB1|TP53|CASP3|NOS2|CASP9|PTGS2|GADD45A|PTEN|BCL2|RELA|PIK3R1|AKT1|MYC
KEGG Pathways	Endocrine resistance	18	95	1.76e-14	1.28e-13	MAPK1|MMP2|CCND1|MAPK14|MAPK3|PIK3CA|RB1|TP53|EGFR|NOTCH1|MTOR|JUN|SRC|MAPK8|BCL2|MAPK9|PIK3R1|AKT1
KEGG Pathways	Proteoglycans in cancer	23	196	4.04e-14	2.89e-13	MAPK1|MMP2|CCND1|MAPK14|SMAD2|MAPK3|PIK3CA|STAT3|ANK1|TP53|EGFR|CASP3|CTNNB1|ACTB|MTOR|SRC|TLR4|HPSE|TNF|PIK3R1|AKT1|VEGFA|MYC
KEGG Pathways	Human immunodeficiency virus 1 infection	23	204	8.74e-14	6.12e-13	CD4|MAPK1|NFKBIA|NFKB1|MAPK14|MAPK3|PIK3CA|IFNA1|CASP3|CASP9|CASP8|MTOR|JUN|TLR4|MAPK8|BCL2|RELA|IRAK4|MAPK9|TNF|MYD88|PIK3R1|AKT1
KEGG Pathways	Alzheimer disease	29	355	9.76e-14	6.69e-13	MAPK1|NFKB1|GAPDH|APOE|PIK3C3|MAPK3|IL1B|PIK3CA|AXIN2|CASP3|NOS2|CSF1|CASP9|TUBB4B|CTNNB1|CASP8|MTOR|BECN1|PTGS2|CYBB|MAPK8|INS|RELA|IL6|MAPK9|TNF|MME|PIK3R1|AKT1
KEGG Pathways	Insulin resistance	18	107	1.08e-13	7.25e-13	NFKBIA|NFKB1|G6PC|PRKCQ|PIK3CA|STAT3|SLC2A2|MTOR|PTEN|MAPK8|INS|RELA|IL6|MAPK9|TNF|CD36|PIK3R1|AKT1
KEGG Pathways	Gastric cancer	20	144	1.14e-13	7.53e-13	GADD45B|MAPK1|CCND1|CDH1|SMAD2|MAPK3|PIK3CA|RB1|TP53|EGFR|AXIN2|SMAD3|CTNNB1|MTOR|GADD45A|BCL2|PIK3R1|AKT1|ABCB1|MYC
KEGG Pathways	Relaxin signaling pathway	19	128	1.64e-13	1.06e-12	MAPK1|NFKBIA|MMP2|NFKB1|MAPK14|SMAD2|MAPK3|PIK3CA|EGFR|MMP1|NOS2|JUN|SRC|MAPK8|RELA|MAPK9|PIK3R1|AKT1|VEGFA
KEGG Pathways	MAPK signaling pathway	26	288	2.38e-13	1.51e-12	GADD45B|MAPK1|NFKB1|MAPK14|MAPK3|IL1B|TP53|EGFR|CASP3|CSF1|NGF|GADD45A|JUN|CACNA1B|MAPK8|INS|RELA|CACNA1I|IRAK4|MAPK9|TNF|MYD88|BDNF|AKT1|VEGFA|MYC
KEGG Pathways	Bladder cancer	13	41	3.05e-13	1.9e-12	MAPK1|MMP2|CCND1|CDH1|MAPK3|RB1|TP53|EGFR|CXCL8|MMP1|SRC|VEGFA|MYC
KEGG Pathways	Metabolic pathways	58	1447	4.25e-13	2.59e-12	CYP51A1|SIRT4|SIRT1|HMOX1|GSR|GAPDH|GCLC|CAT|UGT2A3|G6PC|PIK3C3|TYR|PIK3CA|PLCZ1|SORD|HDC|LDHAL6A|GGPS1|CA3|HMGCR|HPGDS|CKMT1B|CYP2A6|GOT1L1|GBA|NQO1|CYP2B6|CNDP2|GANC|NOS2|PGP|PLA2G6|GSTA1|NME1|ISYNA1|HEXDC|CYP3A4|CYP1A2|RPE|PTGS1|PTGS2|UAP1|PTEN|ALOX5|ALPL|XDH|CYP1A1|TH|SIRT3|G6PD|GPT|HPSE|GPI|CA1|MGAM|HSD17B6|ACP5|AMY2A
KEGG Pathways	Human papillomavirus infection	27	325	5.04e-13	3.02e-12	MAPK1|NFKB1|CCND1|CREBBP|MAPK3|EP300|PIK3CA|RB1|TP53|EGFR|IFNA1|NOTCH1|TLR3|AXIN2|CASP3|CTNNB1|CASP8|STAT1|MTOR|PTGS2|TNR|PTEN|RELA|TNF|PIK3R1|AKT1|VEGFA
KEGG Pathways	NF-kappa B signaling pathway	17	101	5.25e-13	3.1e-12	GADD45B|NFKBIA|NFKB1|PRKCQ|IL1B|ICAM1|VCAM1|CXCL8|PTGS2|CD40LG|GADD45A|TLR4|BCL2|RELA|IRAK4|TNF|MYD88
KEGG Pathways	Thyroid hormone signaling pathway	18	119	5.45e-13	3.16e-12	MAPK1|CCND1|CREBBP|MAPK3|EP300|PIK3CA|PLCZ1|TP53|NOTCH1|CASP9|CTNNB1|ACTB|STAT1|MTOR|SRC|PIK3R1|AKT1|MYC
KEGG Pathways	Rheumatoid arthritis	16	85	5.66e-13	3.22e-12	CCL2|IL23A|IL1B|ICAM1|IL18|CSF2|CXCL8|MMP1|CSF1|IL17A|JUN|TLR4|IL6|TNF|ACP5|VEGFA
KEGG Pathways	Osteoclast differentiation	18	122	7.97e-13	4.46e-12	MAPK1|NFKBIA|NFKB1|MAPK14|MAPK3|IL1B|PIK3CA|MITF|CSF1|STAT1|JUN|MAPK8|RELA|MAPK9|TNF|PIK3R1|AKT1|ACP5
KEGG Pathways	Malaria	13	46	1.05e-12	5.78e-12	CCL2|IL1B|ICAM1|IL18|VCAM1|CXCL8|CD40LG|TLR4|IL6|TNF|CD36|MYD88|IL10
KEGG Pathways	Chronic myeloid leukemia	15	75	1.41e-12	7.66e-12	GADD45B|MAPK1|NFKBIA|NFKB1|CCND1|MAPK3|PIK3CA|RB1|TP53|SMAD3|GADD45A|RELA|PIK3R1|AKT1|MYC
KEGG Pathways	Neurotrophin signaling pathway	17	114	3e-12	1.6e-11	MAPK1|NFKBIA|NFKB1|MAPK14|MAPK3|PIK3CA|TP53|NGF|JUN|MAPK8|BCL2|RELA|IRAK4|MAPK9|BDNF|PIK3R1|AKT1
KEGG Pathways	Fc epsilon RI signaling pathway	14	66	3.99e-12	2.1e-11	MAPK1|MAPK14|IL4|IL5|MAPK3|PIK3CA|CSF2|IL13|ALOX5|MAPK8|MAPK9|TNF|PIK3R1|AKT1
KEGG Pathways	Acute myeloid leukemia	14	66	3.99e-12	2.1e-11	MAPK1|MPO|NFKB1|CCND1|MAPK3|PIK3CA|STAT3|CSF2|MTOR|RELA|PIK3R1|ITGAM|AKT1|MYC
KEGG Pathways	Cytokine-cytokine receptor interaction	24	282	6.58e-12	3.35e-11	CD4|CCL2|IL2|IL23A|IL4|IL5|IL1B|IFNA1|IL18|CSF2|IL13|CXCL8|CSF1|IFNLR1|IL25|TSLP|IL17A|NGF|CD40LG|CXCR3|CCL26|IL6|TNF|IL10
KEGG Pathways	Central carbon metabolism in cancer	14	69	6.75e-12	3.39e-11	MAPK1|MAPK3|PIK3CA|TP53|EGFR|LDHAL6A|SLC2A2|MTOR|PTEN|SIRT3|G6PD|PIK3R1|AKT1|MYC
KEGG Pathways	Breast cancer	18	145	1.1e-11	5.43e-11	GADD45B|MAPK1|CCND1|MAPK3|PIK3CA|RB1|TP53|EGFR|NOTCH1|AXIN2|CTNNB1|MTOR|GADD45A|JUN|PTEN|PIK3R1|AKT1|MYC
KEGG Pathways	Melanoma	14	72	1.12e-11	5.44e-11	GADD45B|MAPK1|CCND1|CDH1|MAPK3|PIK3CA|RB1|TP53|EGFR|MITF|GADD45A|PTEN|PIK3R1|AKT1
KEGG Pathways	Necroptosis	18	149	1.66e-11	7.9e-11	IL1B|STAT3|IFNA1|TLR3|TRPM7|HSP90AA1|NLRP3|HMGB1|CASP8|STAT1|TLR4|CYBB|JAK2|MAPK8|BCL2|MAPK9|TNF|CASP1
KEGG Pathways	Hematopoietic cell lineage	15	91	1.65e-11	7.9e-11	CD4|IL4|IL5|IL1B|CSF2|CSF1|CD2|DNTT|CD9|IL6|CD8A|TNF|CD36|MME|ITGAM
KEGG Pathways	Inflammatory mediator regulation of TRP channels	15	94	2.48e-11	1.16e-10	MAPK14|PRKCQ|IL1B|PIK3CA|KNG1|TRPV3|TRPM8|PLA2G6|NGF|SRC|MAPK8|MAPK9|TRPV4|PIK3R1|ENSP00000459962
KEGG Pathways	EGFR tyrosine kinase inhibitor resistance	14	78	2.88e-11	1.33e-10	MAPK1|MAPK3|PIK3CA|STAT3|EGFR|MTOR|PTEN|SRC|JAK2|BCL2|IL6|PIK3R1|AKT1|VEGFA
KEGG Pathways	Sphingolipid signaling pathway	16	116	3.82e-11	1.73e-10	MAPK1|NFKB1|MAPK14|OPRD1|MAPK3|PIK3CA|KNG1|TP53|PTEN|MAPK8|BCL2|RELA|MAPK9|TNF|PIK3R1|AKT1
KEGG Pathways	Non-small cell lung cancer	13	68	7.44e-11	3.33e-10	GADD45B|MAPK1|CCND1|MAPK3|PIK3CA|STAT3|RB1|TP53|EGFR|CASP9|GADD45A|PIK3R1|AKT1
KEGG Pathways	Adipocytokine signaling pathway	13	69	8.73e-11	3.86e-10	NFKBIA|NFKB1|G6PC|PRKCQ|STAT3|MTOR|JAK2|MAPK8|RELA|MAPK9|TNF|CD36|AKT1
KEGG Pathways	Glioma	13	72	1.39e-10	6.08e-10	GADD45B|MAPK1|CCND1|MAPK3|PIK3CA|RB1|TP53|EGFR|MTOR|GADD45A|PTEN|PIK3R1|AKT1
KEGG Pathways	Type II diabetes mellitus	11	46	2.78e-10	1.2e-09	MAPK1|MAPK3|PIK3CA|SLC2A2|MTOR|CACNA1B|MAPK8|INS|MAPK9|TNF|PIK3R1
KEGG Pathways	Thyroid cancer	10	36	5.25e-10	2.23e-09	GADD45B|MAPK1|CCND1|CDH1|MAPK3|TP53|CTNNB1|TPM3|GADD45A|MYC
KEGG Pathways	Amoebiasis	14	100	5.47e-10	2.3e-09	NFKB1|IL1B|PIK3CA|CSF2|CXCL8|CASP3|NOS2|TLR4|RELA|IL6|TNF|IL10|PIK3R1|ITGAM
KEGG Pathways	Autophagy - animal	15	130	1.5e-09	6.22e-09	MAPK1|PIK3C3|MAPK3|PRKCQ|PIK3CA|HMGB1|MTOR|BECN1|PTEN|MAPK8|INS|BCL2|MAPK9|PIK3R1|AKT1
KEGG Pathways	Viral carcinogenesis	17	182	2.34e-09	9.58e-09	MAPK1|NFKBIA|NFKB1|CCND1|CREBBP|MAPK3|EP300|PIK3CA|STAT3|RB1|TP53|CASP3|CASP8|JUN|SRC|RELA|PIK3R1
KEGG Pathways	Growth hormone synthesis, secretion and action	14	118	3.84e-09	1.56e-08	MAPK1|MAPK14|CREBBP|MAPK3|EP300|PIK3CA|STAT3|STAT1|MTOR|JAK2|MAPK8|MAPK9|PIK3R1|AKT1
KEGG Pathways	ErbB signaling pathway	12	83	6.9e-09	2.76e-08	MAPK1|MAPK3|PIK3CA|EGFR|MTOR|JUN|SRC|MAPK8|MAPK9|PIK3R1|AKT1|MYC
KEGG Pathways	Focal adhesion	17	198	7.55e-09	2.98e-08	MAPK1|CCND1|MAPK3|PIK3CA|EGFR|CTNNB1|ACTB|TNR|JUN|PTEN|SRC|MAPK8|BCL2|MAPK9|PIK3R1|AKT1|VEGFA
KEGG Pathways	Non-alcoholic fatty liver disease	15	148	7.58e-09	2.98e-08	NFKB1|IL1B|PIK3CA|CXCL8|CASP3|CASP8|JUN|MAPK8|INS|RELA|IL6|MAPK9|TNF|PIK3R1|AKT1
KEGG Pathways	African trypanosomiasis	9	36	8.64e-09	3.34e-08	IL1B|ICAM1|KNG1|IL18|VCAM1|IL6|TNF|MYD88|IL10
KEGG Pathways	Epithelial cell signaling in Helicobacter pylori infection	11	67	9.08e-09	3.47e-08	NFKBIA|NFKB1|MAPK14|EGFR|CXCL8|CASP3|JUN|SRC|MAPK8|RELA|MAPK9
KEGG Pathways	Platinum drug resistance	11	70	1.37e-08	5.15e-08	MAPK1|MAPK3|PIK3CA|TP53|CASP3|CASP9|GSTA1|CASP8|BCL2|PIK3R1|AKT1
KEGG Pathways	cAMP signaling pathway	17	208	1.49e-08	5.57e-08	MAPK1|NFKBIA|NFKB1|LIPE|HCN2|CREBBP|MAPK3|EP300|PIK3CA|JUN|MAPK8|RELA|ATP2B1|MAPK9|BDNF|PIK3R1|AKT1
KEGG Pathways	Chemokine signaling pathway	16	186	2.05e-08	7.58e-08	MAPK1|NFKBIA|CCL2|NFKB1|MAPK3|PIK3CA|STAT3|CXCL8|STAT1|SRC|CXCR3|JAK2|CCL26|RELA|PIK3R1|AKT1
KEGG Pathways	VEGF signaling pathway	10	57	2.48e-08	9.06e-08	MAPK1|MAPK14|MAPK3|PIK3CA|CASP9|PTGS2|SRC|PIK3R1|AKT1|VEGFA
KEGG Pathways	Chemical carcinogenesis	11	75	2.59e-08	9.37e-08	UGT2A3|HPGDS|CYP2A6|GSTA1|CYP3A4|CYP1A2|PTGS2|CYP1A1|SULT1A1|SULT1A2|CYP1B1
KEGG Pathways	Rap1 signaling pathway	16	202	5.99e-08	2.14e-07	MAPK1|MAPK14|CDH1|MAPK3|PIK3CA|EGFR|CSF1|CTNNB1|ACTB|NGF|SRC|INS|PIK3R1|ITGAM|AKT1|VEGFA
KEGG Pathways	Apelin signaling pathway	13	131	9.68e-08	3.42e-07	MAPK1|CCND1|LIPE|CDH1|PIK3C3|SMAD2|UCP1|MAPK3|NOS2|SMAD3|MTOR|BECN1|AKT1
KEGG Pathways	Adherens junction	10	67	9.73e-08	3.42e-07	MAPK1|CDH1|CREBBP|MAPK3|EP300|EGFR|SMAD3|CTNNB1|ACTB|SRC
KEGG Pathways	RIG-I-like receptor signaling pathway	10	70	1.41e-07	4.88e-07	NFKBIA|NFKB1|MAPK14|IFNA1|CXCL8|CASP8|MAPK8|RELA|MAPK9|TNF
KEGG Pathways	Signaling pathways regulating pluripotency of stem cells	13	140	1.97e-07	6.76e-07	MAPK1|MAPK14|SMAD2|MAPK3|PIK3CA|STAT3|AXIN2|SMAD3|CTNNB1|JAK2|PIK3R1|AKT1|MYC
KEGG Pathways	Progesterone-mediated oocyte maturation	11	94	2.1e-07	7.12e-07	MAPK1|MAPK14|MAPK3|PIK3CA|HSP90AA1|FZR1|MAPK8|INS|MAPK9|PIK3R1|AKT1
KEGG Pathways	Viral myocarditis	9	55	2.14e-07	7.19e-07	CCND1|SGCA|ICAM1|CASP3|CASP9|ACTB|CASP8|CD40LG|SGCB
KEGG Pathways	Ras signaling pathway	16	226	2.51e-07	8.36e-07	MAPK1|NFKB1|MAPK3|PIK3CA|EGFR|CSF1|PLA2G6|NGF|MAPK8|INS|RELA|MAPK9|BDNF|PIK3R1|AKT1|VEGFA
KEGG Pathways	Cell cycle	12	120	2.81e-07	9.26e-07	GADD45B|CCND1|SMAD2|CREBBP|EP300|RB1|TP53|SMAD3|GADD45A|PCNA|FZR1|MYC
KEGG Pathways	Asthma	7	27	3.31e-07	1.08e-06	EPX|IL4|IL5|IL13|CD40LG|TNF|IL10
KEGG Pathways	Herpes simplex virus 1 infection	23	479	4.89e-07	1.58e-06	NFKBIA|CCL2|NFKB1|IL1B|PIK3CA|TP53|IFNA1|TLR3|CASP3|CASP9|CASP8|STAT1|MTOR|SRC|JAK2|BCL2|RELA|IL6|IRAK4|TNF|MYD88|PIK3R1|AKT1
KEGG Pathways	Carbohydrate digestion and absorption	8	44	5.03e-07	1.61e-06	G6PC|PIK3CA|SLC2A2|TAS1R3|PIK3R1|MGAM|AKT1|AMY2A
KEGG Pathways	Apoptosis - multiple species	7	30	6.11e-07	1.94e-06	CASP3|CASP9|CASP8|BECN1|MAPK8|BCL2|MAPK9
KEGG Pathways	Estrogen signaling pathway	12	133	7.77e-07	2.44e-06	MAPK1|MMP2|MAPK3|PIK3CA|EGFR|HSP90B1|HSP90AA1|JUN|SRC|BCL2|PIK3R1|AKT1
KEGG Pathways	Renal cell carcinoma	9	66	8.55e-07	2.66e-06	MAPK1|CREBBP|MAPK3|EP300|PIK3CA|JUN|PIK3R1|AKT1|VEGFA
KEGG Pathways	Longevity regulating pathway	10	87	8.77e-07	2.7e-06	SIRT1|NFKB1|CAT|PIK3CA|TP53|MTOR|INS|RELA|PIK3R1|AKT1
KEGG Pathways	Metabolism of xenobiotics by cytochrome P450	9	69	1.2e-06	3.66e-06	UGT2A3|HPGDS|CYP2A6|CYP2B6|GSTA1|CYP3A4|CYP1A2|CYP1A1|CYP1B1
KEGG Pathways	Transcriptional misregulation in cancer	13	171	1.63e-06	4.94e-06	GADD45B|MPO|NFKB1|TP53|MITF|CSF2|CXCL8|GADD45A|PAX3|RELA|IL6|ITGAM|MYC
KEGG Pathways	p53 signaling pathway	9	72	1.65e-06	4.96e-06	GADD45B|CCND1|TP53|CASP3|CASP9|CASP8|GADD45A|PTEN|BCL2
KEGG Pathways	Huntington disease	17	298	1.81e-06	5.38e-06	DCTN6|MAP3K10|PIK3C3|CREBBP|UCP1|EP300|TP53|CASP3|CASP9|TUBB4B|CASP8|MTOR|BECN1|CACNA1B|MAPK8|MAPK9|BDNF
KEGG Pathways	Prion disease	16	265	1.83e-06	5.4e-06	MAPK1|MAPK14|MAPK3|IL1B|PIK3CA|NOTCH1|CASP3|CASP9|TUBB4B|CACNA1B|CYBB|MAPK8|IL6|MAPK9|TNF|PIK3R1
KEGG Pathways	AMPK signaling pathway	11	120	1.95e-06	5.7e-06	SIRT1|CCND1|LIPE|G6PC|PIK3CA|HMGCR|MTOR|INS|CD36|PIK3R1|AKT1
KEGG Pathways	Viral protein interaction with cytokine and cytokine receptor	10	96	1.99e-06	5.78e-06	CCL2|IL2|IL18|CXCL8|CSF1|CXCR3|CCL26|IL6|TNF|IL10
KEGG Pathways	Choline metabolism in cancer	10	96	1.99e-06	5.78e-06	MAPK1|MAPK3|PIK3CA|EGFR|MTOR|JUN|MAPK8|MAPK9|PIK3R1|AKT1
KEGG Pathways	B cell receptor signaling pathway	9	78	3.03e-06	8.62e-06	MAPK1|NFKBIA|NFKB1|MAPK3|PIK3CA|JUN|RELA|PIK3R1|AKT1
KEGG Pathways	Insulin signaling pathway	11	133	4.92e-06	1.39e-05	MAPK1|LIPE|G6PC|MAPK3|PIK3CA|MTOR|MAPK8|INS|MAPK9|PIK3R1|AKT1
KEGG Pathways	Cytosolic DNA-sensing pathway	8	62	5.1e-06	1.43e-05	NFKBIA|NFKB1|IL1B|IFNA1|IL18|RELA|IL6|CASP1
KEGG Pathways	Mitophagy - animal	8	63	5.68e-06	1.58e-05	TP53|MITF|BECN1|JUN|SRC|MAPK8|RELA|MAPK9
KEGG Pathways	Leukocyte transendothelial migration	10	109	5.7e-06	1.58e-05	MMP2|MAPK14|PIK3CA|ICAM1|VCAM1|CTNNB1|ACTB|CYBB|PIK3R1|ITGAM
KEGG Pathways	GnRH secretion	8	63	5.68e-06	1.58e-05	MAPK1|HCN2|MAPK3|PIK3CA|HCN1|CACNA1I|PIK3R1|AKT1
KEGG Pathways	GnRH signaling pathway	9	89	8.14e-06	2.21e-05	MAPK1|MMP2|MAPK14|MAPK3|EGFR|JUN|SRC|MAPK8|MAPK9
KEGG Pathways	Amyotrophic lateral sclerosis	17	352	1.47e-05	3.95e-05	DCTN6|MAPK14|CAT|PIK3C3|TP53|CASP3|NOS2|CASP9|TUBB4B|ACTB|MTOR|BECN1|BCL2|TNF|CASP1|CCS|NUP62
KEGG Pathways	Allograft rejection	6	34	1.63e-05	4.35e-05	IL2|IL4|IL5|CD40LG|TNF|IL10
KEGG Pathways	Wnt signaling pathway	11	154	1.8e-05	4.75e-05	CCND1|CREBBP|EP300|TP53|AXIN2|SMAD3|CTNNB1|JUN|MAPK8|MAPK9|MYC
KEGG Pathways	Regulation of lipolysis in adipocytes	7	54	1.96e-05	5.13e-05	LIPE|PIK3CA|PTGS1|PTGS2|INS|PIK3R1|AKT1
KEGG Pathways	Aldosterone-regulated sodium reabsorption	6	37	2.5e-05	6.52e-05	MAPK1|MAPK3|PIK3CA|SCNN1G|INS|PIK3R1
KEGG Pathways	Steroid hormone biosynthesis	7	59	3.29e-05	8.51e-05	SULT1E1|UGT2A3|CYP3A4|CYP1A2|CYP1A1|HSD17B6|CYP1B1
KEGG Pathways	Longevity regulating pathway - multiple species	7	61	4e-05	0.0001	SIRT1|CAT|PIK3CA|MTOR|INS|PIK3R1|AKT1
KEGG Pathways	Cholinergic synapse	9	110	3.9e-05	0.0001	MAPK1|MAPK3|PIK3CA|ACHE|CACNA1B|JAK2|BCL2|PIK3R1|AKT1
KEGG Pathways	Retinol metabolism	7	64	5.3e-05	0.00013	UGT2A3|CYP2A6|CYP2B6|CYP3A4|CYP1A2|CYP1A1|HSD17B6
KEGG Pathways	Drug metabolism - cytochrome P450	7	64	5.3e-05	0.00013	UGT2A3|HPGDS|CYP2A6|CYP2B6|GSTA1|CYP3A4|CYP1A2
KEGG Pathways	Intestinal immune network for IgA production	6	43	5.36e-05	0.00013	IL2|IL4|IL5|CD40LG|IL6|IL10
KEGG Pathways	Carbon metabolism	9	117	6.11e-05	0.00015	GAPDH|CAT|GOT1L1|ME2|PGP|RPE|G6PD|GPT|GPI
KEGG Pathways	Phospholipase D signaling pathway	10	147	6.36e-05	0.00016	MAPK1|GRM6|MAPK3|PIK3CA|EGFR|CXCL8|MTOR|INS|PIK3R1|AKT1
KEGG Pathways	TGF-beta signaling pathway	8	91	6.57e-05	0.00016	MAPK1|SMAD2|CREBBP|MAPK3|EP300|SMAD3|TNF|MYC
KEGG Pathways	Natural killer cell mediated cytotoxicity	9	121	7.79e-05	0.00019	MAPK1|MAPK3|PIK3CA|ICAM1|IFNA1|CSF2|CASP3|TNF|PIK3R1
KEGG Pathways	Platelet activation	9	122	8.26e-05	0.0002	MAPK1|MAPK14|MAPK3|PIK3CA|ACTB|PTGS1|SRC|PIK3R1|AKT1
KEGG Pathways	Autoimmune thyroid disease	6	48	9.35e-05	0.00022	IL2|IL4|IL5|IFNA1|CD40LG|IL10
KEGG Pathways	Antifolate resistance	5	31	0.00012	0.00029	NFKB1|IL1B|RELA|IL6|TNF
KEGG Pathways	Drug metabolism - other enzymes	7	75	0.00013	0.00031	MPO|UGT2A3|CYP2A6|GSTA1|NME1|CYP3A4|XDH
KEGG Pathways	Caffeine metabolism	3	5	0.00014	0.00032	CYP2A6|CYP1A2|XDH
KEGG Pathways	Starch and sucrose metabolism	5	32	0.00014	0.00033	G6PC|GANC|GPI|MGAM|AMY2A
KEGG Pathways	Spinocerebellar ataxia	9	135	0.00017	0.00039	PIK3C3|PIK3CA|MTOR|BECN1|MAPK8|MAPK9|PIK3R1|KCNC3|AKT1
KEGG Pathways	Phagosome	9	142	0.00024	0.00056	MPO|PIK3C3|CLEC7A|TUBB4B|ACTB|TLR4|CYBB|CD36|ITGAM
KEGG Pathways	Arachidonic acid metabolism	6	61	0.00031	0.00071	HPGDS|CYP2B6|PLA2G6|PTGS1|PTGS2|ALOX5
KEGG Pathways	Oxytocin signaling pathway	9	149	0.00034	0.00077	MAPK1|CCND1|MAPK3|EGFR|ACTB|PTGS2|JUN|SRC|TRPM2
KEGG Pathways	Hypertrophic cardiomyopathy	7	89	0.00036	0.0008	SGCA|TPM4|ACTB|TPM3|SGCB|IL6|TNF
KEGG Pathways	mTOR signaling pathway	9	151	0.00037	0.00083	MAPK1|MAPK3|PIK3CA|MTOR|PTEN|INS|TNF|PIK3R1|AKT1
KEGG Pathways	Melanogenesis	7	95	0.00051	0.0011	MAPK1|CREBBP|MAPK3|EP300|TYR|MITF|CTNNB1
KEGG Pathways	Bacterial invasion of epithelial cells	6	70	0.00062	0.0014	CDH1|PIK3CA|CTNNB1|ACTB|SRC|PIK3R1
KEGG Pathways	Glucagon signaling pathway	7	101	0.00072	0.0016	SIRT1|G6PC|CREBBP|EP300|LDHAL6A|SLC2A2|AKT1
KEGG Pathways	Cell adhesion molecules	8	137	0.00089	0.0019	CD4|CDH1|ICAM1|VCAM1|CD2|CD40LG|CD8A|ITGAM
KEGG Pathways	Cocaine addiction	5	49	0.00085	0.0019	NFKB1|JUN|TH|RELA|BDNF
KEGG Pathways	Regulation of actin cytoskeleton	10	209	0.00092	0.002	MAPK1|MAPK3|PIK3CA|KNG1|EGFR|ACTB|SRC|INS|PIK3R1|ITGAM
KEGG Pathways	Ovarian steroidogenesis	5	50	0.00093	0.002	PTGS2|ALOX5|CYP1A1|INS|CYP1B1
KEGG Pathways	Serotonergic synapse	7	108	0.001	0.0022	MAPK1|MAPK3|CASP3|PTGS1|PTGS2|CACNA1B|ALOX5
KEGG Pathways	Glutathione metabolism	5	53	0.0012	0.0025	GSR|GCLC|HPGDS|GSTA1|G6PD
KEGG Pathways	Retrograde endocannabinoid signaling	8	145	0.0013	0.0026	MAPK1|MAPK14|MAPK3|SLC17A8|PTGS2|CACNA1B|MAPK8|MAPK9
KEGG Pathways	Taste transduction	6	81	0.0013	0.0026	TRPM5|P2RX3|SCNN1G|TAS1R3|P2RY4|SCN9A
KEGG Pathways	Adrenergic signaling in cardiomyocytes	8	147	0.0014	0.0028	MAPK1|MAPK14|MAPK3|TPM4|TPM3|BCL2|ATP2B1|AKT1
KEGG Pathways	Hippo signaling pathway	8	153	0.0017	0.0035	CCND1|CDH1|SMAD2|AXIN2|SMAD3|CTNNB1|ACTB|MYC
KEGG Pathways	Cushing syndrome	8	153	0.0017	0.0035	MAPK1|CCND1|MAPK3|RB1|EGFR|AXIN2|CTNNB1|CACNA1I
KEGG Pathways	Mineral absorption	5	58	0.0017	0.0035	HMOX1|TRPM7|TRPV6|TRPM6|ATP2B1
KEGG Pathways	Fc gamma R-mediated phagocytosis	6	90	0.0021	0.0042	MAPK1|MAPK3|PIK3CA|PLA2G6|PIK3R1|AKT1
KEGG Pathways	Graft-versus-host disease	4	36	0.0021	0.0043	IL2|IL1B|IL6|TNF
KEGG Pathways	Basal cell carcinoma	5	62	0.0023	0.0045	GADD45B|TP53|AXIN2|CTNNB1|GADD45A
KEGG Pathways	Dilated cardiomyopathy	6	95	0.0027	0.0053	SGCA|TPM4|ACTB|TPM3|SGCB|TNF
KEGG Pathways	Neuroactive ligand-receptor interaction	12	330	0.0028	0.0055	GLRA2|GRM6|OPRD1|P2RX3|KNG1|PLG|TAC1|CALCA|P2RY4|CCK|ENSP00000459962|FPR2
KEGG Pathways	Type I diabetes mellitus	4	39	0.0028	0.0055	IL2|IL1B|INS|TNF
KEGG Pathways	Tryptophan metabolism	4	41	0.0033	0.0064	CAT|CYP1A2|CYP1A1|CYP1B1
KEGG Pathways	Ferroptosis	4	41	0.0033	0.0064	HMOX1|GCLC|TP53|CYBB
KEGG Pathways	Arginine biosynthesis	3	21	0.0042	0.008	GOT1L1|NOS2|GPT
KEGG Pathways	Inositol phosphate metabolism	5	73	0.0044	0.0083	PIK3C3|PIK3CA|PLCZ1|ISYNA1|PTEN
KEGG Pathways	Arginine and proline metabolism	4	48	0.0056	0.0106	CKMT1B|GOT1L1|CNDP2|NOS2
KEGG Pathways	Tight junction	7	156	0.0073	0.0139	CCND1|ACTB|JUN|SRC|PCNA|MAPK8|MAPK9
KEGG Pathways	Oocyte meiosis	6	120	0.0079	0.0148	MAPK1|MAPK14|MAPK3|PLCZ1|AR|INS
KEGG Pathways	Staphylococcus aureus infection	5	86	0.0083	0.0156	ICAM1|PLG|IL10|ITGAM|FPR2
KEGG Pathways	Gap junction	5	87	0.0087	0.0162	MAPK1|MAPK3|EGFR|TUBB4B|SRC
KEGG Pathways	cGMP-PKG signaling pathway	7	162	0.0089	0.0164	MAPK1|OPRD1|MAPK3|KNG1|INS|ATP2B1|AKT1
KEGG Pathways	Pentose phosphate pathway	3	29	0.0094	0.0173	RPE|G6PD|GPI
KEGG Pathways	Linoleic acid metabolism	3	29	0.0094	0.0173	PLA2G6|CYP3A4|CYP1A2
KEGG Pathways	Autophagy - other	3	29	0.0094	0.0173	PIK3C3|MTOR|BECN1
KEGG Pathways	Galactose metabolism	3	30	0.0103	0.0185	G6PC|GANC|MGAM
KEGG Pathways	Dopaminergic synapse	6	128	0.0105	0.0189	MAPK14|CACNA1B|TH|MAPK8|MAPK9|AKT1
KEGG Pathways	Phosphatidylinositol signaling system	5	95	0.0122	0.0219	PIK3C3|PIK3CA|PLCZ1|PTEN|PIK3R1
KEGG Pathways	Pentose and glucuronate interconversions	3	33	0.013	0.0232	UGT2A3|SORD|RPE
KEGG Pathways	Base excision repair	3	33	0.013	0.0232	XRCC1|HMGB1|PCNA
KEGG Pathways	Antigen processing and presentation	4	63	0.0135	0.0237	CD4|HSP90AA1|CD8A|TNF
KEGG Pathways	Nicotinate and nicotinamide metabolism	3	34	0.014	0.0246	SIRT4|SIRT1|SIRT3
KEGG Pathways	Long-term potentiation	4	64	0.0142	0.0247	MAPK1|CREBBP|MAPK3|EP300
KEGG Pathways	Glycolysis / Gluconeogenesis	4	65	0.0149	0.0258	GAPDH|G6PC|LDHAL6A|GPI
KEGG Pathways	Tyrosine metabolism	3	35	0.0151	0.026	TYR|GOT1L1|TH
KEGG Pathways	Non-homologous end-joining	2	12	0.0153	0.0262	DNTT|LIG4
KEGG Pathways	Parathyroid hormone synthesis, secretion and action	5	103	0.0166	0.0283	MAPK1|MAPK3|TRPV5|EGFR|BCL2
KEGG Pathways	Primary immunodeficiency	3	37	0.0173	0.0294	CD4|CD40LG|CD8A
KEGG Pathways	Calcium signaling pathway	7	193	0.0207	0.0349	P2RX3|PLCZ1|EGFR|NOS2|CACNA1B|CACNA1I|ATP2B1
KEGG Pathways	Biosynthesis of amino acids	4	73	0.0214	0.036	GAPDH|GOT1L1|RPE|GPT
KEGG Pathways	Parkinson disease	8	240	0.0215	0.036	TP53|CASP3|CASP9|TUBB4B|TXN|TH|MAPK8|MAPK9
KEGG Pathways	Thyroid hormone synthesis	4	74	0.0224	0.0372	GSR|ALB|HSP90B1|DUOX1
KEGG Pathways	Arrhythmogenic right ventricular cardiomyopathy	4	76	0.0243	0.0402	SGCA|CTNNB1|ACTB|SGCB
KEGG Pathways	Nitrogen metabolism	2	17	0.0275	0.045	CA3|CA1
KEGG Pathways	Peroxisome	4	79	0.0273	0.045	CAT|PRDX5|NOS2|XDH
KEGG Pathways	Other glycan degradation	2	18	0.0303	0.0493	GBA|HEXDC
KEGG Pathways	2-Oxocarboxylic acid metabolism	2	18	0.0303	0.0493	GOT1L1|GPT
KEGG Pathways	Insulin secretion	4	82	0.0306	0.0494	TRPM4|SLC2A2|CCK|INS
KEGG Pathways	Protein processing in endoplasmic reticulum	6	165	0.0308	0.0495	HSP90B1|HSP90AA1|MAPK8|BCL2|SAR1B|MAPK9
COMPARTMENTS	Extracellular space	69	985	1.99e-28	4.6e-25	CD4|HMOX1|MMP2|GSR|MPO|CCL2|IL2|IL23A|GAPDH|IL4|IL5|APOE|SPX|CDH1|SMAD2|IL1B|BCHE|ICAM1|KNG1|AMBP|SORD|EGFR|IFNA1|IL18|AQP5|VCAM1|ALB|ANXA5|CSF2|HSP90B1|SCNN1G|IL13|CXCL8|PLG|GBA|TAC1|CSF1|CALCA|PLA2G6|HSP90AA1|IL17A|CTNNB1|HMGB1|ACTB|STAT1|PTGS1|SRC|ALOX5|TXN|HBD|CD9|G6PD|CCL26|GPT|INS|IL6|CD8A|TNF|CD36|IL10|MME|MSMP|ITGAM|VIM|MGAM|ABCB1|VEGFA|PHB|AMY2A
COMPARTMENTS	Extracellular region	93	2035	1.71e-25	1.98e-22	CD4|MAPK1|HMOX1|MMP2|GSR|MPO|EPX|CCL2|IL2|IL23A|GAPDH|MAPK14|IL4|IL5|PI3|APOE|SPX|CDH1|SMAD2|IL1B|BCHE|ICAM1|KNG1|AMBP|SORD|EGFR|IFNA1|NOTCH1|IL18|AQP5|VCAM1|ALB|ANXA5|CSF2|HSP90B1|SCNN1G|ACHE|IL13|PRSS27|CXCL8|PLG|CASP3|GBA|TAC1|MMP1|CSF1|IL25|CASP9|GAST|CALCA|SMAD3|PLA2G6|HSP90AA1|HEXDC|TSLP|IL17A|CTNNB1|HMGB1|ACTB|CASP8|STAT1|PTGS1|TPM3|NGF|CD40LG|SRC|ALOX5|TXN|ALPL|XDH|HBD|CD9|G6PD|CCL26|GPT|…
COMPARTMENTS	Integral component of plasma membrane	55	782	1.37e-22	1.05e-19	CD4|GLRA2|IL2|IL23A|GRM6|IL4|IL5|HCN2|TRPM4|P2RX3|IL1B|STAT3|ICAM1|TRPV5|HDC|EGFR|NOTCH1|IL18|KCNA6|AQP5|VCAM1|TLR3|CSF2|SCNN1G|IL13|HCN1|DUOX1|SLC2A2|IFNLR1|CALCA|P2RX2|IL17A|TRPV6|CD2|CD40LG|KCNB1|CXCR3|TLR4|P2RY4|CYBB|INS|TRPM2|CACNA1I|IL6|SCN9A|CD8A|TNF|CD36|MYD88|MME|KCNC3|ITGAM|AKT1|ENSP00000459962|AMY2A
COMPARTMENTS	Intrinsic component of plasma membrane	56	841	6.16e-22	3.56e-19	CD4|GLRA2|IL2|IL23A|GRM6|IL4|IL5|OPRD1|HCN2|TRPM4|P2RX3|IL1B|STAT3|ICAM1|TRPV5|HDC|EGFR|NOTCH1|IL18|KCNA6|AQP5|VCAM1|TLR3|CSF2|SCNN1G|IL13|HCN1|DUOX1|SLC2A2|IFNLR1|CALCA|P2RX2|IL17A|TRPV6|CD2|CD40LG|KCNB1|CXCR3|TLR4|P2RY4|CYBB|INS|TRPM2|CACNA1I|IL6|SCN9A|CD8A|TNF|CD36|MYD88|MME|KCNC3|ITGAM|AKT1|ENSP00000459962|AMY2A
COMPARTMENTS	Cellular anatomical entity	255	13853	3.72e-21	1.72e-18	CYP51A1|CD4|TRPM5|SIRT4|SIRT1|GADD45B|MAPK1|HMOX1|NFKBIA|GLRA2|MMP2|DCTN6|GSR|MPO|EPX|DRG2|CCL2|SULT1E1|NFKB1|IL2|CCND1|PRPF19|IL23A|GAPDH|GCLC|MAPK14|GRM6|IL4|IL5|OPRD1|CAT|PI3|LIPE|CD68|DAZL|HCN2|APOE|TRPM4|MAP3K10|G6PC|SPX|CDH1|SGCA|PIK3C3|SMAD2|CREBBP|XRCC1|ATRN|UCP1|MAPK3|PRKCQ|EP300|P2RX3|TYR|IL1B|OSBP|PIK3CA|OSGEPL1|BCHE|STAT3|ICAM1|KNG1|AMBP|TRPV5|PRDX5|ANK1|PLCZ1|RB1|SORD|HDC|TP53|CBX4|E…
COMPARTMENTS	Integral component of membrane	70	1456	7.09e-20	2.55e-17	CD4|TRPM5|GLRA2|IL2|IL23A|GRM6|IL4|IL5|CD68|HCN2|TRPM4|G6PC|CDH1|P2RX3|IL1B|STAT3|ICAM1|TRPV5|HDC|EGFR|NOTCH1|IL18|KCNA6|CATSPER3|AQP5|VCAM1|TLR3|CSF2|SCNN1G|CLEC7A|IL13|HCN1|DUOX1|SLC2A2|IFNLR1|CALCA|P2RX2|IL17A|TAS1R3|HTR3A|TRPV6|CD2|CD40LG|CACNA1B|KCNB1|CXCR3|TLR4|P2RY4|CYBB|TH|INS|TRPM2|BCL2|CACNA1I|IL6|SCN9A|CD8A|TNF|CD36|MYD88|TRPV4|MME|KCNC3|ITGAM|AKT1|ENSP00000459962|ACP5|FPR2|ABCB1|AMY2A
COMPARTMENTS	Plasma membrane protein complex	48	675	6.63e-20	2.55e-17	CD4|IL2|IL23A|IL4|IL5|HCN2|APOE|CDH1|SGCA|IL1B|STAT3|ICAM1|HDC|EGFR|NOTCH1|IL18|KCNA6|CATSPER3|HMGCR|VCAM1|CSF2|IL13|HCN1|CASP3|DUOX1|IFNLR1|CALCA|IL17A|CTNNB1|HMGB1|HTR3A|CASP8|CACNA1B|KCNB1|TLR4|CYBB|SGCB|INS|CACNA1I|IL6|SCN9A|CD8A|MYD88|KCNC3|ITGAM|AKT1|ABCB1|AMY2A
COMPARTMENTS	Intrinsic component of membrane	71	1552	4.95e-19	1.43e-16	CD4|TRPM5|GLRA2|IL2|IL23A|GRM6|IL4|IL5|OPRD1|CD68|HCN2|TRPM4|G6PC|CDH1|P2RX3|IL1B|STAT3|ICAM1|TRPV5|HDC|EGFR|NOTCH1|IL18|KCNA6|CATSPER3|AQP5|VCAM1|TLR3|CSF2|SCNN1G|CLEC7A|IL13|HCN1|DUOX1|SLC2A2|IFNLR1|CALCA|P2RX2|IL17A|TAS1R3|HTR3A|TRPV6|CD2|CD40LG|CACNA1B|KCNB1|CXCR3|TLR4|P2RY4|CYBB|TH|INS|TRPM2|BCL2|CACNA1I|IL6|SCN9A|CD8A|TNF|CD36|MYD88|TRPV4|MME|KCNC3|ITGAM|AKT1|ENSP00000459962|ACP5|FPR2|ABCB1…
COMPARTMENTS	NF-kappaB complex	15	23	9.02e-19	2.31e-16	NFKBIA|CCL2|IL1B|STAT3|TP53|CXCL8|PTGS2|JUN|TLR4|RELA|IL6|TNF|MYD88|IL10|AKT1
COMPARTMENTS	interleukin-12 complex	15	24	1.45e-18	3.34e-16	CD4|IL2|IL4|IL5|IL1B|IFNA1|IL18|CSF2|IL13|CXCL8|IL17A|IL6|CD8A|TNF|IL10
COMPARTMENTS	Membrane	148	5657	2.55e-18	5.35e-16	CD4|TRPM5|SIRT1|MAPK1|HMOX1|NFKBIA|GLRA2|MMP2|SULT1E1|IL2|IL23A|GAPDH|GRM6|IL4|IL5|OPRD1|CAT|PI3|CD68|HCN2|APOE|TRPM4|G6PC|CDH1|SGCA|PIK3C3|ATRN|UCP1|MAPK3|PRKCQ|P2RX3|TYR|IL1B|OSBP|PIK3CA|STAT3|ICAM1|KNG1|AMBP|TRPV5|ANK1|SORD|HDC|EGFR|NOTCH1|IL18|KCNA6|CATSPER3|HMGCR|AQP5|VCAM1|ANXA5|TLR3|CSF2|HSP90B1|SCNN1G|CKMT1B|CYP2A6|TRPV3|CLEC7A|ACHE|IL13|HCN1|PLG|CASP3|GORASP1|GBA|SLC17A8|DUOX1|TRPM7|SLC2…
COMPARTMENTS	Receptor complex	37	420	2.89e-18	5.48e-16	CD4|TRPM5|IL2|IL23A|IL4|IL5|P2RX3|IL1B|STAT3|ICAM1|EGFR|NOTCH1|IL18|VCAM1|CSF2|TRPV3|IL13|IFNLR1|CALCA|CYP1A2|P2RX2|IL17A|TAS1R3|HTR3A|TLR4|CYP1A1|GPRC5C|INS|IL6|CD8A|MYD88|IL10|ITGAM|AKT1|ACP5|CYP1B1|AMY2A
COMPARTMENTS	Membrane protein complex	64	1321	2.85e-18	5.48e-16	CD4|GLRA2|IL2|IL23A|IL4|IL5|HCN2|APOE|TRPM4|CDH1|SGCA|PIK3C3|IL1B|PIK3CA|STAT3|ICAM1|HDC|EGFR|NOTCH1|IL18|KCNA6|CATSPER3|HMGCR|VCAM1|CSF2|SCNN1G|IL13|HCN1|CASP3|GORASP1|DUOX1|IFNLR1|CALCA|IL17A|CTNNB1|HMGB1|HTR3A|CASP8|MTOR|BECN1|CACNA1B|KCNB1|PTEN|TLR4|ALOX5|CYBB|TH|SGCB|INS|BCL2|CACNA1I|IL6|SCN9A|CD8A|MYD88|PIK3R1|KCNC3|ITGAM|VIM|MGAM|AKT1|ABCB1|PHB|AMY2A
COMPARTMENTS	Protein-containing complex	139	5142	4.93e-18	8.13e-16	CD4|TRPM5|SIRT1|HMOX1|NFKBIA|GLRA2|DCTN6|GSR|CCL2|NFKB1|IL2|CCND1|PRPF19|IL23A|GAPDH|GCLC|IL4|IL5|DAZL|HCN2|APOE|TRPM4|SPX|CDH1|SGCA|PIK3C3|SMAD2|CREBBP|XRCC1|EP300|P2RX3|IL1B|PIK3CA|OSGEPL1|STAT3|ICAM1|RB1|HDC|TP53|CBX4|EGFR|IFNA1|NOTCH1|IL18|KCNA6|CATSPER3|GGPS1|HMGCR|VCAM1|MITF|ALB|ANXA5|TLR3|CSF2|HSP90B1|SCNN1G|CKMT1B|TRPV3|BIRC5|AXIN2|IL13|CXCL8|HCN1|PLG|CASP3|GORASP1|AURKB|DUOX1|SLC2A2|CSF1…
COMPARTMENTS	Vesicle	78	2051	1.65e-16	2.54e-14	CD4|MAPK1|MPO|EPX|NFKB1|GAPDH|MAPK14|CAT|CD68|APOE|SPX|CDH1|PIK3C3|MAPK3|TYR|BCHE|ICAM1|KNG1|AMBP|PRDX5|SORD|EGFR|BICD1|CATSPER3|AQP5|VCAM1|ALB|ANXA5|TLR3|HSP90B1|SCNN1G|PLG|CASP3|GBA|SLC17A8|CASP9|HSP90AA1|HEXDC|TUBB4B|CTNNB1|HMGB1|ACTB|CASP8|MTOR|PTGS1|BECN1|NGF|SRC|TLR4|ALOX5|TXN|ALPL|CYBB|TH|JAK2|CD9|GPRC5C|G6PD|GPT|INS|TRPM2|HPSE|SAR1B|IRAK4|CD36|CRYZ|MYD88|GPI|BDNF|MME|ITGAM|VIM|MGAM|AKT1|F…
COMPARTMENTS	Plasma membrane	107	3531	2.95e-16	4.26e-14	CD4|TRPM5|MAPK1|NFKBIA|GLRA2|IL2|IL23A|GAPDH|GRM6|IL4|IL5|OPRD1|PI3|CD68|HCN2|APOE|TRPM4|CDH1|SGCA|ATRN|MAPK3|PRKCQ|P2RX3|IL1B|STAT3|ICAM1|KNG1|AMBP|TRPV5|ANK1|HDC|EGFR|NOTCH1|IL18|KCNA6|CATSPER3|HMGCR|AQP5|VCAM1|TLR3|CSF2|SCNN1G|TRPV3|CLEC7A|ACHE|IL13|HCN1|PLG|CASP3|DUOX1|TRPM7|SLC2A2|TRPM8|CSF1|IFNLR1|CALCA|NME1|P2RX2|IL17A|TAS1R3|CTNNB1|HMGB1|HTR3A|CASP8|TRPV6|TRPM6|CD2|CD40LG|JUN|CACNA1B|KCNB…
COMPARTMENTS	Cytoplasm	176	7871	5.49e-16	7.45e-14	CYP51A1|CD4|SIRT4|SIRT1|GADD45B|MAPK1|HMOX1|NFKBIA|MMP2|DCTN6|GSR|MPO|EPX|DRG2|SULT1E1|NFKB1|CCND1|PRPF19|GAPDH|GCLC|MAPK14|GRM6|CAT|LIPE|CD68|DAZL|APOE|TRPM4|MAP3K10|SPX|CDH1|PIK3C3|SMAD2|CREBBP|UCP1|MAPK3|PRKCQ|EP300|TYR|IL1B|OSBP|PIK3CA|OSGEPL1|BCHE|STAT3|KNG1|PRDX5|ANK1|PLCZ1|SORD|HDC|TP53|EGFR|NOTCH1|IL18|BICD1|CATSPER3|GGPS1|CA3|HMGCR|AQP5|VCAM1|HPGDS|MITF|ALB|ANXA5|TLR3|HSP90B1|CKMT1B|CYP2…
COMPARTMENTS	Cell periphery	108	3688	2.13e-15	2.73e-13	CD4|TRPM5|MAPK1|NFKBIA|GLRA2|IL2|IL23A|GAPDH|GRM6|IL4|IL5|OPRD1|PI3|CD68|HCN2|APOE|TRPM4|CDH1|SGCA|ATRN|MAPK3|PRKCQ|P2RX3|IL1B|STAT3|ICAM1|KNG1|AMBP|TRPV5|ANK1|HDC|EGFR|NOTCH1|IL18|KCNA6|CATSPER3|HMGCR|AQP5|VCAM1|ALB|TLR3|CSF2|SCNN1G|TRPV3|CLEC7A|ACHE|IL13|HCN1|PLG|CASP3|DUOX1|TRPM7|SLC2A2|TRPM8|CSF1|IFNLR1|CALCA|NME1|P2RX2|IL17A|TAS1R3|CTNNB1|HMGB1|HTR3A|CASP8|TRPV6|TRPM6|CD2|CD40LG|JUN|CACNA1B|…
COMPARTMENTS	Extracellular vesicle	34	444	3.65e-15	4.44e-13	MPO|GAPDH|APOE|CDH1|ICAM1|KNG1|AMBP|SORD|AQP5|VCAM1|ALB|ANXA5|HSP90B1|SCNN1G|PLG|CASP3|GBA|CASP9|HSP90AA1|HEXDC|CTNNB1|ACTB|CASP8|PTGS1|SRC|TXN|ALPL|CD9|GPT|MME|ITGAM|VIM|ABCB1|PHB
COMPARTMENTS	Cytosol	93	2919	3.93e-15	4.54e-13	SIRT1|MAPK1|HMOX1|NFKBIA|DCTN6|GSR|DRG2|SULT1E1|NFKB1|CCND1|GAPDH|GCLC|MAPK14|CAT|LIPE|PIK3C3|MAPK3|PRKCQ|EP300|IL1B|OSBP|PIK3CA|STAT3|PRDX5|ANK1|PLCZ1|SORD|HDC|TP53|IL18|GGPS1|HPGDS|ALB|ANXA5|HSP90B1|CKMT1B|BIRC5|AXIN2|CASP3|AURKB|SULT1C2|NQO1|CNDP2|CASP9|SMAD3|PLA2G6|HSP90AA1|GSTA1|NME1|NLRP3|ISYNA1|TUBB4B|CTNNB1|TPM4|ACTB|CASP8|STAT1|MTOR|BECN1|UAP1|TPM3|DNTT|PTEN|SRC|ALOX5|TXN|UBD|XDH|CYP1A1|…
COMPARTMENTS	Extracellular organelle	34	451	5.6e-15	6.16e-13	MPO|GAPDH|APOE|CDH1|ICAM1|KNG1|AMBP|SORD|AQP5|VCAM1|ALB|ANXA5|HSP90B1|SCNN1G|PLG|CASP3|GBA|CASP9|HSP90AA1|HEXDC|CTNNB1|ACTB|CASP8|PTGS1|SRC|TXN|ALPL|CD9|GPT|MME|ITGAM|VIM|ABCB1|PHB
COMPARTMENTS	Transforming growth factor beta complex	12	22	1.45e-14	1.53e-12	CD4|IL2|IL4|SMAD2|IL1B|SMAD3|IL17A|IL6|CD8A|TNF|IL10|VEGFA
COMPARTMENTS	interleukin-23 complex	10	14	3.3e-13	3.31e-11	CD4|IL2|IL23A|IL4|IL1B|IL13|IL17A|IL6|TNF|IL10
COMPARTMENTS	Plasma membrane signaling receptor complex	24	247	4.83e-13	4.64e-11	CD4|IL2|IL23A|IL4|IL5|IL1B|STAT3|ICAM1|IL18|VCAM1|CSF2|IL13|IFNLR1|CALCA|IL17A|HTR3A|TLR4|INS|IL6|CD8A|MYD88|ITGAM|AKT1|AMY2A
COMPARTMENTS	Extracellular exosome	28	368	1.33e-12	1.23e-10	MPO|GAPDH|APOE|CDH1|ICAM1|KNG1|AMBP|SORD|AQP5|VCAM1|ALB|ANXA5|HSP90B1|SCNN1G|PLG|GBA|HSP90AA1|CTNNB1|ACTB|SRC|TXN|CD9|GPT|MME|ITGAM|VIM|ABCB1|PHB
COMPARTMENTS	BCL-2 complex	9	18	5.67e-11	5.04e-09	CCND1|TP53|ANXA5|CASP3|CASP9|ACTB|CASP8|AKT1|MYC
COMPARTMENTS	Collagen-containing extracellular matrix	19	197	1.58e-10	1.35e-08	CD4|MMP2|IL2|IL4|APOE|SMAD2|IL1B|ICAM1|ANXA5|HSP90B1|ACHE|PLG|SMAD3|IL17A|IL6|CD8A|TNF|IL10|VEGFA
COMPARTMENTS	Bcl-2 family protein complex	9	23	3.19e-10	2.64e-08	CCND1|TP53|ANXA5|CASP3|CASP9|ACTB|CASP8|AKT1|MYC
COMPARTMENTS	Membrane-bounded organelle	172	8685	4.19e-10	3.34e-08	CYP51A1|CD4|SIRT4|SIRT1|GADD45B|MAPK1|HMOX1|NFKBIA|MMP2|GSR|MPO|EPX|DRG2|SULT1E1|NFKB1|CCND1|PRPF19|GAPDH|MAPK14|GRM6|CAT|CD68|DAZL|APOE|TRPM4|G6PC|SPX|CDH1|PIK3C3|SMAD2|CREBBP|XRCC1|UCP1|MAPK3|EP300|TYR|IL1B|OSBP|OSGEPL1|BCHE|STAT3|ICAM1|KNG1|AMBP|PRDX5|ANK1|PLCZ1|RB1|SORD|TP53|CBX4|EGFR|NOTCH1|BICD1|CATSPER3|GGPS1|ATAD2|HMGCR|AQP5|VCAM1|HPGDS|MITF|ALB|ANXA5|TLR3|CSF2|HSP90B1|SCNN1G|CKMT1B|CYP2A…
COMPARTMENTS	BAX complex	8	15	4.62e-10	3.56e-08	CCND1|TP53|ANXA5|CASP3|CASP9|ACTB|CASP8|AKT1
COMPARTMENTS	Endomembrane system	84	3080	4.79e-10	3.57e-08	CYP51A1|CD4|SIRT1|MAPK1|HMOX1|MPO|EPX|SULT1E1|NFKB1|GAPDH|MAPK14|GRM6|CAT|CD68|APOE|TRPM4|G6PC|SPX|CDH1|PIK3C3|MAPK3|OSBP|BCHE|KNG1|ANK1|EGFR|NOTCH1|BICD1|CATSPER3|HMGCR|VCAM1|ALB|TLR3|HSP90B1|CYP2A6|PLG|GORASP1|GBA|SLC17A8|DUOX1|TRPM8|CYP2B6|CSF1|SMAD3|HSP90AA1|NLRP3|CYP3A4|TUBB4B|HMGB1|MTOR|PTGS1|BECN1|PTGS2|NGF|KCNB1|SRC|TLR4|ALOX5|CYBB|TH|JAK2|CD9|FZR1|INS|TRPM2|BCL2|HPSE|SAR1B|IL6|IRAK4|LACC…
COMPARTMENTS	Nucleoplasm	44	1110	6.5e-10	4.69e-08	SIRT1|MAPK1|NFKBIA|CCND1|PRPF19|GAPDH|SMAD2|CREBBP|MAPK3|EP300|STAT3|RB1|TP53|CBX4|NOTCH1|HPGDS|BIRC5|CASP3|AURKB|SMAD3|HSP90AA1|CTNNB1|ACTB|CASP8|STAT1|MTOR|GADD45A|DNTT|JUN|PTEN|SRC|AR|JAK2|SIRT3|PAX3|INCENP|MAPK8|RELA|BDNF|AKT1|ZEB2|ABCB1|PHB|MYC
COMPARTMENTS	Immunoglobulin complex	11	52	8.62e-10	6.03e-08	CD4|IL2|IL4|IL5|ALB|IL13|TSLP|IL6|CD8A|TNF|IL10
COMPARTMENTS	Tubulin complex	7	9	8.68e-10	6.03e-08	GAPDH|TP53|ALB|CASP3|ACTB|AKT1|MYC
COMPARTMENTS	Extracellular matrix	20	253	1.32e-09	8.71e-08	CD4|MMP2|IL2|IL4|PI3|APOE|SMAD2|IL1B|ICAM1|ANXA5|HSP90B1|ACHE|PLG|SMAD3|IL17A|IL6|CD8A|TNF|IL10|VEGFA
COMPARTMENTS	IgA immunoglobulin complex	7	12	3.69e-09	2.37e-07	CD4|IL4|IL5|ALB|IL6|CD8A|IL10
COMPARTMENTS	Cytoplasmic vesicle	55	1709	5.53e-09	3.45e-07	CD4|MAPK1|MPO|EPX|NFKB1|MAPK14|CAT|CD68|APOE|SPX|CDH1|PIK3C3|MAPK3|TYR|BCHE|KNG1|PRDX5|EGFR|CATSPER3|AQP5|VCAM1|ALB|TLR3|HSP90B1|PLG|SLC17A8|HSP90AA1|TUBB4B|HMGB1|MTOR|BECN1|NGF|SRC|TLR4|ALOX5|CYBB|TH|JAK2|CD9|GPRC5C|INS|TRPM2|HPSE|SAR1B|IRAK4|CD36|MYD88|GPI|BDNF|MME|ITGAM|MGAM|FPR2|VEGFA|PHB
COMPARTMENTS	Intracellular vesicle	55	1711	5.75e-09	3.5e-07	CD4|MAPK1|MPO|EPX|NFKB1|MAPK14|CAT|CD68|APOE|SPX|CDH1|PIK3C3|MAPK3|TYR|BCHE|KNG1|PRDX5|EGFR|CATSPER3|AQP5|VCAM1|ALB|TLR3|HSP90B1|PLG|SLC17A8|HSP90AA1|TUBB4B|HMGB1|MTOR|BECN1|NGF|SRC|TLR4|ALOX5|CYBB|TH|JAK2|CD9|GPRC5C|INS|TRPM2|HPSE|SAR1B|IRAK4|CD36|MYD88|GPI|BDNF|MME|ITGAM|MGAM|FPR2|VEGFA|PHB
COMPARTMENTS	Intracellular organelle lumen	76	2812	6.88e-09	4.08e-07	SIRT4|SIRT1|MAPK1|NFKBIA|GSR|MPO|NFKB1|CCND1|PRPF19|GAPDH|MAPK14|CAT|APOE|SMAD2|CREBBP|XRCC1|MAPK3|EP300|STAT3|KNG1|PRDX5|RB1|TP53|CBX4|EGFR|NOTCH1|HPGDS|ALB|HSP90B1|BIRC5|PLG|CASP3|AURKB|ME2|NOS2|CSF1|SMAD3|HSP90AA1|TUBB4B|CTNNB1|HMGB1|ACTB|CASP8|STAT1|MTOR|PTGS2|MKI67|NGF|GADD45A|DNTT|JUN|PTEN|SRC|ALOX5|TXN|AR|UBD|PCNA|JAK2|SIRT3|PAX3|INCENP|MAPK8|INS|HPSE|RELA|IL6|GPI|BDNF|CALU|AKT1|ZEB2|ABCB1…
COMPARTMENTS	Membrane-enclosed lumen	76	2816	7.31e-09	4.22e-07	SIRT4|SIRT1|MAPK1|NFKBIA|GSR|MPO|NFKB1|CCND1|PRPF19|GAPDH|MAPK14|CAT|APOE|SMAD2|CREBBP|XRCC1|MAPK3|EP300|STAT3|KNG1|PRDX5|RB1|TP53|CBX4|EGFR|NOTCH1|HPGDS|ALB|HSP90B1|BIRC5|PLG|CASP3|AURKB|ME2|NOS2|CSF1|SMAD3|HSP90AA1|TUBB4B|CTNNB1|HMGB1|ACTB|CASP8|STAT1|MTOR|PTGS2|MKI67|NGF|GADD45A|DNTT|JUN|PTEN|SRC|ALOX5|TXN|AR|UBD|PCNA|JAK2|SIRT3|PAX3|INCENP|MAPK8|INS|HPSE|RELA|IL6|GPI|BDNF|CALU|AKT1|ZEB2|ABCB1…
COMPARTMENTS	Organelle lumen	76	2816	7.31e-09	4.22e-07	SIRT4|SIRT1|MAPK1|NFKBIA|GSR|MPO|NFKB1|CCND1|PRPF19|GAPDH|MAPK14|CAT|APOE|SMAD2|CREBBP|XRCC1|MAPK3|EP300|STAT3|KNG1|PRDX5|RB1|TP53|CBX4|EGFR|NOTCH1|HPGDS|ALB|HSP90B1|BIRC5|PLG|CASP3|AURKB|ME2|NOS2|CSF1|SMAD3|HSP90AA1|TUBB4B|CTNNB1|HMGB1|ACTB|CASP8|STAT1|MTOR|PTGS2|MKI67|NGF|GADD45A|DNTT|JUN|PTEN|SRC|ALOX5|TXN|AR|UBD|PCNA|JAK2|SIRT3|PAX3|INCENP|MAPK8|INS|HPSE|RELA|IL6|GPI|BDNF|CALU|AKT1|ZEB2|ABCB1…
COMPARTMENTS	Secretory vesicle	33	785	3.01e-08	1.66e-06	MAPK1|MPO|EPX|NFKB1|MAPK14|CAT|CD68|APOE|SPX|BCHE|KNG1|CATSPER3|ALB|PLG|SLC17A8|HSP90AA1|TUBB4B|HMGB1|NGF|ALOX5|CYBB|CD9|INS|TRPM2|HPSE|CD36|GPI|BDNF|MME|ITGAM|MGAM|FPR2|VEGFA
COMPARTMENTS	Intracellular	199	11202	4.71e-08	2.53e-06	CYP51A1|CD4|SIRT4|SIRT1|GADD45B|MAPK1|HMOX1|NFKBIA|MMP2|DCTN6|GSR|MPO|EPX|DRG2|CCL2|SULT1E1|NFKB1|CCND1|PRPF19|GAPDH|GCLC|MAPK14|GRM6|CAT|PI3|LIPE|CD68|DAZL|APOE|TRPM4|MAP3K10|SPX|CDH1|PIK3C3|SMAD2|CREBBP|XRCC1|UCP1|MAPK3|PRKCQ|EP300|TYR|IL1B|OSBP|PIK3CA|OSGEPL1|BCHE|STAT3|KNG1|PRDX5|ANK1|PLCZ1|RB1|SORD|HDC|TP53|CBX4|EGFR|NOTCH1|IL18|BICD1|CATSPER3|GGPS1|CA3|ATAD2|HMGCR|AQP5|VCAM1|HPGDS|MITF|ALB|…
COMPARTMENTS	Secretory granule	30	704	1.02e-07	5.33e-06	MAPK1|MPO|EPX|NFKB1|MAPK14|CAT|CD68|APOE|SPX|BCHE|KNG1|CATSPER3|ALB|PLG|HSP90AA1|TUBB4B|HMGB1|ALOX5|CYBB|CD9|INS|TRPM2|HPSE|CD36|GPI|MME|ITGAM|MGAM|FPR2|VEGFA
COMPARTMENTS	PTEN phosphatase complex	5	5	1.11e-07	5.71e-06	PIK3CA|TP53|MTOR|PTEN|AKT1
COMPARTMENTS	IgE immunoglobulin complex	6	13	1.47e-07	7.38e-06	CD4|IL4|IL5|IL13|TSLP|IL10
COMPARTMENTS	Phosphatidylinositol phosphate phosphatase complex	5	6	2.02e-07	9.92e-06	PIK3CA|TP53|MTOR|PTEN|AKT1
COMPARTMENTS	IgG immunoglobulin complex	6	14	2.07e-07	9.98e-06	CD4|IL2|IL4|IL5|CD8A|IL10
COMPARTMENTS	Organelle	179	9848	2.19e-07	1.03e-05	CYP51A1|CD4|SIRT4|SIRT1|GADD45B|MAPK1|HMOX1|NFKBIA|MMP2|DCTN6|GSR|MPO|EPX|DRG2|SULT1E1|NFKB1|CCND1|PRPF19|GAPDH|MAPK14|GRM6|CAT|LIPE|CD68|DAZL|APOE|TRPM4|G6PC|SPX|CDH1|PIK3C3|SMAD2|CREBBP|XRCC1|UCP1|MAPK3|PRKCQ|EP300|TYR|IL1B|OSBP|OSGEPL1|BCHE|STAT3|ICAM1|KNG1|AMBP|PRDX5|ANK1|PLCZ1|RB1|SORD|TP53|CBX4|EGFR|NOTCH1|BICD1|CATSPER3|GGPS1|ATAD2|HMGCR|AQP5|VCAM1|HPGDS|MITF|ALB|ANXA5|TLR3|CSF2|HSP90B1|SC…
COMPARTMENTS	interleukin-27 complex	5	7	3.42e-07	1.58e-05	CD4|IL17A|STAT1|IL6|IL10
COMPARTMENTS	Nuclear lumen	52	1791	3.88e-07	1.76e-05	SIRT1|MAPK1|NFKBIA|CCND1|PRPF19|GAPDH|SMAD2|CREBBP|XRCC1|MAPK3|EP300|STAT3|RB1|TP53|CBX4|NOTCH1|HPGDS|ALB|BIRC5|CASP3|AURKB|SMAD3|HSP90AA1|CTNNB1|ACTB|CASP8|STAT1|MTOR|MKI67|GADD45A|DNTT|JUN|PTEN|SRC|ALOX5|TXN|AR|UBD|PCNA|JAK2|SIRT3|PAX3|INCENP|MAPK8|INS|RELA|BDNF|AKT1|ZEB2|ABCB1|PHB|MYC
COMPARTMENTS	Survivin complex	5	9	8.45e-07	3.75e-05	CCND1|STAT3|TP53|BIRC5|CASP3
COMPARTMENTS	Phosphatidylinositol 3-kinase complex	7	32	8.91e-07	3.89e-05	PIK3C3|PIK3CA|MTOR|BECN1|PTEN|PIK3R1|AKT1
COMPARTMENTS	Intracellular membrane-bounded organelle	143	7476	1.27e-06	5.43e-05	CYP51A1|CD4|SIRT4|SIRT1|GADD45B|MAPK1|HMOX1|NFKBIA|MMP2|GSR|MPO|DRG2|SULT1E1|NFKB1|CCND1|PRPF19|GAPDH|MAPK14|GRM6|CAT|CD68|DAZL|APOE|TRPM4|CDH1|PIK3C3|SMAD2|CREBBP|XRCC1|UCP1|MAPK3|EP300|TYR|IL1B|OSBP|OSGEPL1|STAT3|KNG1|PRDX5|ANK1|PLCZ1|RB1|TP53|CBX4|EGFR|NOTCH1|BICD1|GGPS1|ATAD2|HMGCR|VCAM1|HPGDS|MITF|ALB|TLR3|CSF2|HSP90B1|CKMT1B|BIRC5|AXIN2|ACHE|CASP3|GORASP1|AURKB|GBA|DUOX1|ME2|NOS2|CSF1|C1orf…
COMPARTMENTS	Cell junction	35	1045	2.06e-06	8.65e-05	MAPK1|GLRA2|APOE|CDH1|MAPK3|OSBP|BCHE|ICAM1|EGFR|NOTCH1|ANXA5|HSP90B1|ACHE|SLC17A8|CALCA|CTNNB1|TPM4|HTR3A|ACTB|NGF|KCNB1|SRC|TH|JAK2|CD9|MAPK8|CCK|ATP2B1|TRPV4|BDNF|MME|VIM|ENSP00000459962|VEGFA|PHB
COMPARTMENTS	Organelle membrane	58	2219	2.08e-06	8.65e-05	CD4|SIRT1|HMOX1|SULT1E1|GAPDH|GRM6|CAT|CD68|APOE|G6PC|PIK3C3|UCP1|TYR|OSBP|EGFR|NOTCH1|HMGCR|AQP5|TLR3|HSP90B1|CKMT1B|CYP2A6|GORASP1|GBA|SLC17A8|TRPM8|CYP2B6|SMAD3|NLRP3|CYP3A4|CASP8|MTOR|PTGS1|PTGS2|LACE1|SRC|TLR4|ALOX5|CYBB|CYP1A1|TH|CD9|GPRC5C|FZR1|INS|TRPM2|BCL2|HPSE|SAR1B|IRAK4|CD36|MYD88|ITGAM|VIM|MGAM|FPR2|NUP62|PHB
COMPARTMENTS	Apoptotic body	4	4	2.32e-06	9.39e-05	ANXA5|CASP3|CASP9|CASP8
COMPARTMENTS	Protease inhibitor complex	5	12	2.53e-06	0.0001	GAPDH|ALB|CASP3|ACTB|CASP1
COMPARTMENTS	Peptidase inhibitor complex	5	12	2.53e-06	0.0001	GAPDH|ALB|CASP3|ACTB|CASP1
COMPARTMENTS	Oxidoreductase complex	13	182	3.11e-06	0.00012	HMOX1|GSR|IL1B|ALB|CASP3|DUOX1|PTGS2|ALOX5|CYBB|XDH|GPT|IL6|TNF
COMPARTMENTS	Superoxide dismutase complex	4	5	4.13e-06	0.00016	HMOX1|GSR|CASP3|IL6
COMPARTMENTS	Chromatin	20	431	4.56e-06	0.00017	SIRT1|SMAD2|CREBBP|XRCC1|STAT3|RB1|TP53|ALB|SMAD3|CTNNB1|ACTB|STAT1|JUN|AR|PCNA|INCENP|INS|RELA|ZEB2|MYC
COMPARTMENTS	Membrane region	13	196	6.65e-06	0.00024	CD4|MAPK1|CDH1|MAPK3|EGFR|TRPM8|SRC|CD8A|TNF|CD36|MME|ITGAM|NUP62
COMPARTMENTS	Intracellular organelle	165	9242	6.87e-06	0.00025	CYP51A1|CD4|SIRT4|SIRT1|GADD45B|MAPK1|HMOX1|NFKBIA|MMP2|DCTN6|GSR|MPO|EPX|DRG2|SULT1E1|NFKB1|CCND1|PRPF19|GAPDH|MAPK14|GRM6|CAT|LIPE|CD68|DAZL|APOE|TRPM4|SPX|CDH1|PIK3C3|SMAD2|CREBBP|XRCC1|UCP1|MAPK3|PRKCQ|EP300|TYR|IL1B|OSBP|OSGEPL1|BCHE|STAT3|KNG1|PRDX5|ANK1|PLCZ1|RB1|TP53|CBX4|EGFR|NOTCH1|BICD1|CATSPER3|GGPS1|ATAD2|HMGCR|AQP5|VCAM1|HPGDS|MITF|ALB|TLR3|CSF2|HSP90B1|CKMT1B|CYP2A6|BIRC5|AXIN2|ACH…
COMPARTMENTS	Transporter complex	17	335	7.97e-06	0.00028	GLRA2|HCN2|TRPM4|HDC|KCNA6|CATSPER3|SCNN1G|HCN1|SLC2A2|HTR3A|CACNA1B|KCNB1|INS|CACNA1I|SCN9A|KCNC3|ABCB1
COMPARTMENTS	Side of membrane	15	266	8.42e-06	0.00029	CD4|CDH1|ANK1|VCAM1|PLG|CD2|PTEN|SRC|TLR4|TH|G6PD|CD8A|ITGAM|AKT1|ABCB1
COMPARTMENTS	Whole membrane	37	1219	9.17e-06	0.00032	CD4|MAPK1|CAT|CD68|APOE|CDH1|PIK3C3|MAPK3|TYR|EGFR|HMGCR|TLR3|GBA|SLC17A8|TRPM8|CASP8|MTOR|PTGS2|SRC|TLR4|CYBB|TH|CD9|TRPM2|BCL2|HPSE|SAR1B|CD8A|IRAK4|TNF|CD36|MYD88|MME|ITGAM|MGAM|FPR2|NUP62
COMPARTMENTS	Plasma membrane region	25	676	1.35e-05	0.00046	MAPK1|CDH1|MAPK3|TRPV5|ANK1|EGFR|NOTCH1|AQP5|DUOX1|NME1|P2RX2|CTNNB1|HTR3A|KCNB1|PTEN|SRC|CD8A|ATP2B1|CD36|KCNC3|ITGAM|MGAM|ENSP00000459962|ABCB1|PHB
COMPARTMENTS	Endoplasmic reticulum lumen	11	150	1.43e-05	0.00048	MAPK1|APOE|MAPK3|KNG1|ALB|HSP90B1|CSF1|PTGS2|INS|IL6|CALU
COMPARTMENTS	Membrane raft	12	181	1.51e-05	0.0005	CD4|MAPK1|CDH1|MAPK3|EGFR|TRPM8|SRC|CD8A|TNF|CD36|MME|ITGAM
COMPARTMENTS	Cell surface	19	433	1.68e-05	0.00051	CD4|ICAM1|EGFR|VCAM1|CLEC7A|PLG|DUOX1|HMGB1|CD2|CD40LG|TLR4|CD8A|TNF|CD36|MME|ITGAM|ABCB1|VEGFA|PHB
COMPARTMENTS	Ion channel complex	14	248	1.67e-05	0.00051	GLRA2|HCN2|TRPM4|HDC|KCNA6|CATSPER3|SCNN1G|HCN1|HTR3A|CACNA1B|KCNB1|CACNA1I|SCN9A|KCNC3
COMPARTMENTS	PCNA complex	4	8	1.57e-05	0.00051	CCND1|TP53|CASP3|PCNA
COMPARTMENTS	C-fiber	4	8	1.57e-05	0.00051	KNG1|TAC1|CALCA|ENSP00000459962
COMPARTMENTS	DNA polymerase processivity factor complex	4	8	1.57e-05	0.00051	CCND1|TP53|CASP3|PCNA
COMPARTMENTS	Membrane microdomain	12	182	1.59e-05	0.00051	CD4|MAPK1|CDH1|MAPK3|EGFR|TRPM8|SRC|CD8A|TNF|CD36|MME|ITGAM
COMPARTMENTS	Extrinsic component of membrane	13	221	2.22e-05	0.00067	CDH1|PIK3C3|PIK3CA|PLG|GBA|CTNNB1|MTOR|BECN1|PTEN|SRC|PIK3R1|AKT1|PHB
COMPARTMENTS	Transmembrane transporter complex	15	295	2.68e-05	0.00079	GLRA2|HCN2|TRPM4|HDC|KCNA6|CATSPER3|SCNN1G|HCN1|HTR3A|CACNA1B|KCNB1|CACNA1I|SCN9A|KCNC3|ABCB1
COMPARTMENTS	Cation channel complex	12	193	2.76e-05	0.00081	HCN2|TRPM4|KCNA6|CATSPER3|SCNN1G|HCN1|HTR3A|CACNA1B|KCNB1|CACNA1I|SCN9A|KCNC3
COMPARTMENTS	External encapsulating structure	7	61	4e-05	0.0012	IL1B|ALB|CLEC7A|TLR4|IL6|TNF|MGAM
COMPARTMENTS	Mucus layer	4	11	4.19e-05	0.0012	CD4|IL4|IL5|IL13
COMPARTMENTS	Nitric-oxide synthase complex	4	11	4.19e-05	0.0012	IL1B|PTGS2|IL6|TNF
COMPARTMENTS	Cell wall	5	26	5.93e-05	0.0016	IL1B|CLEC7A|TLR4|IL6|TNF
COMPARTMENTS	NLRP3 inflammasome complex	4	13	7.15e-05	0.002	IL1B|IL18|NLRP3|CASP1
COMPARTMENTS	Gamma-delta t cell receptor complex	3	4	8.57e-05	0.0023	CD4|IL17A|CD8A
COMPARTMENTS	Focal adhesion	13	255	8.97e-05	0.0024	MAPK1|MAPK3|ICAM1|EGFR|ANXA5|HSP90B1|CTNNB1|TPM4|ACTB|SRC|JAK2|CD9|VIM
COMPARTMENTS	IgM immunoglobulin complex	4	14	9.09e-05	0.0024	CD4|IL4|ALB|CD8A
COMPARTMENTS	Synapse	19	499	0.0001	0.0027	GLRA2|APOE|BCHE|ACHE|SLC17A8|CALCA|CTNNB1|HTR3A|ACTB|NGF|KCNB1|TH|MAPK8|CCK|ATP2B1|BDNF|MME|ENSP00000459962|PHB
COMPARTMENTS	Cell-substrate junction	13	262	0.00012	0.003	MAPK1|MAPK3|ICAM1|EGFR|ANXA5|HSP90B1|CTNNB1|TPM4|ACTB|SRC|JAK2|CD9|VIM
COMPARTMENTS	T cell receptor complex	4	15	0.00011	0.003	CD4|IL2|IL17A|CD8A
COMPARTMENTS	Endoplasmic reticulum	26	825	0.00012	0.0031	CYP51A1|MAPK1|HMOX1|APOE|TRPM4|MAPK3|OSBP|KNG1|ANK1|HMGCR|VCAM1|ALB|HSP90B1|GBA|DUOX1|CSF1|BECN1|PTGS2|KCNB1|TH|INS|BCL2|SAR1B|IL6|LACC1|CALU
COMPARTMENTS	Transferase complex, transferring phosphorus-containing groups	14	304	0.00014	0.0034	NFKBIA|CCND1|SPX|PIK3C3|PIK3CA|CKMT1B|MTOR|BECN1|PTEN|GPT|INS|RELA|PIK3R1|AKT1
COMPARTMENTS	Catalase complex	3	5	0.00014	0.0034	HMOX1|GSR|ALB
COMPARTMENTS	External side of plasma membrane	8	104	0.00016	0.0038	CD4|VCAM1|PLG|CD2|TLR4|CD8A|ITGAM|ABCB1
COMPARTMENTS	Nucleus	91	4636	0.00019	0.0046	CD4|SIRT1|GADD45B|MAPK1|NFKBIA|MMP2|MPO|DRG2|SULT1E1|NFKB1|CCND1|PRPF19|GAPDH|MAPK14|DAZL|SMAD2|CREBBP|XRCC1|MAPK3|EP300|OSBP|STAT3|PRDX5|PLCZ1|RB1|TP53|CBX4|EGFR|NOTCH1|ATAD2|HPGDS|MITF|ALB|BIRC5|AXIN2|ACHE|CASP3|AURKB|NOS2|C1orf64|SMAD3|HSP90AA1|NME1|TDP1|NLRP3|CTNNB1|HMGB1|ACTB|CASP8|STAT1|MTOR|PTGS2|MKI67|GADD45A|DNTT|JUN|PTEN|SRC|ALOX5|TXN|AR|UBD|PCNA|CYP1A1|JAK2|SIRT3|PAX3|INCENP|FZR1|MAPK8…
COMPARTMENTS	interleukin-2 receptor complex	3	6	0.0002	0.0048	CD4|IL2|CD8A
COMPARTMENTS	Vesicle lumen	12	240	0.0002	0.0048	MAPK1|MPO|NFKB1|KNG1|EGFR|ALB|PLG|HSP90AA1|TUBB4B|INS|HPSE|VEGFA
COMPARTMENTS	Chromosome passenger complex	3	6	0.0002	0.0048	BIRC5|AURKB|INCENP
COMPARTMENTS	Apoptosome	3	6	0.0002	0.0048	CASP3|CASP9|CASP8
COMPARTMENTS	Inflammasome complex	4	18	0.00021	0.0048	IL1B|IL18|NLRP3|CASP1
COMPARTMENTS	Protein kinase complex	9	140	0.00022	0.005	NFKBIA|CCND1|SPX|PIK3C3|MTOR|BECN1|INS|RELA|AKT1
COMPARTMENTS	Catalytic complex	40	1599	0.00026	0.0058	HMOX1|NFKBIA|GSR|CCND1|PRPF19|GAPDH|GCLC|SPX|PIK3C3|CREBBP|EP300|IL1B|PIK3CA|RB1|TP53|CBX4|ALB|CKMT1B|CASP3|DUOX1|CASP9|ACTB|CASP8|MTOR|BECN1|PTGS2|PTEN|ALOX5|CYBB|XDH|GPT|INS|HPSE|RELA|IL6|TNF|PIK3R1|MGAM|AKT1|ACP5
COMPARTMENTS	interleukin-1 receptor complex	3	7	0.00028	0.0064	IL1B|TLR4|MYD88
COMPARTMENTS	AIM2 inflammasome complex	3	7	0.00028	0.0064	IL18|NLRP3|CASP1
COMPARTMENTS	Blood microparticle	8	116	0.00031	0.0069	APOE|BCHE|KNG1|AMBP|ALB|PLG|ACTB|HBD
COMPARTMENTS	Low-density lipoprotein particle	4	21	0.00035	0.0076	APOE|ALB|GPT|INS
COMPARTMENTS	TOR complex	4	21	0.00035	0.0076	PIK3CA|MTOR|PTEN|AKT1
COMPARTMENTS	Presynapse	10	184	0.00036	0.0077	SLC17A8|CALCA|ACTB|NGF|KCNB1|TH|CCK|BDNF|MME|PHB
COMPARTMENTS	Phosphatase complex	6	63	0.00037	0.0077	PIK3CA|TP53|MTOR|PTEN|AKT1|ACP5
COMPARTMENTS	Chromosome	26	894	0.00041	0.0085	SIRT1|PRPF19|SMAD2|CREBBP|XRCC1|STAT3|RB1|TP53|ALB|BIRC5|AURKB|SMAD3|CTNNB1|HMGB1|ACTB|STAT1|MKI67|JUN|AR|PCNA|INCENP|INS|RELA|ZEB2|MYC|LIG4
COMPARTMENTS	Hemoglobin complex	4	22	0.00041	0.0085	ALB|HBD|GPT|INS
COMPARTMENTS	Endocytic vesicle lumen	4	22	0.00041	0.0085	MPO|APOE|HSP90B1|HSP90AA1
COMPARTMENTS	Axon	12	264	0.00045	0.0092	KNG1|SLC17A8|TAC1|CALCA|HSP90AA1|STAT1|NGF|KCNB1|TH|CCK|BDNF|ENSP00000459962
COMPARTMENTS	Cytoplasmic vesicle membrane	18	524	0.00052	0.0106	CD4|CD68|APOE|PIK3C3|TYR|EGFR|AQP5|SLC17A8|CYBB|TH|CD9|GPRC5C|TRPM2|SAR1B|CD36|ITGAM|MGAM|FPR2
COMPARTMENTS	Sodium channel complex	4	25	0.00063	0.0126	TRPM4|SCNN1G|CACNA1I|SCN9A
COMPARTMENTS	Vesicle membrane	18	535	0.00066	0.0131	CD4|CD68|APOE|PIK3C3|TYR|EGFR|AQP5|SLC17A8|CYBB|TH|CD9|GPRC5C|TRPM2|SAR1B|CD36|ITGAM|MGAM|FPR2
COMPARTMENTS	Plasma membrane raft	6	71	0.00066	0.0131	MAPK1|CDH1|MAPK3|SRC|CD8A|ITGAM
COMPARTMENTS	Anchoring junction	18	540	0.00073	0.0144	MAPK1|CDH1|MAPK3|ICAM1|EGFR|NOTCH1|ANXA5|HSP90B1|CTNNB1|TPM4|ACTB|SRC|JAK2|CD9|TRPV4|MME|VIM|VEGFA
COMPARTMENTS	Aryl hydrocarbon receptor complex	3	12	0.001	0.0199	CYP1A2|CYP1A1|CYP1B1
COMPARTMENTS	Spanning component of plasma membrane	3	12	0.001	0.0199	TRPM4|EGFR|NOTCH1
COMPARTMENTS	Nuclear aryl hydrocarbon receptor complex	2	2	0.0011	0.0211	CYP1A1|CYP1B1
COMPARTMENTS	NF-kappaB p50/p65 complex	2	2	0.0011	0.0211	NFKBIA|RELA
COMPARTMENTS	Dinoflagellate epicone	2	2	0.0011	0.0211	TP53|MYC
COMPARTMENTS	SLAC complex	2	2	0.0011	0.0211	GAPDH|ACTB
COMPARTMENTS	Heterochromatin domain	2	2	0.0011	0.0211	ALB|INS
COMPARTMENTS	Endocytic vesicle	11	256	0.0012	0.022	CD4|MPO|APOE|PIK3C3|EGFR|HSP90B1|HSP90AA1|MTOR|CYBB|CD9|CD36
COMPARTMENTS	Neuron projection	18	565	0.0012	0.022	APOE|BCHE|KNG1|SLC17A8|TAC1|CALCA|HSP90AA1|STAT1|PTGS2|NGF|KCNB1|TH|MAPK8|CCK|BDNF|MME|KCNC3|ENSP00000459962
COMPARTMENTS	Nuclear membrane	9	180	0.0012	0.0222	SIRT1|SULT1E1|GAPDH|SMAD3|PTGS2|ALOX5|FZR1|BCL2|NUP62
COMPARTMENTS	BAK complex	3	13	0.0013	0.0224	CASP3|CASP9|CASP8
COMPARTMENTS	Cytoplasmic side of plasma membrane	7	112	0.0013	0.0228	CDH1|ANK1|PTEN|SRC|TH|G6PD|AKT1
COMPARTMENTS	Cytoskeleton	36	1526	0.0015	0.0262	MAPK1|DCTN6|GAPDH|CD68|CDH1|PIK3C3|MAPK3|PRKCQ|ANK1|PLCZ1|TP53|BICD1|VCAM1|ALB|CYP2A6|BIRC5|AXIN2|CASP3|AURKB|PLA2G6|TUBB4B|CTNNB1|TPM4|ACTB|CASP8|TPM3|LZTS2|SRC|PCNA|G6PD|INCENP|INS|VIM|AKT1|NUP62|MYC
COMPARTMENTS	Caspase complex	3	14	0.0015	0.0263	CASP3|CASP9|CASP8
COMPARTMENTS	Bounding membrane of organelle	34	1416	0.0015	0.0264	CD4|GRM6|CAT|CD68|APOE|PIK3C3|TYR|OSBP|EGFR|NOTCH1|HMGCR|TLR3|GORASP1|GBA|SLC17A8|NLRP3|CASP8|MTOR|PTGS2|TLR4|CYBB|TH|CD9|INS|TRPM2|BCL2|HPSE|SAR1B|IRAK4|CD36|MYD88|ITGAM|MGAM|FPR2
COMPARTMENTS	Adherens junction	6	86	0.0017	0.0289	CDH1|NOTCH1|CTNNB1|ACTB|TRPV4|VEGFA
COMPARTMENTS	Phosphatidylinositol 3-kinase complex, class iii, type i	2	3	0.0018	0.0312	PIK3C3|BECN1
COMPARTMENTS	Phosphatidylinositol 3-kinase complex, class iii, type ii	2	3	0.0018	0.0312	PIK3C3|BECN1
COMPARTMENTS	Cytosolic aryl hydrocarbon receptor complex	2	3	0.0018	0.0312	CYP1A1|CYP1B1
COMPARTMENTS	Homomeric smad protein complex	2	3	0.0018	0.0312	SMAD2|SMAD3
COMPARTMENTS	Somatodendritic compartment	11	272	0.0019	0.0316	APOE|BCHE|HSP90AA1|STAT1|NGF|KCNB1|TH|MAPK8|CCK|BDNF|MME
COMPARTMENTS	Apical part of cell	10	232	0.0019	0.032	CDH1|TRPV5|NOTCH1|AQP5|VCAM1|DUOX1|P2RX2|PTEN|MGAM|ABCB1
COMPARTMENTS	Type iii intermediate filament	3	16	0.0021	0.0344	CD68|CDH1|VIM
COMPARTMENTS	Cytoplasmic vesicle lumen	10	235	0.0021	0.0344	MAPK1|MPO|NFKB1|KNG1|ALB|PLG|TUBB4B|INS|HPSE|VEGFA
COMPARTMENTS	Spanning component of membrane	3	16	0.0021	0.0344	TRPM4|EGFR|NOTCH1
COMPARTMENTS	Platelet alpha granule	6	91	0.0022	0.0352	KNG1|ALB|PLG|CD9|CD36|VEGFA
COMPARTMENTS	ficolin-1-rich granule	7	125	0.0023	0.037	MAPK1|MAPK14|CAT|HSP90AA1|HMGB1|ALOX5|GPI
COMPARTMENTS	ficolin-1-rich granule lumen	7	125	0.0023	0.037	MAPK1|MAPK14|CAT|HSP90AA1|HMGB1|ALOX5|GPI
COMPARTMENTS	Endosome	19	656	0.0025	0.0398	CD4|MAPK1|CD68|APOE|CDH1|PIK3C3|MAPK3|EGFR|VCAM1|TLR3|BECN1|SRC|TLR4|JAK2|INS|IRAK4|MYD88|MME|PHB
COMPARTMENTS	Apical plasma membrane	8	163	0.0025	0.0398	TRPV5|NOTCH1|AQP5|DUOX1|P2RX2|PTEN|MGAM|ABCB1
COMPARTMENTS	Retrotransposon nucleocapsid	2	4	0.0027	0.042	CD4|CD8A
COMPARTMENTS	Muscle thin filament tropomyosin	2	4	0.0027	0.042	TPM4|TPM3
COMPARTMENTS	interleukin-6 receptor complex	2	4	0.0027	0.042	STAT3|IL6
COMPARTMENTS	interleukin-4 receptor complex	2	4	0.0027	0.042	IL4|IL13
COMPARTMENTS	Glutamate-cysteine ligase complex	2	4	0.0027	0.042	HMOX1|GCLC
COMPARTMENTS	I-kappaB/NF-kappaB complex	2	4	0.0027	0.042	NFKBIA|NFKB1
COMPARTMENTS	Glutathione hydrolase complex	2	4	0.0027	0.042	ALB|GPT
COMPARTMENTS	Voltage-gated potassium channel complex	5	67	0.0031	0.0458	HCN2|KCNA6|HCN1|KCNB1|KCNC3
COMPARTMENTS	Dendrite	9	209	0.0032	0.0477	APOE|BCHE|HSP90AA1|STAT1|NGF|KCNB1|MAPK8|BDNF|MME
COMPARTMENTS	Dendritic tree	9	210	0.0033	0.0489	APOE|BCHE|HSP90AA1|STAT1|NGF|KCNB1|MAPK8|BDNF|MME
DISEASES	Disease of anatomical entity	149	4452	1.08e-29	4.7e-26	CYP51A1|CD4|HMOX1|MMP2|GSR|MPO|DRG2|CCL2|NFKB1|IL2|CCND1|IL23A|GAPDH|GCLC|GRM6|IL4|IL5|LIPE|CD68|DAZL|APOE|TRPM4|PMP2|CDH1|SGCA|SMAD2|CREBBP|XRCC1|UCP1|PRKCQ|EP300|P2RX3|TYR|IL1B|PIK3CA|STAT3|ICAM1|KNG1|PRDX5|ANK1|PLCZ1|RB1|SORD|HDC|TP53|EGFR|IFNA1|NOTCH1|IL18|PLBD2|AQP5|VCAM1|MITF|ALB|TLR3|CSF2|SCNN1G|TRPV3|CLEC7A|AXIN2|IL13|CXCL8|HCN1|PLG|CASP3|AURKB|GBA|SLC17A8|TRPM7|TAC1|TRPM8|CYP2B6|CNDP2|NO…
DISEASES	Disease	168	5921	2.02e-26	4.41e-23	CYP51A1|CD4|SIRT4|HMOX1|MMP2|GSR|MPO|DRG2|CCL2|NFKB1|IL2|CCND1|IL23A|GAPDH|GCLC|GRM6|IL4|IL5|OPRD1|CAT|LIPE|CD68|DAZL|APOE|TRPM4|G6PC|PMP2|CDH1|SGCA|SMAD2|CREBBP|XRCC1|UCP1|PRKCQ|EP300|P2RX3|TYR|IL1B|PIK3CA|BCHE|STAT3|ICAM1|KNG1|PRDX5|ANK1|PLCZ1|RB1|SORD|HDC|TP53|EGFR|IFNA1|NOTCH1|IL18|PLBD2|AQP5|VCAM1|MITF|ALB|TLR3|CSF2|SCNN1G|CYP2A6|TRPV3|CLEC7A|AXIN2|ACHE|IL13|CXCL8|HCN1|PLG|CASP3|AURKB|GBA|SL…
DISEASES	Immune system disease	51	611	4.95e-24	7.2e-21	CD4|MPO|CCL2|NFKB1|IL2|CCND1|IL23A|IL4|IL5|CD68|APOE|PRKCQ|TYR|IL1B|STAT3|KNG1|PRDX5|TP53|NOTCH1|IL18|CLEC7A|IL13|GAST|NLRP3|TSLP|IL17A|TPM4|ACTB|CASP8|STAT1|CD2|CD40LG|DNTT|CYBB|GPT|INS|IL6|CD8A|LACC1|TNF|MYD88|IL10|MME|PIK3R1|CASP1|ITGAM|AKT1|ACP5|ABCB1|MYC|LIG4
DISEASES	Gastrointestinal system disease	47	510	7.94e-24	8.66e-21	CD4|CCL2|GAPDH|IL4|IL5|CDH1|XRCC1|IL1B|PIK3CA|STAT3|RB1|TP53|EGFR|IFNA1|NOTCH1|PLBD2|ALB|AXIN2|CXCL8|CASP3|AURKB|TAC1|CNDP2|GAST|TSLP|IL17A|CTNNB1|MTOR|PTEN|TLR4|JAK2|INCENP|CCL26|GPT|CCK|INS|IL6|CD8A|TNF|IL10|MGAM|AKT1|ZEB2|ACP5|ABCB1|VEGFA|MYC
DISEASES	Respiratory system disease	35	263	1.43e-22	1.25e-19	CYP51A1|CD4|MPO|IL2|IL4|IL5|IL1B|PIK3CA|RB1|TP53|EGFR|IFNA1|ALB|TLR3|CSF2|CLEC7A|IL13|CXCL8|PLG|TAC1|CYP2B6|NLRP3|TSLP|MTOR|CD2|KCNB1|PTEN|CYBB|GPT|IL6|CD8A|LACC1|TNF|IL10|AKT1
DISEASES	Cancer	58	895	3.48e-22	2.53e-19	CD4|SIRT4|MPO|IL2|CCND1|GAPDH|IL4|CD68|APOE|CDH1|CREBBP|XRCC1|EP300|TYR|IL1B|PIK3CA|STAT3|RB1|TP53|EGFR|NOTCH1|MITF|ALB|CASP3|CNDP2|GAST|CALCA|PLA2G6|CTNNB1|ACTB|CASP8|MTOR|TPM3|MKI67|CD2|NGF|DNTT|JUN|PTEN|SRC|AR|JAK2|PAX3|GPT|BCL2|IL6|CD8A|TNF|MYD88|IL10|MME|AKT1|WWOX|ACP5|VEGFA|PHB|MYC|LIG4
DISEASES	Disease of cellular proliferation	61	1012	7.76e-22	4.84e-19	CD4|SIRT4|MPO|IL2|CCND1|GAPDH|IL4|CD68|APOE|CDH1|CREBBP|XRCC1|EP300|TYR|IL1B|PIK3CA|STAT3|RB1|TP53|EGFR|NOTCH1|PLBD2|MITF|ALB|CASP3|CNDP2|CSF1|GAST|CALCA|PLA2G6|CTNNB1|ACTB|CASP8|MTOR|TPM3|MKI67|CD2|NGF|DNTT|JUN|PTEN|SRC|AR|JAK2|PAX3|GPT|INS|BCL2|IL6|CD8A|TNF|MYD88|IL10|MME|AKT1|WWOX|ACP5|VEGFA|PHB|MYC|LIG4
DISEASES	Organ system cancer	49	677	1.28e-20	7.01e-18	CD4|MPO|IL2|CCND1|GAPDH|IL4|APOE|CDH1|CREBBP|XRCC1|EP300|TYR|IL1B|PIK3CA|STAT3|RB1|TP53|EGFR|NOTCH1|MITF|ALB|CASP3|CNDP2|GAST|CALCA|CTNNB1|ACTB|CASP8|MTOR|MKI67|CD2|NGF|DNTT|PTEN|AR|JAK2|PAX3|GPT|IL6|CD8A|TNF|MYD88|IL10|MME|AKT1|ACP5|VEGFA|MYC|LIG4
DISEASES	Hepatobiliary disease	25	141	4.84e-19	2.35e-16	CD4|GAPDH|IL4|PIK3CA|RB1|TP53|EGFR|IFNA1|NOTCH1|PLBD2|ALB|CASP3|AURKB|CTNNB1|PTEN|JAK2|INCENP|GPT|CCK|CD8A|TNF|IL10|AKT1|VEGFA|MYC
DISEASES	Skin disease	40	481	7.2e-19	3.15e-16	CD4|MPO|CCL2|IL2|IL23A|IL4|IL5|CD68|APOE|TRPM4|UCP1|TYR|IL1B|PIK3CA|KNG1|PRDX5|TP53|EGFR|AQP5|MITF|ALB|SCNN1G|TRPV3|CLEC7A|IL13|TSLP|IL17A|CTNNB1|ACTB|STAT1|NGF|KCNB1|CYBB|G6PD|GPT|INS|CD8A|TNF|IL10|AKT1
DISEASES	Lower respiratory tract disease	28	206	1.86e-18	7.4e-16	CYP51A1|CD4|MPO|IL4|IL5|IL1B|PIK3CA|RB1|TP53|EGFR|ALB|TLR3|CSF2|CLEC7A|IL13|CXCL8|PLG|NLRP3|TSLP|MTOR|KCNB1|PTEN|CYBB|IL6|CD8A|TNF|IL10|AKT1
DISEASES	Lung disease	26	172	3.13e-18	1.14e-15	CYP51A1|CD4|MPO|IL4|IL5|IL1B|PIK3CA|RB1|TP53|EGFR|ALB|TLR3|CSF2|CLEC7A|CXCL8|PLG|NLRP3|MTOR|KCNB1|PTEN|CYBB|IL6|CD8A|TNF|IL10|AKT1
DISEASES	Integumentary system disease	41	534	3.62e-18	1.22e-15	CD4|MPO|CCL2|IL2|IL23A|IL4|IL5|CD68|APOE|TRPM4|UCP1|TYR|IL1B|PIK3CA|KNG1|PRDX5|TP53|EGFR|AQP5|MITF|ALB|SCNN1G|TRPV3|CLEC7A|IL13|TSLP|IL17A|CTNNB1|ACTB|STAT1|NGF|KCNB1|AR|CYBB|G6PD|GPT|INS|CD8A|TNF|IL10|AKT1
DISEASES	Hematopoietic system disease	35	409	5.87e-17	1.83e-14	CD4|GSR|MPO|IL2|CCND1|GCLC|IL4|IL5|IL1B|ICAM1|KNG1|ANK1|TP53|NOTCH1|IL13|PLG|IL17A|ACTB|CASP8|C1orf116|CD2|DNTT|HBD|JAK2|G6PD|CD8A|CD36|MYD88|GPI|IL10|MME|ACP5|VEGFA|MYC|LIG4
DISEASES	Intestinal disease	25	181	9.68e-17	2.82e-14	CD4|CCL2|IL4|IL5|CDH1|IL1B|STAT3|TP53|EGFR|ALB|TAC1|GAST|IL17A|CTNNB1|JAK2|CCK|IL6|TNF|IL10|MGAM|AKT1|ZEB2|ABCB1|VEGFA|MYC
DISEASES	Primary immunodeficiency disease	35	426	1.88e-16	5.13e-14	CD4|MPO|CCL2|NFKB1|IL2|IL23A|IL4|PRKCQ|TYR|IL1B|STAT3|KNG1|PRDX5|IL18|IL13|GAST|NLRP3|IL17A|ACTB|STAT1|CD2|CD40LG|CYBB|GPT|INS|IL6|CD8A|LACC1|TNF|IL10|PIK3R1|CASP1|ITGAM|ABCB1|LIG4
DISEASES	Vascular disease	26	223	9.43e-16	2.42e-13	HMOX1|MPO|CCL2|IL2|APOE|IL1B|ICAM1|NOTCH1|VCAM1|MITF|ALB|CXCL8|PLG|CASP3|NOS2|SMAD3|JAK2|GPT|INS|IL6|ATP2B1|TNF|IL10|BDNF|AKT1|VEGFA
DISEASES	Autoimmune disease	29	294	1.09e-15	2.65e-13	CD4|MPO|CCL2|NFKB1|IL2|IL23A|IL4|PRKCQ|TYR|IL1B|STAT3|PRDX5|IL18|IL13|GAST|NLRP3|IL17A|ACTB|STAT1|CD2|GPT|INS|IL6|LACC1|TNF|IL10|CASP1|ITGAM|ABCB1
DISEASES	Liver disease	17	72	4.06e-15	9.34e-13	CD4|GAPDH|IL4|TP53|IFNA1|NOTCH1|ALB|CASP3|CTNNB1|JAK2|GPT|CD8A|TNF|IL10|AKT1|VEGFA|MYC
DISEASES	Cell type cancer	32	406	1.19e-14	2.6e-12	IL2|GAPDH|CD68|APOE|CDH1|XRCC1|TYR|PIK3CA|RB1|TP53|EGFR|NOTCH1|MITF|ALB|GAST|CALCA|PLA2G6|CTNNB1|ACTB|CASP8|MTOR|MKI67|CD2|PTEN|AR|GPT|CD8A|TNF|MME|AKT1|VEGFA|MYC
DISEASES	Urinary system disease	27	315	2.53e-13	5.27e-11	CD4|MPO|IL2|CD68|SMAD2|CREBBP|EP300|P2RX3|PIK3CA|RB1|HDC|TP53|ALB|SCNN1G|TAC1|SMAD3|CTNNB1|MTOR|NGF|PTEN|INS|CD8A|TNF|MME|ITGAM|VEGFA|MYC
DISEASES	Disease by infectious agent	27	317	2.91e-13	5.78e-11	CYP51A1|CD4|IL2|IL4|IL5|CD68|IL1B|STAT3|ICAM1|IFNA1|ALB|CLEC7A|IL13|CXCL8|GAST|IL17A|STAT1|KCNB1|TLR4|G6PD|GPT|SULT1A2|IL6|CD8A|LACC1|TNF|IL10
DISEASES	Endocrine gland cancer	16	84	4.82e-13	9.16e-11	GAPDH|APOE|CDH1|TP53|EGFR|ALB|CASP3|GAST|CALCA|CTNNB1|NGF|GPT|CD8A|AKT1|VEGFA|MYC
DISEASES	Lymphoma	16	85	5.66e-13	9.96e-11	CD4|MPO|IL2|CCND1|IL4|TP53|NOTCH1|ACTB|CASP8|DNTT|CD8A|MYD88|IL10|MME|ACP5|MYC
DISEASES	Hematologic cancer	20	158	5.47e-13	9.96e-11	CD4|MPO|IL2|CCND1|IL4|IL1B|TP53|NOTCH1|ACTB|CASP8|CD2|DNTT|JAK2|CD8A|MYD88|IL10|MME|ACP5|MYC|LIG4
DISEASES	Lymphatic system cancer	17	105	9.19e-13	1.54e-10	CD4|MPO|IL2|CCND1|IL4|TP53|NOTCH1|ACTB|CASP8|DNTT|CD8A|MYD88|IL10|MME|AKT1|ACP5|MYC
DISEASES	Cardiovascular system disease	31	454	1.12e-12	1.74e-10	CD4|HMOX1|MPO|CCL2|IL2|APOE|TRPM4|IL1B|ICAM1|NOTCH1|VCAM1|MITF|ALB|CXCL8|PLG|CASP3|NOS2|SMAD3|CTNNB1|JAK2|GPT|INS|IL6|SCN9A|ATP2B1|TNF|CRYZ|IL10|BDNF|AKT1|VEGFA
DISEASES	Connective tissue disease	38	715	3.84e-12	5.78e-10	CD4|MMP2|DRG2|CCL2|IL2|IL4|LIPE|CD68|PRKCQ|TYR|IL1B|PRDX5|TP53|EGFR|IL18|MITF|TLR3|CLEC7A|IL13|PLG|TAC1|CSF1|CALCA|NLRP3|IL17A|CTNNB1|CD2|NGF|ALPL|CYBB|IL6|CD8A|LACC1|TNF|TRPV4|IL10|ITGAM|ACP5
DISEASES	Lymphatic system disease	19	159	5.32e-12	7.74e-10	CD4|MPO|IL2|CCND1|IL4|CD68|TP53|NOTCH1|CLEC7A|ACTB|CASP8|DNTT|CD8A|MYD88|IL10|MME|AKT1|ACP5|MYC
DISEASES	Musculoskeletal system disease	47	1074	6.01e-12	8.47e-10	CD4|MMP2|DRG2|CCL2|IL2|IL4|LIPE|CD68|APOE|PMP2|SGCA|PRKCQ|TYR|IL1B|PRDX5|TP53|EGFR|IL18|MITF|TLR3|CLEC7A|IL13|PLG|TAC1|CSF1|CALCA|NLRP3|IL17A|CTNNB1|ACTB|STAT1|TPM3|CD2|NGF|ALPL|CYBB|SGCB|PAX3|IL6|CD8A|LACC1|TNF|TRPV4|IL10|MME|ITGAM|ACP5
DISEASES	Ischemia	10	23	1.4e-11	1.9e-09	HMOX1|IL1B|ALB|PLG|CASP3|IL6|TNF|BDNF|AKT1|VEGFA
DISEASES	Gastrointestinal system cancer	18	150	1.84e-11	2.43e-09	CD4|GAPDH|CDH1|XRCC1|PIK3CA|RB1|TP53|EGFR|ALB|CASP3|CNDP2|GAST|CTNNB1|PTEN|GPT|AKT1|VEGFA|MYC
DISEASES	Carcinoma	23	275	2.55e-11	3.28e-09	IL2|GAPDH|APOE|CDH1|XRCC1|PIK3CA|RB1|TP53|EGFR|NOTCH1|ALB|GAST|CALCA|CTNNB1|ACTB|MTOR|PTEN|AR|GPT|TNF|AKT1|VEGFA|MYC
DISEASES	Hepatobiliary system cancer	13	63	3.22e-11	4.01e-09	GAPDH|PIK3CA|RB1|TP53|EGFR|ALB|CASP3|CTNNB1|PTEN|GPT|AKT1|VEGFA|MYC
DISEASES	Artery disease	16	118	4.81e-11	5.83e-09	CCL2|APOE|IL1B|ICAM1|NOTCH1|VCAM1|ALB|CXCL8|PLG|NOS2|SMAD3|INS|IL6|ATP2B1|TNF|VEGFA
DISEASES	Central nervous system disease	46	1107	5.58e-11	6.59e-09	CD4|IL5|APOE|PMP2|XRCC1|IL1B|STAT3|TP53|EGFR|NOTCH1|ALB|HCN1|PLG|CASP3|GBA|TRPM7|TRPM8|CALCA|PLA2G6|TDP1|NLRP3|IL17A|CTNNB1|ACTB|MTOR|MKI67|NGF|CACNA1B|KCNB1|PTEN|AR|TH|GPT|INS|IL6|SCN9A|CD8A|TNF|TRPV4|IL10|BDNF|MME|KCNC3|VIM|ZEB2|WWOX
DISEASES	Liver cancer	9	18	5.67e-11	6.59e-09	GAPDH|TP53|ALB|CASP3|CTNNB1|GPT|AKT1|VEGFA|MYC
DISEASES	Autoimmune disease of musculoskeletal system	18	170	1.21e-10	1.35e-08	CCL2|IL2|IL4|PRKCQ|TYR|IL1B|PRDX5|IL18|IL13|IL17A|ACTB|STAT1|CD2|IL6|LACC1|TNF|IL10|ITGAM
DISEASES	Bladder disease	12	58	1.82e-10	1.99e-08	CREBBP|EP300|P2RX3|PIK3CA|RB1|TP53|ALB|TAC1|NGF|PTEN|MME|MYC
DISEASES	Nervous system disease	67	2132	1.91e-10	2.04e-08	CD4|MPO|CCND1|GAPDH|GRM6|IL4|IL5|APOE|PMP2|XRCC1|IL1B|STAT3|RB1|SORD|TP53|EGFR|NOTCH1|MITF|ALB|IL13|HCN1|PLG|CASP3|GBA|SLC17A8|TRPM7|TAC1|TRPM8|CALCA|PLA2G6|TDP1|NLRP3|TUBB4B|P2RX2|IL17A|CTNNB1|ACTB|STAT1|MTOR|MKI67|NGF|CACNA1B|KCNB1|PTEN|TLR4|AR|TH|GPT|INS|IL6|SCN9A|CD8A|LACC1|TNF|TRPV4|IL10|BDNF|MME|PBK|KCNC3|TRPM1|VIM|ZEB2|WWOX|ENSP00000459962|CYP1B1|VEGFA
DISEASES	Liver carcinoma	8	15	4.62e-10	4.81e-08	GAPDH|TP53|ALB|CTNNB1|GPT|AKT1|VEGFA|MYC
DISEASES	Pneumonia	9	25	5.83e-10	5.92e-08	CD4|IL5|IL1B|ALB|CXCL8|IL6|CD8A|TNF|IL10
DISEASES	Bronchial disease	10	38	8.23e-10	8.17e-08	CD4|IL4|IL5|IL1B|IL13|CXCL8|TSLP|IL6|CD8A|TNF
DISEASES	Inflammatory bowel disease	11	52	8.62e-10	8.37e-08	CD4|CCL2|IL5|IL1B|STAT3|IL17A|JAK2|IL6|TNF|IL10|ABCB1
DISEASES	Atherosclerosis	8	17	9.96e-10	9.46e-08	CCL2|APOE|IL1B|ICAM1|VCAM1|INS|IL6|TNF
DISEASES	Upper respiratory tract disease	12	70	1.22e-09	1.11e-07	IL2|IL4|IL5|TP53|IL13|TAC1|CYP2B6|TSLP|CD2|GPT|LACC1|AKT1
DISEASES	Leukocyte disease	12	71	1.41e-09	1.26e-07	CD4|IL2|CCND1|IL4|IL5|ICAM1|IL13|CD2|CD8A|MME|VEGFA|LIG4
DISEASES	Allergic disease	11	60	3.25e-09	2.79e-07	CD4|IL2|IL4|IL5|IL1B|IL13|TSLP|TPM4|CD8A|TNF|IL10
DISEASES	Stomach disease	10	45	3.38e-09	2.84e-07	CD4|CDH1|XRCC1|TP53|EGFR|CXCL8|GAST|CTNNB1|CCL26|AKT1
DISEASES	Urinary system cancer	12	79	4.18e-09	3.44e-07	IL2|CREBBP|EP300|PIK3CA|RB1|TP53|CTNNB1|MTOR|PTEN|MME|VEGFA|MYC
DISEASES	Parasitic infectious disease	11	62	4.41e-09	3.57e-07	CYP51A1|CD4|IL4|IL5|ICAM1|IL13|GAST|G6PD|CD8A|TNF|IL10
DISEASES	Colitis	8	22	5.08e-09	4.03e-07	CD4|IL1B|STAT3|IL17A|IL6|TNF|IL10|ABCB1
DISEASES	Reproductive system disease	20	283	7.91e-09	6.17e-07	CD4|DAZL|CDH1|EP300|IL1B|PIK3CA|STAT3|PLCZ1|TP53|CLEC7A|CXCL8|CTNNB1|PTEN|AR|INS|IL6|LACC1|MME|AKT1|MYC
DISEASES	Hepatocellular carcinoma	7	14	8.32e-09	6.38e-07	GAPDH|TP53|ALB|CTNNB1|GPT|AKT1|MYC
DISEASES	Bone disease	27	523	1.13e-08	8.51e-07	CD4|MMP2|IL2|IL4|PRKCQ|IL1B|TP53|EGFR|IL18|MITF|CLEC7A|IL13|TAC1|CSF1|CALCA|NLRP3|IL17A|CD2|NGF|ALPL|CYBB|IL6|LACC1|TNF|TRPV4|IL10|ACP5
DISEASES	Colorectal cancer	8	25	1.16e-08	8.61e-07	CD4|CDH1|TP53|EGFR|CTNNB1|AKT1|VEGFA|MYC
DISEASES	Systemic mycosis	8	27	1.92e-08	1.4e-06	CYP51A1|CD4|CLEC7A|IL17A|STAT1|KCNB1|CD8A|IL10
DISEASES	Parasitic protozoa infectious disease	8	27	1.92e-08	1.4e-06	CYP51A1|CD4|IL4|ICAM1|G6PD|CD8A|TNF|IL10
DISEASES	Asthma	8	28	2.45e-08	1.72e-06	CD4|IL4|IL5|IL1B|IL13|TSLP|IL6|TNF
DISEASES	Autosomal genetic disease	65	2323	3.51e-08	2.43e-06	CYP51A1|GRM6|APOE|TRPM4|CDH1|SGCA|SMAD2|CREBBP|XRCC1|EP300|TYR|IL1B|PIK3CA|STAT3|KNG1|PLCZ1|HDC|TP53|MITF|SCNN1G|TRPV3|CXCL8|PLG|AURKB|SLC17A8|CNDP2|GAST|CALCA|SMAD3|PLA2G6|TDP1|NLRP3|P2RX2|IL17A|CTNNB1|CASP8|C1orf116|STAT1|MTOR|TPM3|NGF|CD40LG|PTEN|TLR4|ALPL|HBD|SGCB|PAX3|INCENP|INS|SAR1B|SCN9A|CD36|TRPV4|MME|PIK3R1|CASP1|KCNC3|TRPM1|AKT1|ZEB2|WWOX|CYP1B1|VEGFA|LIG4
DISEASES	Nose disease	8	30	3.86e-08	2.63e-06	IL2|IL4|IL5|IL13|TAC1|CYP2B6|TSLP|CD2
DISEASES	Eye disease	31	715	4.21e-08	2.83e-06	CD4|CCND1|GAPDH|GRM6|IL4|IL5|APOE|RB1|SORD|TP53|MITF|ALB|IL13|PLG|TAC1|TUBB4B|IL17A|ACTB|NGF|TLR4|INS|CD8A|LACC1|TNF|IL10|PBK|TRPM1|VIM|ZEB2|CYP1B1|VEGFA
DISEASES	Monogenic disease	73	2778	4.85e-08	3.21e-06	CYP51A1|CD4|GAPDH|GRM6|CD68|APOE|TRPM4|CDH1|SGCA|SMAD2|CREBBP|XRCC1|EP300|TYR|IL1B|PIK3CA|STAT3|KNG1|PLCZ1|SORD|HDC|TP53|MITF|SCNN1G|TRPV3|CXCL8|PLG|AURKB|SLC17A8|TRPM7|CNDP2|GAST|CALCA|SMAD3|PLA2G6|TDP1|NLRP3|P2RX2|IL17A|CTNNB1|CASP8|C1orf116|STAT1|MTOR|TPM3|NGF|CD40LG|PTEN|TLR4|AR|ALPL|CYBB|HBD|SGCB|PAX3|INCENP|INS|SAR1B|SCN9A|CD36|TRPV4|MME|PIK3R1|CASP1|KCNC3|TRPM1|VIM|AKT1|ZEB2|WWOX|CYP1B1|VE…
DISEASES	Intestinal cancer	9	46	5.5e-08	3.58e-06	CD4|CDH1|TP53|EGFR|GAST|CTNNB1|AKT1|VEGFA|MYC
DISEASES	Pancreas disease	10	63	5.78e-08	3.71e-06	CDH1|TP53|EGFR|CASP9|GAST|CCK|INS|IL6|AKT1|MYC
DISEASES	Female reproductive system disease	15	177	6.88e-08	4.35e-06	CD4|CDH1|IL1B|PIK3CA|TP53|CLEC7A|CXCL8|CTNNB1|PTEN|AR|INS|IL6|MME|AKT1|MYC
DISEASES	Esophageal disease	8	33	7.28e-08	4.54e-06	CD4|IL5|TP53|ALB|GAST|TSLP|CCL26|GPT
DISEASES	Hepatitis	6	12	1.02e-07	6.17e-06	CD4|IFNA1|ALB|GPT|CD8A|TNF
DISEASES	Rhinitis	6	12	1.02e-07	6.17e-06	IL2|IL4|IL5|IL13|TAC1|TSLP
DISEASES	Urinary bladder cancer	8	36	1.3e-07	7.58e-06	CREBBP|EP300|PIK3CA|RB1|TP53|PTEN|MME|MYC
DISEASES	Genetic disease	75	2962	1.33e-07	7.66e-06	CYP51A1|CD4|GAPDH|GRM6|CD68|APOE|TRPM4|CDH1|SGCA|SMAD2|CREBBP|XRCC1|EP300|TYR|IL1B|PIK3CA|STAT3|KNG1|PLCZ1|SORD|HDC|TP53|MITF|SCNN1G|TRPV3|CXCL8|PLG|AURKB|GBA|SLC17A8|TRPM7|CNDP2|GAST|CALCA|SMAD3|PLA2G6|TDP1|NLRP3|P2RX2|IL17A|CTNNB1|CASP8|C1orf116|STAT1|MTOR|TPM3|NGF|CD40LG|PTEN|TLR4|AR|ALPL|CYBB|HBD|SGCB|PAX3|INCENP|INS|SAR1B|SCN9A|CD36|TRPV4|BDNF|MME|PIK3R1|CASP1|KCNC3|TRPM1|VIM|AKT1|ZEB2|WWOX|…
DISEASES	Sensory system disease	34	887	1.53e-07	8.69e-06	CD4|CCND1|GAPDH|GRM6|IL4|IL5|APOE|RB1|SORD|TP53|MITF|ALB|IL13|PLG|SLC17A8|TAC1|NLRP3|TUBB4B|P2RX2|IL17A|ACTB|NGF|TLR4|INS|CD8A|LACC1|TNF|IL10|PBK|TRPM1|VIM|ZEB2|CYP1B1|VEGFA
DISEASES	Autosomal dominant disease	40	1163	1.8e-07	1.01e-05	APOE|TRPM4|CDH1|CREBBP|EP300|IL1B|PIK3CA|STAT3|HDC|TP53|MITF|SCNN1G|TRPV3|AURKB|SLC17A8|CNDP2|GAST|CALCA|SMAD3|PLA2G6|NLRP3|P2RX2|IL17A|C1orf116|MTOR|PTEN|TLR4|PAX3|INCENP|INS|SCN9A|TRPV4|MME|PIK3R1|CASP1|KCNC3|AKT1|ZEB2|CYP1B1|VEGFA
DISEASES	Colon cancer	6	14	2.07e-07	1.15e-05	TP53|EGFR|CTNNB1|AKT1|VEGFA|MYC
DISEASES	Biliary tract disease	10	75	2.52e-07	1.38e-05	PIK3CA|RB1|TP53|EGFR|PLBD2|AURKB|PTEN|INCENP|GPT|CCK
DISEASES	Brain disease	30	739	2.76e-07	1.49e-05	CD4|APOE|IL1B|TP53|EGFR|NOTCH1|ALB|HCN1|PLG|CASP3|TRPM8|CALCA|PLA2G6|ACTB|MTOR|MKI67|CACNA1B|KCNB1|TH|GPT|INS|IL6|SCN9A|CD8A|BDNF|MME|KCNC3|VIM|ZEB2|WWOX
DISEASES	Bone inflammation disease	12	120	2.81e-07	1.5e-05	IL2|PRKCQ|IL1B|IL18|IL13|TAC1|NLRP3|IL17A|CD2|IL6|LACC1|TNF
DISEASES	Stomach cancer	7	27	3.31e-07	1.74e-05	CDH1|XRCC1|TP53|EGFR|GAST|CTNNB1|AKT1
DISEASES	Allergic asthma	5	7	3.42e-07	1.78e-05	CD4|IL4|IL5|IL13|TSLP
DISEASES	Cerebrovascular disease	8	43	4.31e-07	2.21e-05	APOE|IL1B|ALB|PLG|CASP3|INS|IL6|BDNF
DISEASES	Arthritis	11	108	7.5e-07	3.76e-05	IL2|PRKCQ|IL1B|IL18|IL13|NLRP3|IL17A|CD2|IL6|LACC1|TNF
DISEASES	Viral infectious disease	11	108	7.5e-07	3.76e-05	CD4|IL2|STAT3|IFNA1|ALB|STAT1|GPT|IL6|CD8A|TNF|IL10
DISEASES	Meningitis	5	9	8.45e-07	4.15e-05	CD4|IL5|NLRP3|IL6|TNF
DISEASES	Respiratory allergy	6	19	8.95e-07	4.34e-05	CD4|IL2|IL4|IL5|IL13|TSLP
DISEASES	Respiratory failure	5	10	1.25e-06	6.02e-05	IL1B|ALB|CXCL8|IL6|TNF
DISEASES	Allergic rhinitis	5	10	1.25e-06	6.02e-05	IL2|IL4|IL5|IL13|TSLP
DISEASES	Head and neck squamous cell carcinoma	5	10	1.25e-06	6.02e-05	PIK3CA|TP53|EGFR|NOTCH1|PTEN
DISEASES	Influenza	5	10	1.25e-06	6.02e-05	CD4|IFNA1|IL6|CD8A|TNF
DISEASES	Autoimmune disease of skin and connective tissue	9	71	1.49e-06	6.7e-05	CCL2|IL2|IL4|TYR|IL1B|PRDX5|IL13|IL17A|TNF
DISEASES	Bile duct disease	9	71	1.49e-06	6.7e-05	PIK3CA|RB1|TP53|EGFR|AURKB|PTEN|INCENP|GPT|CCK
DISEASES	Opportunistic mycosis	6	22	1.84e-06	8.11e-05	CYP51A1|CD4|CLEC7A|IL17A|STAT1|CD8A
DISEASES	Leukemia	9	74	2.03e-06	8.88e-05	CD4|MPO|IL2|IL1B|TP53|NOTCH1|CD2|CD8A|ACP5
DISEASES	Bacterial infectious disease	11	122	2.27e-06	9.8e-05	CD4|CD68|ALB|CXCL8|TLR4|SULT1A2|IL6|CD8A|LACC1|TNF|IL10
DISEASES	Pancreatic cancer	6	23	2.29e-06	9.81e-05	CDH1|TP53|EGFR|GAST|AKT1|MYC
DISEASES	Common cold	4	4	2.32e-06	9.83e-05	IL4|IL5|IL13|TSLP
DISEASES	Pulmonary edema	4	4	2.32e-06	9.83e-05	IL1B|ALB|IL6|TNF
DISEASES	non-Hodgkin lymphoma	7	38	2.45e-06	0.0001	CD4|CCND1|ACTB|CD8A|MYD88|MME|MYC
DISEASES	Malaria	5	12	2.53e-06	0.0001	CD4|ICAM1|G6PD|CD8A|IL10
DISEASES	Kidney disease	15	243	2.99e-06	0.00012	MPO|IL2|CD68|SMAD2|TP53|ALB|SCNN1G|SMAD3|CTNNB1|MTOR|INS|CD8A|TNF|ITGAM|VEGFA
DISEASES	Breast cancer	8	58	3.25e-06	0.00013	CCND1|CDH1|TP53|EGFR|CALCA|CASP8|PTEN|AKT1
DISEASES	Adult respiratory distress syndrome	4	5	4.13e-06	0.00017	IL1B|CXCL8|IL6|TNF
DISEASES	Peritonitis	4	5	4.13e-06	0.00017	IL1B|ALB|IL6|TNF
DISEASES	Leishmaniasis	4	5	4.13e-06	0.00017	CD4|IL4|CD8A|IL10
DISEASES	Melanoma	7	44	5.83e-06	0.00022	TYR|TP53|MITF|PLA2G6|CASP8|MKI67|CD8A
DISEASES	Endocrine system disease	18	362	5.62e-06	0.00022	CD4|APOE|CDH1|PIK3CA|TP53|EGFR|CASP9|GAST|CALCA|CTNNB1|NGF|AR|CCK|INS|IL6|LACC1|AKT1|MYC
DISEASES	Colonic disease	7	44	5.83e-06	0.00022	TP53|EGFR|CTNNB1|AKT1|ZEB2|VEGFA|MYC
DISEASES	Disease of mental health	26	689	6.42e-06	0.00024	OPRD1|APOE|CREBBP|EP300|BCHE|CYP2A6|ACHE|GBA|TAC1|CYP2B6|CNDP2|CTNNB1|ACTB|MTOR|CACNA1B|PTEN|CCK|INS|SCN9A|TNF|BDNF|CA1|AKT1|ZEB2|ENSP00000459962|ABCB1
DISEASES	Exanthem	4	6	6.8e-06	0.00025	CD4|EGFR|GPT|CD8A
DISEASES	Syndrome	34	1059	7.06e-06	0.00026	CYP51A1|CD68|CDH1|CREBBP|XRCC1|EP300|TYR|PIK3CA|HDC|TP53|NOTCH1|MITF|CXCL8|PLG|CNDP2|GAST|CALCA|SMAD3|NLRP3|ACTB|MTOR|TPM3|PTEN|ALPL|PAX3|INS|SAR1B|IL6|CD8A|PIK3R1|CASP1|AKT1|ZEB2|LIG4
DISEASES	Retinal disease	16	297	7.28e-06	0.00027	CD4|CCND1|GRM6|APOE|RB1|TP53|ALB|PLG|TAC1|TUBB4B|TLR4|INS|CD8A|TNF|TRPM1|VEGFA
DISEASES	Alopecia areata	7	46	7.58e-06	0.00028	CCL2|IL2|IL4|IL1B|PRDX5|IL13|TNF
DISEASES	Benign neoplasm	14	233	8.57e-06	0.00031	CD68|TP53|PLBD2|CSF1|GAST|CALCA|CTNNB1|ACTB|MTOR|MKI67|NGF|PTEN|INS|MME
DISEASES	Uterine disease	8	68	9.49e-06	0.00034	CD4|IL1B|TP53|CXCL8|PTEN|IL6|MME|AKT1
DISEASES	Parasitic helminthiasis infectious disease	6	31	1.02e-05	0.00036	CD4|IL4|IL5|IL13|GAST|IL10
DISEASES	Warfarin resistance	4	7	1.06e-05	0.00037	CYP2A6|NQO1|CALU|ABCB1
DISEASES	Reproductive organ cancer	11	145	1.06e-05	0.00037	CDH1|EP300|PIK3CA|STAT3|TP53|CTNNB1|PTEN|AR|MME|AKT1|MYC
DISEASES	Synovitis	4	7	1.06e-05	0.00037	IL1B|CSF1|IL6|TNF
DISEASES	Toxic encephalopathy	4	7	1.06e-05	0.00037	IL1B|CASP3|TH|BDNF
DISEASES	Autoimmune disease of gastrointestinal tract	6	33	1.4e-05	0.00048	CD4|GAST|GPT|TNF|IL10|ABCB1
DISEASES	Hepatitis b	4	8	1.57e-05	0.00053	CD4|IFNA1|ALB|GPT
DISEASES	Myocarditis	4	8	1.57e-05	0.00053	CD4|IL6|TNF|CRYZ
DISEASES	Hypereosinophilic syndrome	4	8	1.57e-05	0.00053	CD4|IL4|IL5|IL13
DISEASES	Organ system benign neoplasm	13	215	1.69e-05	0.00056	CD68|TP53|PLBD2|CSF1|GAST|CALCA|CTNNB1|ACTB|MTOR|MKI67|NGF|PTEN|INS
DISEASES	Hypertension	6	36	2.18e-05	0.00071	ALB|NOS2|INS|ATP2B1|TNF|VEGFA
DISEASES	Primary systemic mycosis	4	9	2.24e-05	0.00073	CD4|CLEC7A|KCNB1|IL10
DISEASES	Esophagitis	4	9	2.24e-05	0.00073	IL5|GAST|TSLP|CCL26
DISEASES	Brain ischemia	4	9	2.24e-05	0.00073	IL1B|PLG|CASP3|BDNF
DISEASES	Conjunctivitis	4	9	2.24e-05	0.00073	IL4|IL5|IL13|PLG
DISEASES	Hyperglycemia	4	10	3.11e-05	0.00096	SLC2A2|INS|IL6|AKT1
DISEASES	Lymphoid leukemia	6	39	3.27e-05	0.001	CD4|MPO|IL2|NOTCH1|CD8A|ACP5
DISEASES	Neurodegenerative disease	19	462	3.93e-05	0.0012	CD4|APOE|PMP2|XRCC1|STAT3|GBA|TRPM7|PLA2G6|TDP1|IL17A|NGF|AR|TH|IL6|TRPV4|BDNF|MME|KCNC3|WWOX
DISEASES	Lung cancer	7	61	4e-05	0.0012	PIK3CA|RB1|TP53|EGFR|PTEN|TNF|AKT1
DISEASES	Atopic dermatitis	4	11	4.19e-05	0.0013	IL4|IL5|IL13|TSLP
DISEASES	T-cell acute lymphoblastic leukemia	4	11	4.19e-05	0.0013	CD4|IL2|NOTCH1|CD8A
DISEASES	Periodontitis	4	11	4.19e-05	0.0013	IL1B|CXCL8|IL6|TNF
DISEASES	Crohns disease	5	24	4.24e-05	0.0013	IL5|STAT3|JAK2|TNF|IL10
DISEASES	Psoriasis	5	24	4.24e-05	0.0013	IL23A|IL4|IL13|IL17A|TNF
DISEASES	Interstitial cystitis	3	3	4.95e-05	0.0014	P2RX3|TAC1|NGF
DISEASES	Female reproductive organ cancer	8	89	5.68e-05	0.0016	CDH1|PIK3CA|TP53|CTNNB1|PTEN|MME|AKT1|MYC
DISEASES	Candidiasis	4	12	5.53e-05	0.0016	CD4|CLEC7A|IL17A|STAT1
DISEASES	Cystitis	4	12	5.53e-05	0.0016	P2RX3|ALB|TAC1|NGF
DISEASES	Acute leukemia	5	26	5.93e-05	0.0017	CD4|MPO|IL2|NOTCH1|CD8A
DISEASES	Hypersensitivity reaction type iv disease	5	26	5.93e-05	0.0017	CD4|STAT3|CASP8|CD8A|TNF
DISEASES	Acquired metabolic disease	15	320	6.48e-05	0.0018	LIPE|APOE|UCP1|STAT3|ALB|SLC2A2|GAST|CALCA|NLRP3|ACTB|XDH|INS|IL6|TNF|AKT1
DISEASES	Autonomic nervous system disease	4	13	7.15e-05	0.0019	TAC1|CALCA|INS|SCN9A
DISEASES	Dermatitis	6	45	6.75e-05	0.0019	CD4|IL4|IL5|CD68|IL13|TSLP
DISEASES	Coronary artery disease	5	27	6.95e-05	0.0019	APOE|CXCL8|PLG|INS|IL6
DISEASES	Tuberculosis	4	13	7.15e-05	0.0019	CD4|CD8A|TNF|IL10
DISEASES	Squamous cell carcinoma	6	47	8.41e-05	0.0022	CDH1|PIK3CA|TP53|EGFR|NOTCH1|PTEN
DISEASES	Anemia	10	152	8.27e-05	0.0022	CD4|GSR|GCLC|ANK1|IL17A|C1orf116|HBD|JAK2|G6PD|GPI
DISEASES	Mouth disease	9	122	8.26e-05	0.0022	CD4|IL1B|TP53|AXIN2|CXCL8|MTOR|IL6|TNF|ACP5
DISEASES	Chorioamnionitis	3	4	8.57e-05	0.0023	IL1B|CXCL8|IL6
DISEASES	Cutaneous leishmaniasis	3	4	8.57e-05	0.0023	CD4|IL4|IL10
DISEASES	Visceral leishmaniasis	3	4	8.57e-05	0.0023	CD4|IL4|IL10
DISEASES	Pulmonary eosinophilia	3	4	8.57e-05	0.0023	IL4|IL5|IL13
DISEASES	Toxoplasmosis	3	4	8.57e-05	0.0023	CD4|CD8A|IL10
DISEASES	Cognitive disorder	8	97	9.97e-05	0.0025	APOE|BCHE|ACHE|GBA|CCK|BDNF|CA1|AKT1
DISEASES	Glucose metabolism disease	9	125	9.84e-05	0.0025	LIPE|APOE|UCP1|STAT3|SLC2A2|INS|IL6|TNF|AKT1
DISEASES	Rheumatoid arthritis	7	71	9.71e-05	0.0025	IL2|PRKCQ|IL18|CD2|IL6|LACC1|TNF
DISEASES	Vein disease	4	15	0.00011	0.0028	ALB|PLG|GPT|VEGFA
DISEASES	Male reproductive system disease	9	128	0.00012	0.0029	CD4|DAZL|CDH1|EP300|STAT3|PLCZ1|PTEN|AR|LACC1
DISEASES	Pain disorder	3	5	0.00014	0.0033	TAC1|SCN9A|ENSP00000459962
DISEASES	Amnestic disorder	3	5	0.00014	0.0033	ACHE|BDNF|CA1
DISEASES	Sarcoidosis	3	5	0.00014	0.0033	CD4|CD8A|TNF
DISEASES	Peripheral nervous system disease	15	343	0.00014	0.0033	MPO|PMP2|SORD|TP53|TAC1|CALCA|TDP1|NGF|INS|SCN9A|LACC1|TNF|TRPV4|MME|ENSP00000459962
DISEASES	Lymphopenia	3	5	0.00014	0.0033	CD4|IL2|CD8A
DISEASES	Diabetic retinopathy	3	5	0.00014	0.0033	ALB|INS|VEGFA
DISEASES	Diabetic neuropathy	3	5	0.00014	0.0033	NGF|INS|ENSP00000459962
DISEASES	Disease of metabolism	29	997	0.00019	0.0043	CAT|LIPE|CD68|APOE|G6PC|UCP1|STAT3|ALB|CYP2A6|GBA|NQO1|SLC2A2|GAST|CALCA|NLRP3|ACTB|TRPM6|XDH|G6PD|GPT|INS|SAR1B|IL6|TNF|MYD88|CALU|MGAM|AKT1|ABCB1
DISEASES	Congenital hemolytic anemia	6	55	0.00019	0.0043	GSR|GCLC|ANK1|HBD|G6PD|GPI
DISEASES	CINCA Syndrome	3	6	0.0002	0.0046	IL1B|NLRP3|CASP1
DISEASES	Eosinophilic esophagitis	3	6	0.0002	0.0046	IL5|TSLP|CCL26
DISEASES	Schistosomiasis	3	6	0.0002	0.0046	IL4|IL13|IL10
DISEASES	Retinal vascular disease	4	18	0.00021	0.0047	ALB|PLG|INS|VEGFA
DISEASES	Interstitial lung disease	5	35	0.00021	0.0047	CD4|IL1B|TLR3|NLRP3|CD8A
DISEASES	Stomach carcinoma	4	18	0.00021	0.0047	CDH1|XRCC1|TP53|GAST
DISEASES	Lupus erythematosus	5	35	0.00021	0.0047	ACTB|STAT1|TNF|IL10|ITGAM
DISEASES	Lung non-small cell carcinoma	4	19	0.00025	0.0055	TP53|EGFR|TNF|AKT1
DISEASES	Cholangiocarcinoma	5	38	0.00029	0.0063	PIK3CA|RB1|TP53|EGFR|PTEN
DISEASES	T-cell lymphoblastic leukemia/lymphoma	3	7	0.00028	0.0063	CD4|IL2|CD8A
DISEASES	Herpes zoster	3	7	0.00028	0.0063	STAT3|STAT1|IL10
DISEASES	Food allergy	4	20	0.0003	0.0064	IL4|IL5|IL13|TPM4
DISEASES	Myocardial infarction	4	20	0.0003	0.0064	APOE|CXCL8|PLG|INS
DISEASES	Central nervous system benign neoplasm	4	21	0.00035	0.0074	CTNNB1|MTOR|MKI67|PTEN
DISEASES	Diabetes mellitus	8	118	0.00035	0.0074	LIPE|APOE|UCP1|STAT3|SLC2A2|INS|IL6|TNF
DISEASES	Acquired immunodeficiency syndrome	3	8	0.00039	0.0081	CD4|IL2|CD8A
DISEASES	Nasopharyngeal disease	3	8	0.00039	0.0081	TP53|GPT|AKT1
DISEASES	Opiate dependence	4	22	0.00041	0.0083	OPRD1|CYP2B6|BDNF|ABCB1
DISEASES	Kidney cancer	5	43	0.00049	0.01	IL2|TP53|CTNNB1|MTOR|VEGFA
DISEASES	Cowden syndrome	3	9	0.00051	0.0103	PIK3CA|PTEN|AKT1
DISEASES	Substance dependence	5	44	0.00054	0.0108	OPRD1|CYP2A6|CYP2B6|BDNF|ABCB1
DISEASES	Primary bacterial infectious disease	7	97	0.00058	0.0115	CD4|CD68|SULT1A2|CD8A|LACC1|TNF|IL10
DISEASES	Connective tissue benign neoplasm	4	25	0.00063	0.0124	CD68|CSF1|CALCA|CTNNB1
DISEASES	Spinal cord disease	4	25	0.00063	0.0124	CD4|MTOR|MKI67|CD8A
DISEASES	B-cell lymphoma	4	25	0.00063	0.0124	CCND1|MYD88|MME|MYC
DISEASES	Hepatic vascular disease	3	10	0.00066	0.0128	ALB|JAK2|GPT
DISEASES	Psoriatic arthritis	3	10	0.00066	0.0128	IL13|IL17A|TNF
DISEASES	Ovarian disease	7	101	0.00072	0.0139	CDH1|PIK3CA|TP53|CTNNB1|AR|INS|AKT1
DISEASES	Peripheral t-cell lymphoma	3	11	0.00083	0.0158	CD4|ACTB|CD8A
DISEASES	Pharynx cancer	3	11	0.00083	0.0158	TP53|CNDP2|AKT1
DISEASES	Prostate cancer	5	49	0.00085	0.0158	CDH1|EP300|STAT3|PTEN|AR
DISEASES	Vaginal disease	3	11	0.00083	0.0158	CD4|CLEC7A|CXCL8
DISEASES	Gastritis	3	11	0.00083	0.0158	CXCL8|GAST|CCL26
DISEASES	Encephalomyelitis	3	11	0.00083	0.0158	CD4|IL17A|IL10
DISEASES	Breast carcinoma	4	28	0.00092	0.0169	CCND1|CDH1|TP53|CALCA
DISEASES	Gonadal disease	9	174	0.00098	0.0178	CD4|CDH1|PIK3CA|TP53|CTNNB1|AR|INS|LACC1|AKT1
DISEASES	Lymphoproliferative syndrome	3	12	0.001	0.0185	CD4|IL6|CD8A
DISEASES	Ocular cancer	4	29	0.001	0.0185	CCND1|RB1|TP53|IL10
DISEASES	Skin melanoma	3	12	0.001	0.0185	TYR|TP53|MITF
DISEASES	Type 2 diabetes mellitus	4	29	0.001	0.0185	APOE|SLC2A2|INS|TNF
DISEASES	Adenocarcinoma	7	108	0.001	0.0186	PIK3CA|RB1|TP53|EGFR|CALCA|PTEN|AR
DISEASES	Ovarian cancer	5	52	0.0011	0.0193	CDH1|PIK3CA|TP53|CTNNB1|AKT1
DISEASES	Bacterial sepsis	2	2	0.0011	0.0194	TLR4|IL6
DISEASES	Autoimmune gastritis	2	2	0.0011	0.0194	CD4|GAST
DISEASES	Invasive aspergillosis	2	2	0.0011	0.0194	CYP51A1|CLEC7A
DISEASES	Intrahepatic cholestasis of pregnancy 1	2	2	0.0011	0.0194	AURKB|INCENP
DISEASES	Silicosis	2	2	0.0011	0.0194	IL1B|NLRP3
DISEASES	Meningoencephalitis	2	2	0.0011	0.0194	CD4|CD8A
DISEASES	Pneumocystosis	2	2	0.0011	0.0194	CD4|CD8A
DISEASES	Trigeminal neuralgia	2	2	0.0011	0.0194	TAC1|SCN9A
DISEASES	Paracoccidioidomycosis	2	2	0.0011	0.0194	CLEC7A|IL10
DISEASES	Leukostasis	2	2	0.0011	0.0194	ICAM1|VEGFA
DISEASES	Proliferative diabetic retinopathy	2	2	0.0011	0.0194	INS|VEGFA
DISEASES	Background diabetic retinopathy	2	2	0.0011	0.0194	INS|VEGFA
DISEASES	Proteus syndrome	2	2	0.0011	0.0194	PTEN|AKT1
DISEASES	Central retinal vein occlusion	2	2	0.0011	0.0194	PLG|VEGFA
DISEASES	Bronchiolitis obliterans	2	2	0.0011	0.0194	CD4|CD8A
DISEASES	Bronchiolitis	2	2	0.0011	0.0194	IL4|CXCL8
DISEASES	Retinitis	2	2	0.0011	0.0194	CD4|CD8A
DISEASES	Eosinophilic gastroenteritis	2	2	0.0011	0.0194	IL5|CCL26
DISEASES	Duodenogastric reflux	2	2	0.0011	0.0194	GAST|CCK
DISEASES	Carcinosarcoma	2	2	0.0011	0.0194	TP53|MME
DISEASES	Extrinsic allergic alveolitis	2	2	0.0011	0.0194	CD4|CD8A
DISEASES	Kaposis sarcoma	2	2	0.0011	0.0194	CD4|IL6
DISEASES	Chickenpox	2	2	0.0011	0.0194	CD4|CD8A
DISEASES	Yellow fever	2	2	0.0011	0.0194	CD4|CD8A
DISEASES	Corneal disease	6	81	0.0013	0.0199	APOE|TAC1|NGF|PBK|CYP1B1|VEGFA
DISEASES	Tooth disease	6	81	0.0013	0.0199	IL1B|AXIN2|CXCL8|IL6|TNF|ACP5
DISEASES	Ulcerative colitis	3	13	0.0013	0.0199	TNF|IL10|ABCB1
DISEASES	Peripheral vascular disease	3	14	0.0015	0.0234	PLG|INS|VEGFA
DISEASES	Retinoblastoma	3	15	0.0018	0.0278	CCND1|RB1|TP53
DISEASES	Adult t-cell leukemia	2	3	0.0018	0.028	CD4|IL2
DISEASES	Metabolic acidosis	2	3	0.0018	0.028	ALB|INS
DISEASES	Muckle-Wells syndrome	2	3	0.0018	0.028	NLRP3|CASP1
DISEASES	Waardenburg syndrome type 3	2	3	0.0018	0.028	MITF|PAX3
DISEASES	Esophageal varix	2	3	0.0018	0.028	ALB|GPT
DISEASES	Chagas disease	2	3	0.0018	0.028	CYP51A1|CD8A
DISEASES	Hepatitis a	2	3	0.0018	0.028	ALB|GPT
DISEASES	Histoplasmosis	2	3	0.0018	0.028	CD4|CLEC7A
DISEASES	Rubinstein-Taybi syndrome	2	3	0.0018	0.028	CREBBP|EP300
DISEASES	Cholecystitis	2	3	0.0018	0.028	GPT|CCK
DISEASES	Pulmonary tuberculosis	2	3	0.0018	0.028	CD4|TNF
DISEASES	Tropical spastic paraparesis	2	3	0.0018	0.028	CD4|CD8A
DISEASES	Complex regional pain syndrome	2	3	0.0018	0.028	TAC1|CALCA
DISEASES	Vaccinia	2	3	0.0018	0.028	CD4|CD8A
DISEASES	Peanut allergy	2	3	0.0018	0.028	IL5|IL13
DISEASES	Ureteral obstruction	2	3	0.0018	0.028	SMAD2|SMAD3
DISEASES	Bronchitis	2	3	0.0018	0.028	CXCL8|IL6
DISEASES	Infectious mononucleosis	2	3	0.0018	0.028	CD4|CD8A
DISEASES	Perinatal necrotizing enterocolitis	2	3	0.0018	0.028	TLR4|IL6
DISEASES	Nasopharynx carcinoma	2	3	0.0018	0.028	TP53|AKT1
DISEASES	Gallbladder disease	3	16	0.0021	0.0298	TP53|PLBD2|CCK
DISEASES	Gastrointestinal system benign neoplasm	4	37	0.0023	0.0332	PLBD2|GAST|CTNNB1|INS
DISEASES	Pre-malignant neoplasm	3	17	0.0024	0.0344	CDH1|TP53|EGFR
DISEASES	Vasculitis	3	17	0.0024	0.0344	MPO|IL6|IL10
DISEASES	Nephritis	4	38	0.0026	0.0357	MPO|ALB|TNF|ITGAM
DISEASES	Autosomal recessive limb-girdle muscular dystrophy type 2d	2	4	0.0027	0.0374	SGCA|SGCB
DISEASES	Autosomal recessive limb-girdle muscular dystrophy type 2e	2	4	0.0027	0.0374	SGCA|SGCB
DISEASES	Autosomal recessive limb-girdle muscular dystrophy type 2f	2	4	0.0027	0.0374	SGCA|SGCB
DISEASES	Waardenburg syndrome type 1	2	4	0.0027	0.0374	MITF|PAX3
DISEASES	Portal hypertension	2	4	0.0027	0.0374	ALB|GPT
DISEASES	Hepatic encephalopathy	2	4	0.0027	0.0374	ALB|GPT
DISEASES	Panniculitis	2	4	0.0027	0.0374	CD8A|TNF
DISEASES	Uterine cancer	4	39	0.0028	0.0374	TP53|PTEN|MME|AKT1
DISEASES	Burkitt lymphoma	2	4	0.0027	0.0374	MME|MYC
DISEASES	Smallpox	2	4	0.0027	0.0374	CD4|CD8A
DISEASES	Uterine corpus cancer	2	4	0.0027	0.0374	TP53|MME
DISEASES	Lymph node disease	3	19	0.0032	0.043	CD4|CLEC7A|IL10
DISEASES	Neuropathy	11	297	0.0036	0.0482	MPO|PMP2|SORD|TAC1|TDP1|NGF|INS|SCN9A|TRPV4|MME|ENSP00000459962
DISEASES	Cholestasis	3	20	0.0037	0.0486	AURKB|INCENP|GPT
DISEASES	Amyloidosis	5	70	0.0037	0.0486	APOE|ALB|NLRP3|ACTB|INS
DISEASES	Renal fibrosis	2	5	0.0038	0.0493	SMAD2|SMAD3
DISEASES	Autosomal recessive limb-girdle muscular dystrophy type 2c	2	5	0.0038	0.0493	SGCA|SGCB
DISEASES	Viral hepatitis	2	5	0.0038	0.0493	ALB|GPT
DISEASES	Acute pancreatitis	2	5	0.0038	0.0493	CCK|IL6
DISEASES	Varicose veins	2	5	0.0038	0.0493	ALB|GPT
DISEASES	Bacterial meningitis	2	5	0.0038	0.0493	CD4|TNF
GO Biological Process	Cellular response to chemical stimulus	150	2919	3.44e-52	4.43e-48	CD4|SIRT4|SIRT1|MAPK1|HMOX1|NFKBIA|GLRA2|MMP2|GSR|MPO|EPX|CCL2|NFKB1|IL2|CCND1|IL23A|GAPDH|GCLC|MAPK14|IL4|IL5|OPRD1|CAT|CD68|HCN2|APOE|TRPM4|G6PC|CDH1|SMAD2|CREBBP|UCP1|MAPK3|PRKCQ|EP300|P2RX3|IL1B|PIK3CA|STAT3|ICAM1|PRDX5|RB1|TP53|EGFR|IFNA1|NOTCH1|IL18|AQP5|VCAM1|ALB|TLR3|CSF2|HSP90B1|CYP2A6|CGB5|BIRC5|CLEC7A|IL13|CXCL8|HCN1|CASP3|GBA|DUOX1|NQO1|TAC1|MMP1|CYP2B6|NOS2|CSF1|IFNLR1|IL25|CASP9|CAL…
GO Biological Process	Response to chemical	172	4333	6.06e-47	3.89e-43	CD4|SIRT4|SIRT1|MAPK1|HMOX1|NFKBIA|GLRA2|MMP2|GSR|MPO|EPX|CCL2|NFKB1|IL2|CCND1|IL23A|GAPDH|GCLC|MAPK14|IL4|IL5|OPRD1|CAT|CD68|HCN2|APOE|TRPM4|G6PC|CDH1|PIK3C3|SMAD2|CREBBP|XRCC1|UCP1|MAPK3|PRKCQ|EP300|P2RX3|TYR|IL1B|PIK3CA|BCHE|STAT3|ICAM1|PRDX5|RB1|SORD|TP53|EGFR|IFNA1|NOTCH1|IL18|CATSPER3|CA3|HMGCR|AQP5|VCAM1|ALB|ANXA5|TLR3|CSF2|HSP90B1|CYP2A6|CGB5|BIRC5|CLEC7A|IL13|CXCL8|HCN1|CASP3|GBA|DUOX1|N…
GO Biological Process	Response to oxygen-containing compound	108	1567	7.12e-46	3.05e-42	CD4|SIRT1|MAPK1|HMOX1|NFKBIA|GLRA2|MMP2|MPO|CCL2|NFKB1|IL2|CCND1|GCLC|MAPK14|CAT|CD68|HCN2|APOE|TRPM4|G6PC|CDH1|PIK3C3|SMAD2|XRCC1|UCP1|MAPK3|P2RX3|TYR|IL1B|PIK3CA|BCHE|STAT3|ICAM1|PRDX5|TP53|EGFR|NOTCH1|IL18|CATSPER3|CA3|HMGCR|VCAM1|CSF2|HSP90B1|CLEC7A|IL13|CXCL8|HCN1|CASP3|GBA|DUOX1|NQO1|TAC1|NOS2|CASP9|NME1|NLRP3|CYP1A2|P2RX2|CTNNB1|HMGB1|HTR3A|ACTB|CASP8|STAT1|MTOR|PTGS2|DNTT|JUN|CACNA1B|KCNB…
GO Biological Process	Response to organic substance	141	3011	1.91e-43	6.14e-40	CD4|SIRT1|MAPK1|HMOX1|NFKBIA|GLRA2|MMP2|MPO|CCL2|NFKB1|IL2|CCND1|IL23A|GAPDH|GCLC|MAPK14|IL4|IL5|OPRD1|CAT|CD68|HCN2|TRPM4|G6PC|CDH1|PIK3C3|SMAD2|XRCC1|UCP1|MAPK3|EP300|P2RX3|TYR|IL1B|PIK3CA|BCHE|STAT3|ICAM1|RB1|SORD|TP53|EGFR|IFNA1|NOTCH1|IL18|CATSPER3|CA3|HMGCR|VCAM1|ANXA5|TLR3|CSF2|HSP90B1|CGB5|BIRC5|CLEC7A|IL13|CXCL8|HCN1|CASP3|GBA|DUOX1|NQO1|TAC1|MMP1|NOS2|CSF1|IFNLR1|IL25|CASP9|CALCA|SMAD3|…
GO Biological Process	Response to stress	148	3485	2.99e-41	7.68e-38	CD4|SIRT4|SIRT1|MAPK1|HMOX1|NFKBIA|MMP2|GSR|MPO|EPX|CCL2|NFKB1|CCND1|PRPF19|IL23A|GAPDH|GCLC|MAPK14|IL4|IL5|OPRD1|CAT|PI3|CD68|APOE|MAP3K10|PIK3C3|SMAD2|CREBBP|XRCC1|ATRN|UCP1|MAPK3|PRKCQ|EP300|P2RX3|IL1B|PIK3CA|STAT3|ICAM1|KNG1|PRDX5|SORD|TP53|EGFR|IFNA1|NOTCH1|IL18|CA3|AQP5|VCAM1|ALB|ANXA5|TLR3|CSF2|HSP90B1|TRPV3|CLEC7A|IL13|CXCL8|PLG|CASP3|GBA|DUOX1|NQO1|TAC1|TRPM8|NOS2|CSF1|IFNLR1|IL25|CASP9|…
GO Biological Process	Response to external stimulus	119	2310	5.65e-39	1.21e-35	CD4|SIRT1|MAPK1|HMOX1|NFKBIA|MPO|EPX|CCL2|NFKB1|CCND1|IL23A|GAPDH|GCLC|MAPK14|GRM6|IL4|CAT|PI3|CD68|APOE|TRPM4|G6PC|SPX|PIK3C3|UCP1|MAPK3|PRKCQ|EP300|P2RX3|TYR|IL1B|PIK3CA|BCHE|ICAM1|KNG1|SORD|TP53|EGFR|IFNA1|NOTCH1|IL18|CA3|HMGCR|VCAM1|ALB|TLR3|CSF2|CLEC7A|IL13|CXCL8|CASP3|GBA|NQO1|TAC1|TRPM8|NOS2|CSF1|IFNLR1|IL25|CASP9|GAST|CALCA|PLA2G6|NLRP3|TSLP|TUBB4B|CYP1A2|IL17A|HMGB1|CASP8|STAT1|MTOR|BECN…
GO Biological Process	Cellular response to organic substance	120	2369	1.15e-38	2.11e-35	CD4|SIRT1|MAPK1|HMOX1|NFKBIA|GLRA2|MMP2|CCL2|NFKB1|IL2|CCND1|IL23A|GAPDH|GCLC|MAPK14|IL4|IL5|OPRD1|CAT|CD68|HCN2|TRPM4|G6PC|CDH1|SMAD2|UCP1|MAPK3|EP300|P2RX3|IL1B|PIK3CA|STAT3|ICAM1|RB1|TP53|EGFR|IFNA1|NOTCH1|IL18|VCAM1|TLR3|CSF2|HSP90B1|CGB5|BIRC5|CLEC7A|IL13|CXCL8|HCN1|CASP3|GBA|DUOX1|TAC1|MMP1|NOS2|CSF1|IFNLR1|IL25|CASP9|CALCA|SMAD3|HSP90AA1|NME1|NLRP3|TSLP|IL17A|CTNNB1|HMGB1|HTR3A|ACTB|CASP8|…
GO Biological Process	Regulation of biological quality	150	4042	4.33e-35	6.95e-32	CD4|SIRT4|SIRT1|MAPK1|HMOX1|NFKBIA|GLRA2|GSR|MPO|CCL2|SULT1E1|NFKB1|IL2|CCND1|GAPDH|GCLC|MAPK14|IL4|OPRD1|LIPE|DAZL|HCN2|APOE|TRPM4|G6PC|SPX|SMAD2|CREBBP|XRCC1|UCP1|MAPK3|PRKCQ|EP300|P2RX3|IL1B|PIK3CA|STAT3|ICAM1|KNG1|TRPV5|PRDX5|PLCZ1|RB1|TP53|EGFR|IFNA1|NOTCH1|IL18|HMGCR|AQP5|ALB|ANXA5|HSP90B1|SCNN1G|TRPV3|CGB5|AXIN2|ACHE|IL13|HCN1|PLG|CASP3|AURKB|GBA|SLC17A8|DUOX1|NQO1|TRPM7|TAC1|SLC2A2|TRPM8|…
GO Biological Process	Response to stimulus	212	8046	1.07e-34	1.52e-31	CD4|SIRT4|SIRT1|MAPK1|HMOX1|NFKBIA|GLRA2|MMP2|GSR|MPO|EPX|DRG2|CCL2|NFKB1|IL2|CCND1|PRPF19|IL23A|GAPDH|GCLC|MAPK14|GRM6|IL4|IL5|OPRD1|CAT|PI3|CD68|HCN2|APOE|TRPM4|MAP3K10|G6PC|SPX|CDH1|SGCA|PIK3C3|SMAD2|CREBBP|XRCC1|ATRN|UCP1|MAPK3|PRKCQ|EP300|P2RX3|TYR|IL1B|PIK3CA|BCHE|STAT3|ICAM1|KNG1|PRDX5|ANK1|PLCZ1|RB1|SORD|TP53|EGFR|IFNA1|NOTCH1|IL18|CATSPER3|CA3|HMGCR|AQP5|VCAM1|HPGDS|MITF|ALB|ANXA5|TLR3|C…
GO Biological Process	Regulation of cell death	97	1696	3.73e-34	4.8e-31	SIRT4|SIRT1|GADD45B|HMOX1|NFKBIA|MPO|CCL2|NFKB1|IL2|GAPDH|GCLC|IL4|CAT|APOE|MAP3K10|CREBBP|PRKCQ|IL1B|PIK3CA|STAT3|ICAM1|KNG1|PRDX5|RB1|TP53|CBX4|EGFR|NOTCH1|HMGCR|MITF|ALB|ANXA5|TLR3|CSF2|HSP90B1|BIRC5|CLEC7A|AXIN2|IL13|CASP3|AURKB|GBA|NQO1|TAC1|CSF1|CASP9|SMAD3|PLA2G6|NME1|NLRP3|TSLP|CTNNB1|HMGB1|CASP8|STAT1|MTOR|BECN1|PTGS2|NGF|CD40LG|GADD45A|JUN|KCNB1|PTEN|SRC|CXCR3|TLR4|TXN|AR|UBD|XDH|JAK2|G…
GO Biological Process	Response to cytokine	78	1101	1.08e-32	1.27e-29	CD4|SIRT1|MAPK1|HMOX1|NFKBIA|MMP2|CCL2|NFKB1|IL2|CCND1|IL23A|GAPDH|GCLC|MAPK14|IL4|IL5|OPRD1|MAPK3|IL1B|PIK3CA|STAT3|ICAM1|TP53|IFNA1|IL18|VCAM1|TLR3|CSF2|HSP90B1|BIRC5|IL13|CXCL8|CASP3|GBA|DUOX1|MMP1|NOS2|CSF1|IFNLR1|IL25|CALCA|SMAD3|HSP90AA1|TSLP|IL17A|CASP8|STAT1|PTGS2|CD40LG|JUN|SRC|CXCR3|TLR4|ALOX5|UBD|JAK2|CCL26|MAPK8|BCL2|RELA|IL6|IRAK4|TNF|CD36|MYD88|IL10|MME|PIK3R1|CA1|CASP1|ITGAM|VIM|AK…
GO Biological Process	Cellular response to stimulus	187	6489	1.42e-32	1.52e-29	CD4|SIRT4|SIRT1|MAPK1|HMOX1|NFKBIA|GLRA2|MMP2|GSR|MPO|EPX|DRG2|CCL2|NFKB1|IL2|CCND1|PRPF19|IL23A|GAPDH|GCLC|MAPK14|GRM6|IL4|IL5|OPRD1|CAT|CD68|HCN2|APOE|TRPM4|MAP3K10|G6PC|SPX|CDH1|PIK3C3|SMAD2|CREBBP|XRCC1|UCP1|MAPK3|PRKCQ|EP300|P2RX3|IL1B|PIK3CA|STAT3|ICAM1|KNG1|PRDX5|ANK1|PLCZ1|RB1|TP53|EGFR|IFNA1|NOTCH1|IL18|AQP5|VCAM1|HPGDS|MITF|ALB|ANXA5|TLR3|CSF2|HSP90B1|CYP2A6|CGB5|BIRC5|CLEC7A|AXIN2|IL13…
GO Biological Process	Response to abiotic stimulus	79	1147	2.38e-32	2.35e-29	SIRT4|SIRT1|HMOX1|NFKBIA|MMP2|MPO|NFKB1|CCND1|GCLC|MAPK14|GRM6|OPRD1|CAT|CREBBP|XRCC1|UCP1|MAPK3|EP300|P2RX3|TYR|IL1B|ICAM1|SORD|TP53|EGFR|NOTCH1|HMGCR|AQP5|TLR3|HSP90B1|TRPV3|IL13|CASP3|AURKB|GBA|NQO1|TAC1|TRPM8|NOS2|CASP9|CALCA|SMAD3|HSP90AA1|P2RX2|CASP8|STAT1|MTOR|PTGS2|GADD45A|JUN|PTEN|SRC|TLR4|TXN|TRPM3|CYBB|PCNA|CYP1A1|TH|CD9|MAPK8|CCK|TRPM2|BCL2|RELA|ATP2B1|TNF|MYD88|TRPV4|MME|PIK3R1|PBK|C…
GO Biological Process	Response to organic cyclic compound	71	911	5.37e-32	4.93e-29	CD4|MAPK1|NFKBIA|CCL2|NFKB1|CCND1|GCLC|CAT|HCN2|TRPM4|G6PC|CDH1|SMAD2|MAPK3|P2RX3|TYR|IL1B|BCHE|STAT3|ICAM1|RB1|EGFR|IFNA1|NOTCH1|IL18|CATSPER3|TLR3|HSP90B1|HCN1|CASP3|GBA|DUOX1|NQO1|TAC1|CASP9|NME1|CYP1A2|P2RX2|CTNNB1|HTR3A|ACTB|CASP8|STAT1|MTOR|PTGS2|DNTT|JUN|PTEN|SRC|P2RY4|AR|ALPL|CYBB|PCNA|CYP1A1|TH|JAK2|G6PD|TRPM2|BCL2|RELA|IL6|ATP2B1|TNF|CD36|IL10|TIPARP|AKT1|ENSP00000459962|CYP1B1|PHB
GO Biological Process	Cellular response to oxygen-containing compound	75	1055	1.93e-31	1.66e-28	SIRT1|MAPK1|NFKBIA|GLRA2|MMP2|MPO|CCL2|NFKB1|GCLC|MAPK14|CD68|HCN2|TRPM4|G6PC|CDH1|UCP1|MAPK3|P2RX3|IL1B|PIK3CA|STAT3|ICAM1|PRDX5|TP53|EGFR|IL18|VCAM1|CSF2|HSP90B1|CLEC7A|CXCL8|HCN1|NQO1|NOS2|CASP9|NME1|NLRP3|CTNNB1|HMGB1|HTR3A|ACTB|STAT1|MTOR|PTGS2|JUN|KCNB1|PTEN|SRC|TLR4|P2RY4|AR|CYBB|PCNA|TH|JAK2|GPT|MAPK8|INS|TRPM2|RELA|IL6|ATP2B1|MAPK9|TNF|CD36|MYD88|IL10|PIK3R1|CASP1|CCS|VIM|AKT1|ENSP000004…
GO Biological Process	Regulation of apoptotic process	89	1550	3.94e-31	3.16e-28	SIRT4|SIRT1|GADD45B|HMOX1|NFKBIA|MPO|CCL2|NFKB1|IL2|GAPDH|GCLC|IL4|CAT|APOE|MAP3K10|CREBBP|PRKCQ|IL1B|PIK3CA|ICAM1|KNG1|PRDX5|RB1|TP53|CBX4|EGFR|NOTCH1|HMGCR|MITF|ALB|ANXA5|TLR3|CSF2|HSP90B1|BIRC5|CLEC7A|IL13|CASP3|AURKB|NQO1|CASP9|SMAD3|PLA2G6|NME1|NLRP3|TSLP|CTNNB1|HMGB1|CASP8|STAT1|MTOR|BECN1|PTGS2|NGF|CD40LG|GADD45A|JUN|KCNB1|PTEN|SRC|CXCR3|AR|UBD|XDH|JAK2|G6PD|MAPK8|CCK|INS|BCL2|RELA|IL6|MAP…
GO Biological Process	Positive regulation of multicellular organismal process	94	1770	1.48e-30	1.06e-27	CD4|SIRT1|MAPK1|HMOX1|EPX|NFKB1|IL2|CCND1|PRPF19|IL23A|GAPDH|MAPK14|IL4|IL5|APOE|TRPM4|SPX|SMAD2|CREBBP|UCP1|MAPK3|PRKCQ|EP300|P2RX3|IL1B|STAT3|ICAM1|RB1|EGFR|NOTCH1|IL18|HMGCR|TLR3|CSF2|CLEC7A|AXIN2|ACHE|IL13|CXCL8|PLG|GBA|TAC1|TRPM8|CSF1|CALCA|SMAD3|NME1|NLRP3|TSLP|IL17A|CTNNB1|HMGB1|CASP8|STAT1|MTOR|PTGS2|TNR|CD2|NGF|CD40LG|JUN|PTEN|SRC|CXCR3|TLR4|ALOX5|AR|CYBB|JAK2|CCK|INS|BCL2|HPSE|RELA|IL6|…
GO Biological Process	Cellular response to cytokine stimulus	72	1013	4.21e-30	2.85e-27	CD4|SIRT1|MAPK1|HMOX1|NFKBIA|MMP2|CCL2|NFKB1|IL2|CCND1|IL23A|GAPDH|MAPK14|IL4|IL5|OPRD1|MAPK3|IL1B|PIK3CA|STAT3|ICAM1|TP53|IFNA1|IL18|VCAM1|TLR3|CSF2|HSP90B1|BIRC5|IL13|CXCL8|CASP3|GBA|DUOX1|MMP1|NOS2|CSF1|IFNLR1|IL25|CALCA|SMAD3|HSP90AA1|TSLP|IL17A|STAT1|PTGS2|CD40LG|CXCR3|TLR4|ALOX5|JAK2|CCL26|MAPK8|BCL2|RELA|IL6|IRAK4|TNF|CD36|MYD88|IL10|MME|PIK3R1|CA1|CASP1|ITGAM|VIM|AKT1|ENSP00000459962|VEGF…
GO Biological Process	Cytokine-mediated signaling pathway	60	678	1.34e-29	8.58e-27	CD4|SIRT1|HMOX1|NFKBIA|MMP2|CCL2|NFKB1|IL2|CCND1|IL23A|IL4|IL5|OPRD1|MAPK3|IL1B|PIK3CA|STAT3|ICAM1|TP53|IFNA1|IL18|VCAM1|CSF2|HSP90B1|BIRC5|IL13|CXCL8|CASP3|DUOX1|MMP1|NOS2|CSF1|IFNLR1|IL25|HSP90AA1|TSLP|IL17A|STAT1|PTGS2|CD40LG|CXCR3|ALOX5|JAK2|CCL26|BCL2|RELA|IL6|IRAK4|TNF|CD36|MYD88|IL10|PIK3R1|CA1|CASP1|ITGAM|VIM|AKT1|VEGFA|MYC
GO Biological Process	Response to nitrogen compound	73	1070	1.74e-29	1.06e-26	SIRT1|MAPK1|NFKBIA|GLRA2|MMP2|NFKB1|CCND1|GCLC|MAPK14|CAT|CD68|HCN2|TRPM4|G6PC|CDH1|PIK3C3|MAPK3|P2RX3|TYR|IL1B|PIK3CA|BCHE|STAT3|ICAM1|TP53|EGFR|IFNA1|NOTCH1|VCAM1|TLR3|HSP90B1|HCN1|CASP3|DUOX1|NQO1|TAC1|NME1|NLRP3|P2RX2|CTNNB1|HTR3A|ACTB|STAT1|MTOR|PTGS2|DNTT|JUN|CACNA1B|PTEN|SRC|TLR4|TXN|P2RY4|CYBB|PCNA|TH|JAK2|CD9|GPT|INS|TRPM2|RELA|IL6|TNF|CD36|MYD88|TRPV4|IL10|PIK3R1|VIM|AKT1|ENSP0000045996…
GO Biological Process	Regulation of transport	92	1776	4.81e-29	2.81e-26	CYP51A1|CD4|TRPM5|SIRT4|SIRT1|MAPK1|HMOX1|NFKBIA|CCL2|NFKB1|IL2|GAPDH|GCLC|MAPK14|GRM6|IL4|IL5|OPRD1|HCN2|APOE|TRPM4|SPX|CDH1|PIK3C3|MAPK3|P2RX3|IL1B|ICAM1|TP53|EGFR|NOTCH1|KCNA6|BICD1|CATSPER3|HMGCR|TRPV3|CLEC7A|ACHE|IL13|HCN1|TAC1|SLC2A2|NOS2|CALCA|SMAD3|PLA2G6|P2RX2|CTNNB1|HMGB1|HTR3A|ACTB|CASP8|TRPV6|MTOR|PTGS2|CD40LG|CACNA1B|KCNB1|PTEN|PKIG|SRC|CXCR3|TLR4|ALOX5|TXN|P2RY4|CYBB|JAK2|SIRT3|G6PD…
GO Biological Process	Regulation of response to stress	83	1437	5.34e-29	2.99e-26	SIRT1|GADD45B|MAPK1|NFKBIA|NFKB1|IL2|IL23A|MAPK14|IL4|APOE|MAP3K10|CREBBP|XRCC1|MAPK3|PRKCQ|EP300|IL1B|STAT3|KNG1|AMBP|RB1|TP53|EGFR|IL18|HMGCR|TLR3|CLEC7A|AXIN2|IL13|PLG|GBA|DUOX1|TAC1|NOS2|IFNLR1|CASP9|SMAD3|HSP90AA1|NLRP3|TSLP|IL17A|CTNNB1|HMGB1|STAT1|MTOR|PTGS2|TNR|CD40LG|GADD45A|PTEN|SRC|TLR4|ALOX5|TXN|PCNA|XDH|JAK2|CD9|SIRT3|CCK|INS|BCL2|HPSE|RELA|IL6|LACC1|TNF|CD36|MYD88|TRPV4|IL10|PIK3R1|…
GO Biological Process	Positive regulation of cell communication	93	1823	6.48e-29	3.47e-26	CD4|SIRT1|GADD45B|MAPK1|HMOX1|CCL2|NFKB1|IL2|IL23A|GAPDH|MAPK14|IL4|IL5|CAT|APOE|TRPM4|MAP3K10|SMAD2|CREBBP|MAPK3|EP300|P2RX3|IL1B|PIK3CA|STAT3|ICAM1|TP53|EGFR|NOTCH1|IL18|HMGCR|TLR3|CSF2|AXIN2|IL13|GBA|TAC1|CSF1|C1orf64|SMAD3|PLA2G6|HSP90AA1|TSLP|P2RX2|CTNNB1|HMGB1|CASP8|MTOR|BECN1|PTGS2|TNR|NGF|CD40LG|GADD45A|JUN|KCNB1|PTEN|SRC|TLR4|TXN|AR|UBD|XDH|JAK2|SIRT3|CCL26|MAPK8|INS|BCL2|HPSE|RELA|IL6|I…
GO Biological Process	Positive regulation of signaling	93	1831	8.9e-29	4.58e-26	CD4|SIRT1|GADD45B|MAPK1|HMOX1|CCL2|NFKB1|IL2|IL23A|GAPDH|MAPK14|IL4|IL5|CAT|APOE|TRPM4|MAP3K10|SMAD2|CREBBP|MAPK3|EP300|P2RX3|IL1B|PIK3CA|STAT3|ICAM1|TP53|EGFR|NOTCH1|IL18|HMGCR|TLR3|CSF2|AXIN2|IL13|GBA|TAC1|CSF1|C1orf64|SMAD3|PLA2G6|HSP90AA1|TSLP|P2RX2|CTNNB1|HMGB1|CASP8|MTOR|BECN1|PTGS2|TNR|NGF|CD40LG|GADD45A|JUN|KCNB1|PTEN|SRC|TLR4|TXN|AR|UBD|XDH|JAK2|SIRT3|CCL26|MAPK8|INS|BCL2|HPSE|RELA|IL6|I…
GO Biological Process	Regulation of localization	114	2740	9.44e-29	4.66e-26	CYP51A1|CD4|TRPM5|SIRT4|SIRT1|MAPK1|HMOX1|NFKBIA|CCL2|NFKB1|IL2|IL23A|GAPDH|GCLC|MAPK14|GRM6|IL4|IL5|OPRD1|HCN2|APOE|TRPM4|SPX|CDH1|PIK3C3|MAPK3|P2RX3|IL1B|STAT3|ICAM1|PLCZ1|RB1|TP53|EGFR|NOTCH1|KCNA6|BICD1|CATSPER3|HMGCR|MITF|TRPV3|CLEC7A|ACHE|IL13|CXCL8|HCN1|PLG|AURKB|DUOX1|TAC1|SLC2A2|NOS2|CSF1|CALCA|SMAD3|PLA2G6|HSP90AA1|P2RX2|CTNNB1|HMGB1|HTR3A|ACTB|CASP8|TRPV6|MTOR|BECN1|PTGS2|LZTS2|CD40LG|…
GO Biological Process	Positive regulation of response to stimulus	103	2257	1.3e-28	6.21e-26	CD4|SIRT1|GADD45B|MAPK1|HMOX1|NFKBIA|CCL2|NFKB1|IL2|IL23A|MAPK14|IL4|IL5|CAT|APOE|TRPM4|MAP3K10|SMAD2|CREBBP|XRCC1|MAPK3|PRKCQ|EP300|P2RX3|IL1B|PIK3CA|STAT3|ICAM1|TP53|EGFR|NOTCH1|IL18|HMGCR|TLR3|CSF2|CLEC7A|AXIN2|IL13|CXCL8|PLG|DUOX1|TAC1|CSF1|C1orf64|SMAD3|PLA2G6|HSP90AA1|NLRP3|TSLP|P2RX2|IL17A|CTNNB1|HMGB1|ACTB|CASP8|MTOR|BECN1|PTGS2|NGF|CD40LG|GADD45A|JUN|PTEN|SRC|CXCR3|TLR4|TXN|AR|UBD|PCNA|X…
GO Biological Process	Response to lipid	65	858	1.63e-28	7.48e-26	CD4|MAPK1|NFKBIA|MPO|CCL2|NFKB1|CCND1|MAPK14|CAT|CD68|SMAD2|UCP1|MAPK3|TYR|IL1B|BCHE|STAT3|ICAM1|RB1|EGFR|NOTCH1|IL18|CATSPER3|CSF2|IL13|CXCL8|CASP3|GBA|NQO1|TAC1|NOS2|CASP9|NME1|NLRP3|CYP1A2|CTNNB1|HMGB1|CASP8|PTGS2|JUN|PTEN|SRC|TLR4|P2RY4|AR|ALPL|CYBB|PCNA|CYP1A1|TH|JAK2|MAPK8|BCL2|RELA|IL6|ATP2B1|TNF|CD36|MYD88|IL10|CASP1|VIM|AKT1|ACP5|PHB
GO Biological Process	Response to organonitrogen compound	69	987	2.23e-28	9.89e-26	SIRT1|MAPK1|NFKBIA|GLRA2|MMP2|NFKB1|CCND1|GCLC|MAPK14|CAT|CD68|HCN2|TRPM4|G6PC|CDH1|PIK3C3|MAPK3|P2RX3|TYR|IL1B|PIK3CA|BCHE|STAT3|ICAM1|TP53|EGFR|NOTCH1|VCAM1|HSP90B1|HCN1|CASP3|DUOX1|TAC1|NME1|NLRP3|P2RX2|CTNNB1|HTR3A|ACTB|STAT1|MTOR|PTGS2|DNTT|JUN|CACNA1B|PTEN|SRC|TLR4|P2RY4|CYBB|PCNA|TH|JAK2|CD9|GPT|INS|TRPM2|RELA|IL6|TNF|CD36|MYD88|TRPV4|IL10|PIK3R1|VIM|AKT1|ENSP00000459962|FPR2
GO Biological Process	Cell surface receptor signaling pathway	104	2325	3.05e-28	1.31e-25	CD4|SIRT1|MAPK1|HMOX1|NFKBIA|GLRA2|MMP2|CCL2|NFKB1|IL2|CCND1|IL23A|MAPK14|GRM6|IL4|IL5|OPRD1|MAP3K10|SMAD2|CREBBP|MAPK3|PRKCQ|EP300|P2RX3|IL1B|PIK3CA|STAT3|ICAM1|TP53|EGFR|IFNA1|NOTCH1|IL18|VCAM1|MITF|TLR3|CSF2|HSP90B1|BIRC5|AXIN2|IL13|CXCL8|CASP3|DUOX1|MMP1|NOS2|CSF1|IFNLR1|IL25|CASP9|SMAD3|PLA2G6|HSP90AA1|TSLP|P2RX2|IL17A|CTNNB1|ACTB|CASP8|STAT1|PTGS2|CD2|NGF|LZTS2|CD40LG|JUN|KCNB1|PTEN|SRC|CXC…
GO Biological Process	Inflammatory response	52	515	4.37e-28	1.81e-25	HMOX1|CCL2|NFKB1|IL23A|IL4|IL5|CD68|ATRN|PRKCQ|IL1B|STAT3|ICAM1|KNG1|PRDX5|EGFR|NOTCH1|IL18|TLR3|CLEC7A|IL13|CXCL8|TAC1|NOS2|CSF1|IL25|CALCA|NLRP3|IL17A|HMGB1|PTGS1|PTGS2|CD40LG|JUN|CXCR3|TLR4|ALOX5|CYBB|JAK2|CCL26|INS|RELA|IL6|SCN9A|LACC1|TNF|CD36|MYD88|MSMP|ITGAM|AKT1|ENSP00000459962|FPR2
GO Biological Process	Response to endogenous stimulus	82	1447	4.43e-28	1.81e-25	SIRT1|MAPK1|HMOX1|GLRA2|MMP2|CCL2|NFKB1|CCND1|GCLC|CAT|CD68|HCN2|TRPM4|G6PC|CDH1|SMAD2|UCP1|MAPK3|EP300|P2RX3|PIK3CA|BCHE|STAT3|ICAM1|RB1|SORD|TP53|EGFR|NOTCH1|CATSPER3|VCAM1|HSP90B1|CGB5|CXCL8|HCN1|CASP3|GBA|TAC1|NOS2|CASP9|CALCA|SMAD3|NLRP3|CTNNB1|HTR3A|ACTB|STAT1|MTOR|PTGS2|NGF|JUN|PTEN|SRC|TLR4|P2RY4|AR|ALPL|CYBB|PCNA|TH|JAK2|CD9|GPT|INS|TRPM2|BCL2|RELA|IL6|ATP2B1|TNF|CD36|MYD88|TRPV4|IL10|BD…
GO Biological Process	Immune system process	107	2481	6.58e-28	2.56e-25	CD4|SIRT1|MAPK1|HMOX1|DCTN6|MPO|EPX|CCL2|NFKB1|IL2|IL23A|GAPDH|MAPK14|IL4|IL5|OPRD1|CAT|PI3|CD68|TRPM4|CREBBP|MAPK3|PRKCQ|EP300|TYR|IL1B|PIK3CA|STAT3|ICAM1|KNG1|RB1|TP53|IFNA1|NOTCH1|IL18|VCAM1|MITF|TLR3|CSF2|CLEC7A|IL13|CXCL8|PLG|CASP3|TAC1|MMP1|NOS2|CSF1|IFNLR1|IL25|CASP9|CALCA|SMAD3|PLA2G6|HSP90AA1|NLRP3|TSLP|TUBB4B|IL17A|CTNNB1|HMGB1|ACTB|CASP8|STAT1|MTOR|BECN1|CD2|CD40LG|JUN|SRC|CXCR3|TLR4|A…
GO Biological Process	Interspecies interaction between organisms	93	1899	1.24e-27	4.69e-25	CD4|SIRT1|MAPK1|NFKBIA|MPO|EPX|CCL2|NFKB1|IL23A|GAPDH|MAPK14|IL4|PI3|CD68|APOE|CDH1|CREBBP|MAPK3|EP300|IL1B|STAT3|ICAM1|KNG1|AMBP|RB1|TP53|EGFR|IFNA1|NOTCH1|IL18|BICD1|CA3|VCAM1|TLR3|CSF2|CLEC7A|IL13|CXCL8|PLG|CASP3|TAC1|MMP1|NOS2|CSF1|IFNLR1|IL25|CASP9|CALCA|SMAD3|PLA2G6|HSP90AA1|NLRP3|TSLP|TUBB4B|CYP1A2|IL17A|CTNNB1|HMGB1|CASP8|STAT1|BECN1|PTGS2|JUN|SRC|TLR4|ALPL|UBD|CYBB|PCNA|CYP1A1|TH|JAK2|CC…
GO Biological Process	Defense response	77	1296	1.74e-27	6.38e-25	CD4|HMOX1|MPO|EPX|CCL2|NFKB1|IL23A|GAPDH|IL4|IL5|PI3|CD68|ATRN|PRKCQ|EP300|IL1B|STAT3|ICAM1|KNG1|PRDX5|TP53|EGFR|IFNA1|NOTCH1|IL18|VCAM1|TLR3|CLEC7A|IL13|CXCL8|DUOX1|TAC1|NOS2|CSF1|IFNLR1|IL25|CALCA|PLA2G6|NLRP3|TSLP|TUBB4B|IL17A|HMGB1|STAT1|PTGS1|BECN1|PTGS2|CD40LG|JUN|CXCR3|TLR4|ALOX5|UBD|CYBB|JAK2|CCL26|INS|BCL2|RELA|IL6|SCN9A|IRAK4|LACC1|TNF|CD36|MYD88|IL10|BDNF|MSMP|CASP1|ITGAM|VIM|AKT1|ENSP…
GO Biological Process	Positive regulation of cytokine production	49	461	2.22e-27	7.94e-25	CD4|HMOX1|EPX|NFKB1|IL2|IL23A|GAPDH|MAPK14|IL4|CREBBP|MAPK3|PRKCQ|EP300|IL1B|STAT3|IL18|TLR3|CSF2|CLEC7A|IL13|CALCA|SMAD3|NLRP3|TSLP|IL17A|CTNNB1|HMGB1|CASP8|STAT1|PTGS2|CD2|CD40LG|SRC|TLR4|CYBB|JAK2|INS|HPSE|RELA|IL6|TNF|CD36|MYD88|TRPV4|IL10|PIK3R1|CASP1|CYP1B1|PHB
GO Biological Process	Negative regulation of cell death	68	999	2.62e-27	9.1e-25	SIRT4|SIRT1|HMOX1|NFKBIA|MPO|CCL2|NFKB1|IL2|GCLC|IL4|CAT|APOE|PRKCQ|IL1B|PIK3CA|STAT3|ICAM1|PRDX5|RB1|TP53|CBX4|EGFR|NOTCH1|HMGCR|MITF|ALB|ANXA5|CSF2|HSP90B1|BIRC5|IL13|CASP3|AURKB|GBA|NQO1|TAC1|CSF1|SMAD3|TSLP|CTNNB1|CASP8|MTOR|BECN1|PTGS2|NGF|CD40LG|JUN|PTEN|SRC|CXCR3|TXN|AR|JAK2|MAPK8|INS|BCL2|RELA|IL6|TNF|MYD88|IL10|BDNF|PIK3R1|AKT1|NUP62|VEGFA|MYC|LIG4
GO Biological Process	Response to lipopolysaccharide	42	313	4.25e-27	1.44e-24	MAPK1|NFKBIA|MPO|CCL2|NFKB1|MAPK14|CD68|MAPK3|IL1B|ICAM1|NOTCH1|IL18|CSF2|IL13|CXCL8|CASP3|TAC1|NOS2|CASP9|NLRP3|CYP1A2|HMGB1|CASP8|PTGS2|JUN|SRC|TLR4|ALPL|CYP1A1|TH|JAK2|MAPK8|RELA|IL6|TNF|CD36|MYD88|IL10|CASP1|VIM|AKT1|ACP5
GO Biological Process	Positive regulation of protein metabolic process	87	1715	1.12e-26	3.69e-24	CD4|SIRT1|GADD45B|MAPK1|NFKBIA|CCL2|IL2|CCND1|IL23A|GCLC|MAPK14|IL4|IL5|OPRD1|DAZL|APOE|MAP3K10|MAPK3|IL1B|PIK3CA|STAT3|ICAM1|RB1|TP53|EGFR|IFNA1|NOTCH1|IL18|HMGCR|TLR3|CSF2|CLEC7A|AXIN2|IL13|CASP3|GORASP1|GBA|CSF1|CASP9|CALCA|SMAD3|PLA2G6|HSP90AA1|NLRP3|TSLP|CTNNB1|HMGB1|CASP8|MTOR|PTGS2|NGF|CD40LG|GADD45A|JUN|PTEN|SRC|TLR4|TXN|AR|XDH|JAK2|GPRC5C|INCENP|CCL26|FZR1|MAPK8|CCK|INS|BCL2|RELA|IL6|MAP…
GO Biological Process	Positive regulation of signal transduction	85	1654	2.26e-26	7.27e-24	CD4|SIRT1|GADD45B|MAPK1|HMOX1|CCL2|NFKB1|IL2|IL23A|MAPK14|IL4|IL5|CAT|APOE|TRPM4|MAP3K10|SMAD2|CREBBP|MAPK3|EP300|P2RX3|IL1B|PIK3CA|STAT3|ICAM1|TP53|EGFR|NOTCH1|IL18|HMGCR|TLR3|CSF2|AXIN2|IL13|CSF1|C1orf64|SMAD3|PLA2G6|HSP90AA1|TSLP|P2RX2|CTNNB1|HMGB1|CASP8|MTOR|BECN1|NGF|CD40LG|GADD45A|JUN|PTEN|SRC|TLR4|TXN|AR|UBD|XDH|JAK2|CCL26|MAPK8|INS|BCL2|HPSE|RELA|IL6|IRAK4|MAPK9|TNF|CD36|MYD88|TRPV4|IL10|…
GO Biological Process	Response to other organism	74	1256	3.95e-26	1.21e-23	CD4|MAPK1|NFKBIA|MPO|EPX|CCL2|NFKB1|IL23A|GAPDH|MAPK14|IL4|PI3|CD68|MAPK3|IL1B|ICAM1|KNG1|TP53|IFNA1|NOTCH1|IL18|CA3|VCAM1|TLR3|CSF2|CLEC7A|IL13|CXCL8|CASP3|TAC1|NOS2|CSF1|IFNLR1|IL25|CASP9|CALCA|PLA2G6|NLRP3|TSLP|TUBB4B|CYP1A2|IL17A|HMGB1|CASP8|STAT1|BECN1|PTGS2|JUN|SRC|TLR4|ALPL|UBD|CYBB|CYP1A1|TH|JAK2|CCL26|MAPK8|BCL2|RELA|IL6|IRAK4|LACC1|TNF|CD36|MYD88|IL10|CASP1|ITGAM|VIM|AKT1|ACP5|FPR2|PHB
[truncated: 3,059 more rows]

## Sheet: 8
Supplementary 8.1. Chemical composition of the essential oils from Mentha piperita
peak	Compound Name	PubChem ID	Peak area (%)
1	Menthone	26447	23.4756
2	1,5-Dioxaspiro[5.5]undec-3-en-2-one	21805366	10.0291
[truncated: 64 more rows]
